# Supplementary material for: Temporal and Quantitative Transcriptomic Differences Define Sexual Dimorphism in Murine Postnatal Bone Aging
Source: JBMR Plus. 2021 Dec 10;6(2):e10579. doi: 10.1002/jbm4.10579 (PMC8861981; doi:10.1002/jbm4.10579)
Supplement: Supplementary file 2 — Table S1. Summary of the Technical History of the RNA Preparations and Microarray Analysis Sheet one contains the technical history of the preparation of the RNA including the age, sex, and genotype of the mouse, the mouse ID applied to all further specimens and data points from that animal, the DOB of mouse date of RNA isolation, individual who isolated the RNA, RIN value of the sample, and any technical notes related to the sample. Sheet two gives concentration values for each RNA sample. Sheet three contains the cDNA concentrations. [file JBM4-6-e10579-s001.xlsx]

## Sheet: RNA isolation
DOB	Age	Strain	Sample	Harvest date		RNA prep date	Prep by	RNA clean up date	RIN	Notes
2011-04-27	3Mon	FWT	296	2011-07-28	92	2011-07-28	A	2012-05-10	6.26
2011-04-27	3Mon	FWT	295	2011-07-28	92	2011-07-28	A	2012-05-10	8.47
2011-04-25	3Mon	FWT	312	2011-07-28	94	2011-07-28	A	2012-06-08	9.24
2011-04-30	3Mon	FHET	293	2011-07-28	89	2011-07-28	A	2012-06-08	9.3
2011-04-29	3Mon	FWT	292	2011-07-28	90	2011-07-28	A	2012-05-10	9.88
2011-04-27	3Mon	FHET	297	2011-07-28	92	2011-07-29	A	2012-05-10	9.33
2011-04-29	3Mon	FHET	291	2011-07-28	90	2011-07-29	A	2012-05-10	9.36
2011-04-27	3Mon	FHET	298	2011-07-28	92	2011-07-29	A	2012-05-10	9.38
2011-04-27	3Mon	MWT	301	2011-07-29	93	2011-08-01	A	2012-06-08	9.14
2011-04-29	3Mon	MWT	287	2011-07-29	91	2011-08-01	A	2012-05-10	9.15
2011-04-30	3Mon	MWT	286	2011-07-29	90	2011-08-01	A	2012-05-10	9.25
2011-04-30	3Mon	MHET	284	2011-07-29	90	2011-08-01	A	2012-05-10	9.29
2011-04-27	3Mon	MHET	300	2011-07-29	93	2011-08-01	A	2012-05-10	9.32
2011-04-30	3Mon	MHET	285	2011-07-29	90	2011-08-01	A	2012-05-10	9.4
2011-04-29	3Mon	MWT	290	2011-07-29	91	2011-08-01	A	2012-05-10	9.5
2011-02-20	6Mon	FWT	263	2011-08-18	179	2011-09-19	A	2012-05-11	9.17
2011-02-03	6Mon	FHET	258	2011-08-18	196	2011-09-19	A	2012-06-08	9.18	High Brd2 in Microarrray and qPCR
2011-01-31	6Mon	FWT	254	2011-08-18	199	2011-09-19	A	2012-06-08	9.24
2011-01-31	6Mon	FHET	253	2011-08-18	199	2011-09-19	A	2012-05-11	9.49
2011-02-03	6Mon	FHET	259	2011-08-18	196	2011-09-19	A	2012-05-11	9.73	Did not pass QC, possible outlier, clustered to extreme of cluster
2011-02-11	6Mon	MWT	273	2011-08-19	189	2011-10-20	A	2012-05-11	9.09
2011-02-20	6Mon	MHET	269	2011-08-19	180	2011-10-20	A/B	2012-05-11	9.19
2011-02-11	6Mon	MWT	274	2011-08-19	189	2011-10-20	A	2012-06-08	9.19
2011-02-11	6Mon	MHET	261	2011-08-19	189	2011-10-20	A	2012-05-11	9.29
2011-04-30	3Mon	MHET	306	2011-08-19	111	2011-10-20	A	2012-06-08	9.3
2011-02-11	6Mon	MWT	275	2011-08-19	189	2011-10-20	A	2012-05-11	9.36
2011-02-20	6Mon	MWT	265	2011-08-19	180	2011-11-14	A/B	2012-05-11	9.27
2011-02-20	6Mon	MHET	268	2011-08-19	180	2011-11-14	A	2012-05-11	9.48
2011-02-20	6Mon	MHET	266	2011-08-19	180	2011-11-16	A/B	2012-06-08	8.34
2011-01-29	6Mon	FWT	252	2011-08-18	201	2011-11-16	A/B	2012-05-11	8.54	Possible outlier, did not pass one QC when bataches combined
2011-01-31	6Mon	FHET	255	2011-08-18	199	2011-11-16	A/B	2012-05-11	9.15
2011-02-11	6Mon	FWT	277	2011-08-18	188	2011-11-16	A/B	2012-05-11	9.5
2011-01-04	9Mon	MWT	280	2011-10-14	283	2011-11-21	B	2012-05-15	8.19
2011-01-12	9Mon	MWT	202	2011-10-14	275	2011-11-21	B	2012-05-15	8.57
2011-01-12	9Mon	MWT	203	2011-10-14	275	2011-11-21	B	2012-06-08	8.65
2011-01-19	9Mon	MWT	222	2011-10-14	268	2011-11-21	B	2012-05-15	9.4
2011-01-12	9Mon	MHET	209	2011-10-14	275	2011-11-28	B	2012-05-15	8.38
2011-01-06	9Mon	MHET	214	2011-10-14	281	2011-11-28	B	2012-05-15	9.16
2011-01-12	9Mon	MHET	208	2011-10-14	275	2011-11-28	B	2012-06-08	9.26
2011-01-04	9Mon	MHET	281	2011-10-14	283	2011-11-28	B	2012-05-15	9.55
2011-01-19	9Mon	FWT	216	2011-10-13	267	2011-11-29	B	2012-05-15	8.73
2011-01-19	9Mon	FWT	219	2011-10-13	267	2011-11-29	B	2012-05-15	8.75
2011-01-06	9Mon	FWT	211	2011-10-13	280	2011-11-29	B	2012-05-15	9.46
2011-01-19	9Mon	FWT	220	2011-10-13	267	2011-11-29	B	2012-06-08	90.7
2011-01-12	9Mon	FHET	204	2011-10-13	274	2011-12-05	B	2012-05-15	8.71
2011-01-12	9Mon	FHET	205	2011-10-13	274	2011-12-05	B	2012-05-15	8.97
2011-01-19	9Mon	FHET	218	2011-10-13	267	2011-12-05	B	2012-05-15	9.28
2011-01-12	9Mon	FHET	206	2011-10-13	274	2011-12-05	B	2012-06-08	9.61
2010-12-15	12Mon	MHET	228	2011-12-02	352	2011-12-14	B	2012-05-17	8.68
2010-11-29	12Mon	MHET	234	2011-12-02	368	2011-12-14	B	2012-05-17	8.85
2010-11-22	12Mon	MHET	246	2011-12-02	375	2011-12-14	B	2012-06-08	8.98
2010-11-24	12Mon	MHET	239	2011-12-02	373	2011-12-14	B	2012-05-17	9.1
2010-12-15	12Mon	MWT	230	2011-12-02	352	2011-12-15	B	2012-05-17	9.08
2010-11-29	12Mon	MWT	236	2011-12-02	368	2011-12-15	B	2012-06-08	9.1
2010-11-22	12Mon	MWT	247	2011-12-02	375	2011-12-15	B	2012-05-17	9.62
2010-11-24	12Mon	MWT	282	2011-12-02	373	2011-12-15	B	2012-05-17	9.89	Possible outlier, did not pass one QC, clustered extreme to cluster
2010-11-22	12Mon	FHET	251	2011-12-01	374	2011-12-20	B	2012-06-08	8.53
2010-12-15	12Mon	FWT	226	2011-12-01	351	2011-12-20	B	2012-05-17	9.03
2010-11-29	12Mon	FWT	233	2011-12-01	367	2011-12-20	B	2012-05-17	9.11
2010-11-22	12Mon	FHET	249	2011-12-01	374	2011-12-20	B	2012-05-17	9.46
2010-11-24	12Mon	FHET	240	2011-12-01	372	2012-01-05	B	2012-05-17	8.68
2010-11-24	12Mon	FHET	243	2011-12-01	372	2012-01-05	B	2012-05-17	9.22
2011-01-04	12Mon	FWT	224	2012-01-05	366	2012-01-10	BC	2012-06-08	8.09
2011-01-04	12Mon	FWT	225	2012-01-05	366	2012-01-10	B/C	2012-05-17	8.86
2010-08-14	18Mon	MWT	97	2012-02-10	545	2012-04-18	C	2012-05-17	8.03
2010-09-29	18Mon	MHET	94	2012-04-11	560	2012-04-18	C	2012-05-17	8.45
2010-08-14	18Mon	MHET	95	2012-02-10	545	2012-04-18	C	2012-06-08	8.78
2010-09-19	18Mon	MHET	77	2012-04-11	570	2012-04-18	C	2012-05-17	9.08
2010-09-29	18Mon	MHET	67	2012-04-11	560	2012-04-18	C	2012-05-17	9.28
2010-09-01	18Mon	MWT	103	2012-03-09	555	2012-04-20	C	2012-06-08	8.73	Moderate Brd2 in Microarray, similar expression to #78
2010-09-19	18Mon	FWT	74	2012-04-11	570	2012-04-20	C	2012-05-17	8.98
2010-09-02	18Mon	FWT	100	2012-03-09	554	2012-04-20	C	2012-06-08	9.14
2010-09-19	18Mon	FWT	71	2012-04-11	570	2012-04-20	C	2012-05-17	9.34
2010-09-02	18Mon	FHET	105	2012-03-09	554	2012-04-24	C	2012-06-22	7.56
2010-07-21	18Mon	FHET	36	2012-02-10	569	2012-04-24	C	2012-05-17	8.74
2010-10-05	18Mon	MWT	86	2012-04-11	554	2012-04-24	B	2012-05-17	8.86	Low Brd2 Microarray and qPCR
2010-09-02	18Mon	FHET	99	2012-03-09	554	2012-04-24	C	2012-06-22	9.06
2010-09-29	18Mon	MWT	78	2012-04-11	560	2012-04-24	B	2012-05-17	9.12
2010-09-02	18Mon	FHET	107	2012-03-09	554	2012-04-24	C	2012-06-08	9.18
2010-09-02	18Mon	FWT	98	2012-03-09	554	2012-04-24	B	2012-05-17	9.39
										Sample Prepartaion A=Danielle Salazar, B=Dana Dauks C= Beth Bragdon
	Control	1	1			2011-07-12	A	2012-06-19	7.74
		2	2			2011-07-12	A	2012-05-01	8.88
		3	4			2011-07-12	A	2012-05-01	8.6
		4	5			2011-07-12	A	2012-05-01	8.36

## Sheet: RNA quantitation
		sample	conc	uL	water
3Mon	FWT	292	0.56	1.78571	8.21429
3Mon	FWT	296	0.556	1.79856	8.20144
3Mon	FWT	295	0.688	1.45349	8.54651
3Mon	FWT	312	0.832	1.20192	8.79808
3Mon	FHET	298	0.844	1.18483	8.81517
3Mon	FHET	297	0.768	1.30208	8.69792
3Mon	FHET	291	0.832	1.20192	8.79808
3Mon	FHET	293	0.82	1.21951	8.78049
3Mon	MWT	290	0.864	1.15741	8.84259
3Mon	MWT	287	0.436	2.29358	7.70642
3Mon	MWT	286	0.652	1.53374	8.46626
3Mon	MWT	301	0.976	1.02459	8.97541
3Mon	MHET	285	0.988	1.01215	8.98785
3Mon	MHET	300	0.668	1.49701	8.50299
3Mon	MHET	284	0.784	1.27551	8.72449
3Mon	MHET	306	0.52	1.92308	8.07692
6Mon	FWT	277	0.616	1.62338	8.37662
6Mon	FWT	252	0.488	2.04918	7.95082
6Mon	FWT	263	0.752	1.32979	8.67021
6Mon	FWT	254	0.672	1.4881	8.5119
6Mon	FHET	259	0.636	1.57233	8.42767
6Mon	FHET	253	0.612	1.63399	8.36601
6Mon	FHET	255	0.22	4.54545	5.45455
6Mon	FHET	258	0.672	1.4881	8.5119
6Mon	MWT	265	0.356	2.80899	7.19101
6Mon	MWT	273	0.496	2.01613	7.98387
6Mon	MWT	274	0.536	1.86567	8.13433
6Mon	MWT	275	0.592	1.68919	8.31081
6Mon	MHET	261	0.552	1.81159	8.18841
6Mon	MHET	268	0.488	2.04918	7.95082
6Mon	MHET	269	0.328	3.04878	6.95122
6Mon	MHET	266	0.576	1.73611	8.26389
9Mon	FWT	219	0.412	2.42718	7.57282
9Mon	FWT	216	0.412	2.42718	7.57282
9Mon	FWT	211	0.42	2.38095	7.61905
9Mon	FWT	220	0.364	2.74725	7.25275
9Mon	FHET	205	0.504	1.98413	8.01587
9Mon	FHET	218	0.536	1.86567	8.13433
9Mon	FHET	204	0.516	1.93798	8.06202
9Mon	FHET	206	0.44	2.27273	7.72727
9Mon	MWT	222	0.564	1.77305	8.22695
9Mon	MWT	202	0.392	2.55102	7.44898
9Mon	MWT	280	0.76	1.31579	8.68421
9Mon	MWT	203	0.712	1.40449	8.59551
9Mon	MHET	209	0.664	1.50602	8.49398
9Mon	MHET	214	0.636	1.57233	8.42767
9Mon	MHET	281	0.624	1.60256	8.39744
9Mon	MHET	208	0.796	1.25628	8.74372
12Mon	FWT	226	0.808	1.23762	8.76238
12Mon	FWT	233	0.404	2.47525	7.52475
12Mon	FWT	225	0.82	1.21951	8.78049
12Mon	FWT	224	0.56	1.78571	8.21429
12Mon	FHET	251	0.772	1.29534	8.70466
12Mon	FHET	249	1	1	9
12Mon	FHET	240	0.888	1.12613	8.87387
12Mon	FHET	243	0.813	1.23001	8.76999
12Mon	MWT	282	1.016	0.984252	9.01575
12Mon	MWT	247	0.996	1.00402	8.99598
12Mon	MWT	230	0.944	1.05932	8.94068
12Mon	MWT	236	0.98	1.02041	8.97959
12Mon	MHET	246	0.984	1.01626	8.98374
12Mon	MHET	234	0.984	1.01626	8.98374
12Mon	MHET	239	0.872	1.14679	8.85321
12Mon	MHET	228	0.716	1.39665	8.60335
18Mon	FWT	98	0.776	1.28866	8.71134
18Mon	FWT	71	1.04	0.961538	9.03846
18Mon	FWT	74	0.868	1.15207	8.84793
18Mon	FWT	100	0.884	1.13122	8.86878
18Mon	FHET	36	0.652	1.53374	8.46626
18Mon	FHET	107	0.728	1.37363	8.62637
18Mon	FHET	99	0.532	1.8797	8.1203
18Mon	FHET	105	0.592	1.68919	8.31081
18Mon	MWT	78	0.824	1.21359	8.78641
18Mon	MWT	97	0.564	1.77305	8.22695
18Mon	MWT	86	0.548	1.82482	8.17518
18Mon	MWT	103	0.76	1.31579	8.68421
18Mon	MHET	95	0.736	1.3587	8.6413
18Mon	MHET	67	1.172	0.853242	9.14676
18Mon	MHET	94	0.76	1.31579	8.68421
18Mon	MHET	77	1.1	0.909091	9.09091
Control	1	1	0.3	3.33333	6.66667
	2	2	0.268	3.73134	6.26866
	3	4	0.528	1.89394	8.10606
	4	5	0.432	2.31481	7.68519

## Sheet: cRNA quantitation
Sample ID	ng/ul	Total ug
292	654.93	26.1972
296	608.99	24.3596
298	502.56	20.1024
297	496.61	19.8644
290	522.58	20.9032
287	569.42	22.7768
285	457.68	18.3072
300	464.51	18.5804
277	477.34	19.0936
252	533.98	21.3592
259	443.39	17.7356
253	411.78	16.4712
265	618.04	24.7216
273	513.82	20.5528
261	562.97	22.5188
268	344.38	13.7752
219	2015.99	80.6396
216	1593.48	63.7392
205	1663.3	66.532
218	1562.59	62.5036
222	1829.5	73.18
202	1633.95	65.358
209	1346.87	53.8748
214	1688.09	67.5236
226	1373.18	54.9272
233	1484.86	59.3944
251	1368.12	54.7248
249	1310.6	52.424
282	1334.03	53.3612
247	1178.64	47.1456
246	1620.72	64.8288
234	1369.19	54.7676
98	1322.3	52.892
71	2094.23	83.7692
36	1219.48	48.7792
107	1502.71	60.1084
78	1294.86	51.7944
97	1353.69	54.1476
95	1456.68	58.2672
67	1189.11	47.5644
Ctrl 1	464.15	18.566
Ctrl 2	666	26.64
295	560.88	22.4352
312	568.41	22.7364
291	606.33	24.2532
293	545.58	21.8232
286	669.3	26.772
301	532.83	21.3132
284	641.11	25.6444
306	681.43	27.2572
263	515.11	20.6044
254	411.88	16.4752
255	889.68	35.5872
258	579.91	23.1964
274	637.25	25.49
275	557.75	22.31
269	775.44	31.0176
266	609.41	24.3764
211	1634.27	65.3708
220	1573.5	62.94
204	1531.73	61.2692
206	2077.54	83.1016
280	1747.02	69.8808
203	1664.85	66.594
281	1730.87	69.2348
208	1708.47	68.3388
225	1583.1	63.324
224	1763.14	70.5256
240	1498.92	59.9568
243	1254.22	50.1688
230	1341.88	53.6752
236	1566.53	62.6612
239	1640.72	65.6288
228	1370.52	54.8208
74	1620.29	64.8116
100	1945.51	77.8204
49	1580.24	63.2096
105	1478.92	59.1568
86	1639.24	65.5696
103	1690.36	67.6144
94	1540.84	61.6336
77	1242.17	49.6868
Ctrl 4	657.79	26.3116
Ctrl 5	476.69	19.0676
Pos Ctrl	1258.24	50.3296
