# Supplementary material for: Temporal and Quantitative Transcriptomic Differences Define Sexual Dimorphism in Murine Postnatal Bone Aging
Source: JBMR Plus. 2021 Dec 10;6(2):e10579. doi: 10.1002/jbm4.10579 (PMC8861981; doi:10.1002/jbm4.10579)
Supplement: Supplementary file 3 — Table S2. Sex Differential Summary of the 353 Genes Identified by t Tests of Male Versus Female, Across All Samples Without Correcting for Time Point Non‐Log Transformed Values up to FDR q Threshold at 0.025 Gene entrez ID, gene symbol, gene description t test value, and FDRq value are included. [file JBM4-6-e10579-s004.xlsx]

## Sheet: Sheet1
Entrez Gene ID	Symbol	Description	T-Test Result	FDR q-value
22289	Kdm6a	4lysine (K)-specific demethylase 6A	1.92516e-14	3.38778e-10
16625	Serpina3c	serine (or cysteine) peptidase inhibitor, clade A, member 3C	6.01413e-10	5.29163e-06
83433	Trem2	triggering receptor expressed on myeloid cells 2	1.12495e-09	6.59868e-06
19378	Aldh1a2	aldehyde dehydrogenase family 1, subfamily A2	7.93385e-09	3.49036e-05
74843	Zmynd17	zinc finger, MYND domain containing 17	9.9004e-09	3.48441e-05
208890	Slc26a7	solute carrier family 26, member 7	1.79434e-08	5.2626e-05
71733	Susd2	sushi domain containing 2	2.08824e-08	5.24965e-05
56839	Lgi1	leucine-rich repeat LGI family, member 1	8.13886e-08	0.000179028
56644	Clec7a	C-type lectin domain family 7, member a	8.44865e-08	0.000165193
109828	C7	complement component 7	1.74563e-07	0.000307184
52882	Rgs7bp	regulator of G-protein signalling 7 binding protein	1.91218e-07	0.000305903
68054	Serpina12	serine (or cysteine) peptidase inhibitor, clade A (alpha-1 antiproteinase, antitrypsin), member 12	6.04733e-07	0.000886807
16880	Lifr	leukemia inhibitory factor receptor	8.41955e-07	0.0011397
225579	Slc27a6	solute carrier family 27 (fatty acid transporter), member 6	1.07813e-06	0.00135516
20319	Sfrp2	secreted frizzled-related protein 2	1.31685e-06	0.00154487
14955	H19	H19 fetal liver mRNA	1.41442e-06	0.00155563
75089	Uhrf1bp1l	UHRF1 (ICBP90) binding protein 1-like	1.4819e-06	0.00153397
100504147	NA	NA	1.97208e-06	0.00192796
11517	Adcyap1r1	adenylate cyclase activating polypeptide 1 receptor 1	2.36313e-06	0.00218867
433294	A530098C11Rik	RIKEN cDNA A530098C11 gene	3.05933e-06	0.00269181
58187	Cldn10a	claudin 10A	3.28799e-06	0.00275523
18491	Pappa	pregnancy-associated plasma protein A	4.95091e-06	0.00396013
20591	Kdm5c	lysine (K)-specific demethylase 5C	5.21651e-06	0.00399116
74186	Ccdc3	coiled-coil domain containing 3	5.35559e-06	0.00392684
14735	Gpc4	glypican 4	6.88132e-06	0.00484371
16373	Irx3	Iroquois related homeobox 3 (Drosophila)	8.8754e-06	0.00600705
67448	Plxdc2	plexin domain containing 2	1.0573e-05	0.00689102
28250	Slco1a4	solute carrier organic anion transporter family, member 1a4	1.19162e-05	0.00748904
223649	Nrbp2	nuclear receptor binding protein 2	1.47741e-05	0.00896499
19662	Rbp4	retinol binding protein 4, plasma	1.9576e-05	0.0114829
207596	Thsd4	thrombospondin, type I, domain containing 4	2.30759e-05	0.0130992
12311	Calcr	calcitonin receptor	2.75973e-05	0.0151762
11647	Alpl	alkaline phosphatase, liver/bone/kidney	2.79495e-05	0.0149041
210503	Zfp677	zinc finger protein 677	2.92211e-05	0.0151239
320452	P4ha3	procollagen-proline, 2-oxoglutarate 4-dioxygenase (proline 4-hydroxylase), alpha polypeptide III	3.85466e-05	0.0193805
56198	Heyl	hairy/enhancer-of-split related with YRPW motif-like	4.91692e-05	0.0240346
104271	Tex15	testis expressed gene 15	5.19421e-05	0.0247038
76007	Zmym2	zinc finger, MYM-type 2	5.20008e-05	0.0240809
14411	Slc6a12	solute carrier family 6 (neurotransmitter transporter, betaine/GABA), member 12	5.95074e-05	0.0268505
237858	Tusc5	tumor suppressor candidate 5	6.58692e-05	0.0289781
19204	Ptafr	platelet-activating factor receptor	6.86651e-05	0.0294713
330096	Shisa3	shisa homolog 3 (Xenopus laevis)	7.36636e-05	0.0308639
12837	Col8a1	collagen, type VIII, alpha 1	7.4672e-05	0.0305588
385643	Kng2	kininogen 2	7.99541e-05	0.0319768
237436	Gas2l3	growth arrest-specific 2 like 3	8.00943e-05	0.031321
66102	Cxcl16	chemokine (C-X-C motif) ligand 16	8.16601e-05	0.0312391
11450	Adipoq	adiponectin, C1Q and collagen domain containing	8.3264e-05	0.031175
15891	Ibsp	integrin binding sialoprotein	9.19126e-05	0.0336962
320506	Lmbrd2	LMBR1 domain containing 2	0.000102703	0.0368837
69563	2310015B20Rik	RIKEN cDNA 2310015B20 gene	0.00010982	0.0386508
23959	Nt5e	5' nucleotidase, ecto	0.00012146	0.0419092
94227	Pi15	peptidase inhibitor 15	0.000131828	0.0446121
20856	Stc2	stanniocalcin 2	0.000132381	0.043954
19228	Pth1r	parathyroid hormone 1 receptor	0.0001386	0.0451665
231602	P2rx2	purinergic receptor P2X, ligand-gated ion channel, 2	0.000144425	0.0462088
15450	Lipc	lipase, hepatic	0.000145165	0.0456165
226610	Fam78b	family with sequence similarity 78, member B	0.000151256	0.0466965
16790	Anpep	alanyl (membrane) aminopeptidase	0.000151479	0.0459589
232790	Oscar	osteoclast associated receptor	0.000160475	0.0478634
338349	Cntln	centlein, centrosomal protein	0.000176618	0.0518002
75965	Zdhhc20	zinc finger, DHHC domain containing 20	0.000181025	0.0522224
11433	Acp5	acid phosphatase 5, tartrate resistant	0.000191793	0.0544362
433968	Gm5566	predicted pseudogene 5566	0.000194504	0.0543295
215446	Entpd3	ectonucleoside triphosphate diphosphohydrolase 3	0.000204287	0.0561703
93695	Gpnmb	glycoprotein (transmembrane) nmb	0.000211503	0.0572597
211612	Ptchd1	patched domain containing 1	0.000218835	0.0583471
238564	Mylk4	myosin light chain kinase family, member 4	0.000222528	0.0584463
14734	Gpc3	glypican 3	0.000240155	0.0621482
66329	Susd3	sushi domain containing 3	0.00024123	0.0615217
69354	Slc38a4	solute carrier family 38, member 4	0.000246834	0.0620518
22402	Wisp1	WNT1 inducible signaling pathway protein 1	0.000263892	0.0654057
66234	Sc4mol	sterol-C4-methyl oxidase-like	0.000264618	0.0646746
50706	Postn	periostin, osteoblast specific factor	0.000280325	0.0675749
98388	Chst10	carbohydrate sulfotransferase 10	0.000282621	0.0672077
67630	Samd8	sterile alpha motif domain containing 8	0.000285043	0.0668799
114713	Rasa2	RAS p21 protein activator 2	0.000307226	0.0711362
72713	Angptl1	angiopoietin-like 1	0.000314355	0.0718416
332397	Nanos1	nanos homolog 1 (Drosophila)	0.000321829	0.0726069
353282	Sfmbt2	Scm-like with four mbt domains 2	0.000351655	0.0783316
17748	Mt1	metallothionein 1	0.000354585	0.0779968
17380	Mme	membrane metallo endopeptidase	0.000362797	0.0788179
230779	Serinc2	serine incorporator 2	0.000368173	0.0790105
77805	Esco1	establishment of cohesion 1 homolog 1 (S. cerevisiae)	0.000371336	0.0787292
110197	Dgkg	diacylglycerol kinase, gamma	0.000372819	0.0781025
59079	Erbb2ip	Erbb2 interacting protein	0.000374962	0.0776274
78558	Htra3	HtrA serine peptidase 3	0.000381802	0.0781244
268527	Greb1	gene regulated by estrogen in breast cancer protein	0.000384276	0.0777269
17918	Myo5a	myosin VA	0.000399389	0.0798658
56705	Ranbp9	RAN binding protein 9	0.000413441	0.0817467
106585	Ankrd12	ankyrin repeat domain 12	0.000415836	0.0813068
244954	Prss35	protease, serine, 35	0.00042508	0.0822007
14107	Fat1	FAT tumor suppressor homolog 1 (Drosophila)	0.000427231	0.0817187
213068	Tmem71	transmembrane protein 71	0.000450847	0.0853087
244668	Sipa1l2	signal-induced proliferation-associated 1 like 2	0.000454056	0.0850018
228357	Lrp4	low density lipoprotein receptor-related protein 4	0.000459067	0.0850353
56551	Txn2	thioredoxin 2	0.000461638	0.0846208
20187	Ryk	receptor-like tyrosine kinase	0.000467204	0.0847582
14119	Fbn2	fibrillin 2	0.00048899	0.0878054
13805	Eng	endoglin	0.000494165	0.0878383
232286	Tmf1	TATA element modulatory factor 1	0.000509455	0.0896505
70355	Gprc5c	G protein-coupled receptor, family C, group 5, member C	0.000512763	0.0893393
231207	Cpeb2	cytoplasmic polyadenylation element binding protein 2	0.000518667	0.0894819
246316	Lgi2	leucine-rich repeat LGI family, member 2	0.00053465	0.0913438
107993	Bfsp2	beaded filament structural protein 2, phakinin	0.000554092	0.0937552
244152	Tsku	tsukushin	0.000565277	0.0947369
242608	Podn	podocan	0.000582903	0.0967693
20810	Srm	spermidine synthase	0.000601891	0.0989876
75964	D030074E01Rik	RIKEN cDNA D030074E01 gene	0.000602664	0.098197
18792	Plau	plasminogen activator, urokinase	0.000615409	0.0993538
194655	Klf11	Kruppel-like factor 11	0.000651918	0.104291
329436	Gm14461	predicted gene 14461	0.000665434	0.105494
97086	Nhedc2	Na+/H+ exchanger domain containing 2	0.000669786	0.105236
387134	Mir16-1	microRNA 16-1	0.000672743	0.104765
54352	Irx5	Iroquois related homeobox 5 (Drosophila)	0.000688571	0.10629
75769	4833424O15Rik	RIKEN cDNA 4833424O15 gene	0.000692082	0.105903
21841	Tia1	cytotoxic granule-associated RNA binding protein 1	0.000700004	0.106191
320191	Hook3	hook homolog 3 (Drosophila)	0.000709923	0.106776
18858	Pmp22	peripheral myelin protein 22	0.000710181	0.105909
100504348	NA	NA	0.00071354	0.105516
59036	Dact1	dapper homolog 1, antagonist of beta-catenin (xenopus)	0.00071563	0.104943
216965	Taok1	TAO kinase 1	0.000717605	0.104363
68107	Cntd1	cyclin N-terminal domain containing 1	0.00072061	0.103941
70354	Secisbp2l	SECIS binding protein 2-like	0.00074335	0.106349
16007	Cyr61	cysteine rich protein 61	0.000743861	0.105564
97761	Sgsm2	small G protein signaling modulator 2	0.000762246	0.107308
81004	Tbl1xr1	transducin (beta)-like 1X-linked receptor 1	0.000790305	0.110375
28126	Nop16	NOP16 nucleolar protein homolog (yeast)	0.000796256	0.110331
70713	Gpr137c	G protein-coupled receptor 137C	0.000803602	0.110479
12495	Entpd1	ectonucleoside triphosphate diphosphohydrolase 1	0.000818158	0.111608
791275	Gm9885	predicted gene 9885	0.000818804	0.110837
12662	Chm	choroidermia	0.00085431	0.11476
233752	Insc	inscuteable homolog (Drosophila)	0.00086564	0.115401
67420	Far1	fatty acyl CoA reductase 1	0.000870233	0.115141
19223	Ptgis	prostaglandin I2 (prostacyclin) synthase	0.000872837	0.114624
235281	Scn3b	sodium channel, voltage-gated, type III, beta	0.000902913	0.117695
12818	Col14a1	collagen, type XIV, alpha 1	0.000904379	0.117019
16979	Lrrn1	leucine rich repeat protein 1, neuronal	0.000924549	0.118756
71949	Lass5	LAG1 homolog, ceramide synthase 5	0.000931065	0.118727
66775	Ptplad2	protein tyrosine phosphatase-like A domain containing 2	0.000959729	0.121501
72020	Zfp654	zinc finger protein 654	0.000962981	0.121042
23887	Ggt5	gamma-glutamyltransferase 5	0.000978245	0.122089
14870	Gstp1	glutathione S-transferase, pi 1	0.00103557	0.128333
330406	B4galnt3	beta-1,4-N-acetyl-galactosaminyl transferase 3	0.00104444	0.128526
109731	Maob	monoamine oxidase B	0.00104765	0.128027
319476	Lrtm1	leucine-rich repeats and transmembrane domains 1	0.00106287	0.12899
13404	Dmc1	DMC1 dosage suppressor of mck1 homolog, meiosis-specific homologous recombination (yeast)	0.00106462	0.128319
14783	Grb10	growth factor receptor bound protein 10	0.00106947	0.128025
20717	Serpina3m	serine (or cysteine) peptidase inhibitor, clade A, member 3M	0.00107739	0.128103
240354	Malt1	mucosa associated lymphoid tissue lymphoma translocation gene 1	0.00108803	0.128499
78757	Rictor	RPTOR independent companion of MTOR, complex 2	0.00110024	0.129075
75766	Tm7sf4	transmembrane 7 superfamily member 4	0.00110615	0.128909
78771	Mctp1	multiple C2 domains, transmembrane 1	0.0011505	0.133195
213119	Itga10	integrin, alpha 10	0.00115096	0.132378
19042	Ppm1a	protein phosphatase 1A, magnesium dependent, alpha isoform	0.00115431	0.131901
65255	Asb4	ankyrin repeat and SOCS box-containing 4	0.00118589	0.134635
22359	Vldlr	very low density lipoprotein receptor	0.00120018	0.135384
12263	C2	complement component 2 (within H-2S)	0.0012313	0.13801
19272	Ptprk	protein tyrosine phosphatase, receptor type, K	0.00123889	0.137982
224105	Pak2	p21 protein (Cdc42/Rac)-activated kinase 2	0.00125865	0.139301
71175	Nipbl	Nipped-B homolog (Drosophila)	0.00126446	0.139069
227327	B3gnt7	UDP-GlcNAc:betaGal beta-1,3-N-acetylglucosaminyltransferase 7	0.00126566	0.138337
110893	Slc8a3	solute carrier family 8 (sodium/calcium exchanger), member 3	0.00127002	0.137957
54562	Lrrc6	leucine rich repeat containing 6 (testis)	0.00127265	0.137394
236285	Lancl3	LanC lantibiotic synthetase component C-like 3 (bacterial)	0.00127738	0.137064
108755	Lyrm2	LYR motif containing 2	0.00129625	0.138246
74868	Tmem65	transmembrane protein 65	0.0013108	0.138955
15360	Hmgcs2	3-hydroxy-3-methylglutaryl-Coenzyme A synthase 2	0.00132712	0.139843
12805	Cntn1	contactin 1	0.00133514	0.139851
13593	Ebf3	early B-cell factor 3	0.00136193	0.141813
238377	Gpr68	G protein-coupled receptor 68	0.0013625	0.141038
68027	Tmem178	transmembrane protein 178	0.00136972	0.140956
14314	Fstl1	follistatin-like 1	0.00139143	0.142358
229227	4932438A13Rik	RIKEN cDNA 4932438A13 gene	0.00140528	0.142943
18711	Pikfyve	phosphoinositide kinase, FYVE finger containing	0.00142225	0.143838
16832	Ldhb	lactate dehydrogenase B	0.00142314	0.143105
26445	Psmb2	proteasome (prosome, macropain) subunit, beta type 2	0.00147787	0.147765
320825	Samd5	sterile alpha motif domain containing 5	0.00148923	0.148059
320878	Mical2	microtubule associated monoxygenase, calponin and LIM domain containing 2	0.00153693	0.151943
16367	Irs1	insulin receptor substrate 1	0.00156086	0.153447
16601	Klf9	Kruppel-like factor 9	0.00156673	0.153168
68427	Slc39a13	solute carrier family 39 (metal ion transporter), member 13	0.00157683	0.153304
70297	Gcc2	GRIP and coiled-coil domain containing 2	0.00157761	0.152537
140721	Caskin2	CASK-interacting protein 2	0.00158436	0.152353
224585	Zfp160	zinc finger protein 160	0.00159676	0.15271
15490	Hsd17b7	hydroxysteroid (17-beta) dehydrogenase 7	0.00161317	0.153446
68010	Bambi	BMP and activin membrane-bound inhibitor, homolog (Xenopus laevis)	0.00161525	0.152818
233079	Ffar2	free fatty acid receptor 2	0.00162142	0.152581
15242	Hhex	hematopoietically expressed homeobox	0.00162302	0.151919
21400	Tcea2	transcription elongation factor A (SII), 2	0.00164865	0.153502
18187	Nrp2	neuropilin 2	0.00165126	0.152936
244891	Scaper	S phase cyclin A-associated protein in the ER	0.00167679	0.154487
12722	Clca1	chloride channel calcium activated 1	0.00167961	0.153941
58800	Trpm7	transient receptor potential cation channel, subfamily M, member 7	0.00174387	0.159002
13038	Ctsk	cathepsin K	0.00175077	0.158809
243659	Styk1	serine/threonine/tyrosine kinase 1	0.00176561	0.159333
76527	Il34	interleukin 34	0.00178288	0.160071
68031	Rnf146	ring finger protein 146	0.00179282	0.160147
210321	BC048679	cDNA sequence BC048679	0.00180015	0.159989
76566	Fam101b	family with sequence similarity 101, member B	0.00181925	0.160874
241062	Pgap1	post-GPI attachment to proteins 1	0.00183877	0.161787
209378	Itih5	inter-alpha (globulin) inhibitor H5	0.00183928	0.161027
66913	Kdelr2	KDEL (Lys-Asp-Glu-Leu) endoplasmic reticulum protein retention receptor 2	0.00187144	0.163032
26372	Clcn6	chloride channel 6	0.00192299	0.166697
20269	Scn3a	sodium channel, voltage-gated, type III, alpha	0.0019298	0.166467
16716	Ky	kyphoscoliosis peptidase	0.00194299	0.166787
11605	Gla	galactosidase, alpha	0.00200773	0.171508
14043	Ext2	exostoses (multiple) 2	0.00202198	0.171891
53625	B3gnt2	UDP-GlcNAc:betaGal beta-1,3-N-acetylglucosaminyltransferase 2	0.00204078	0.172655
13850	Ephx2	epoxide hydrolase 2, cytoplasmic	0.00204896	0.172518
108012	Ap1s2	adaptor-related protein complex 1, sigma 2 subunit	0.00206649	0.173165
19108	Prkx	protein kinase, X-linked	0.00207626	0.173159
723845	Mir340	microRNA 340	0.00209146	0.173604
18799	Plcd1	phospholipase C, delta 1	0.00210458	0.173873
330267	Thsd7a	thrombospondin, type I, domain containing 7A	0.00211698	0.174081
20403	Itsn2	intersectin 2	0.00214612	0.175656
14007	Celf2	CUGBP, Elav-like family member 2	0.002179	0.177521
76041	Ccdc125	coiled-coil domain containing 125	0.0022271	0.180604
215351	Senp6	SUMO/sentrin specific peptidase 6	0.00223415	0.180344
66120	Fkbp11	FK506 binding protein 11	0.00224559	0.18044
83675	Bicc1	bicaudal C homolog 1 (Drosophila)	0.00229427	0.183514
20843	Stag2	stromal antigen 2	0.00231058	0.183982
217463	Snx13	sorting nexin 13	0.00233079	0.184755
15944	Irgm1	immunity-related GTPase family M member 1	0.00233457	0.184226
217082	Hlf	hepatic leukemia factor	0.00237636	0.186686
14562	Gdf3	growth differentiation factor 3	0.00238379	0.186437
723858	Mir379	microRNA 379	0.00238626	0.185804
319352	C530028O21Rik	RIKEN cDNA C530028O21 gene	0.00239292	0.185503
16949	Loxl1	lysyl oxidase-like 1	0.00239401	0.184773
80981	Arl4d	ADP-ribosylation factor-like 4D	0.00245506	0.188657
17977	Ncoa1	nuclear receptor coactivator 1	0.00246085	0.18828
229675	Rsbn1	rosbin, round spermatid basic protein 1	0.00247043	0.188195
94352	Loxl2	lysyl oxidase-like 2	0.00247326	0.187598
353156	Egfl7	EGF-like domain 7	0.00247538	0.186953
407823	Baz2b	bromodomain adjacent to zinc finger domain, 2B	0.0025361	0.19072
17847	Usp34	ubiquitin specific peptidase 34	0.00253693	0.189971
16573	Kif5b	kinesin family member 5B	0.00254343	0.189651
20862	Stfa2	stefin A2	0.00258698	0.192084
67912	1600012H06Rik	RIKEN cDNA 1600012H06 gene	0.00259407	0.191801
16679	Krt86	keratin 86	0.00264888	0.195034
17755	Mtap1b	microtubule-associated protein 1B	0.00266153	0.195149
547431	Btnl2	butyrophilin-like 2	0.00268223	0.195851
13730	Emp1	epithelial membrane protein 1	0.0026834	0.195127
12984	Csf2rb2	colony stimulating factor 2 receptor, beta 2, low-affinity (granulocyte-macrophage)	0.00271506	0.196616
319634	Efcab5	EF-hand calcium binding domain 5	0.00272134	0.196263
319887	E030030I06Rik	RIKEN cDNA E030030I06 gene	0.00275904	0.198171
242126	Slc22a15	solute carrier family 22 (organic anion/cation transporter), member 15	0.00279272	0.199774
68904	Abhd13	abhydrolase domain containing 13	0.00280493	0.199835
71970	Scand3	SCAN domain containing 3	0.00280914	0.199328
11464	Actc1	actin, alpha, cardiac muscle 1	0.00286402	0.202406
20842	Stag1	stromal antigen 1	0.0028709	0.20208
51795	Srpx	sushi-repeat-containing protein	0.00287172	0.201333
17386	Mmp13	matrix metallopeptidase 13	0.00287398	0.200692
72580	Zufsp	zinc finger with UFM1-specific peptidase domain	0.00290393	0.201982
70568	Cpne3	copine III	0.0029158	0.202009
13608	Edar	ectodysplasin-A receptor	0.00295948	0.204231
70432	Rufy2	RUN and FYVE domain-containing 2	0.0029913	0.205621
94275	Maged1	melanoma antigen, family D, 1	0.0029929	0.20493
16922	Phyh	phytanoyl-CoA hydroxylase	0.0030149	0.205636
100504541	NA	NA	0.00302555	0.205566
52668	Ifi27l1	interferon, alpha-inducible protein 27 like 1	0.00305262	0.206608
666532	Gm13139	predicted gene 13139	0.00305977	0.206298
13134	Dach1	dachshund 1 (Drosophila)	0.00307942	0.206831
245533	Awat1	acyl-CoA wax alcohol acyltransferase 1	0.00310538	0.207781
23960	Oas1g	2'-5' oligoadenylate synthetase 1G	0.00311382	0.207557
207615	Wdr37	WD repeat domain 37	0.00312977	0.207832
77579	Myh10	myosin, heavy polypeptide 10, non-muscle	0.00315474	0.208703
76707	Clasp1	CLIP associating protein 1	0.00320195	0.211033
17101	Lyst	lysosomal trafficking regulator	0.00320927	0.210726
72658	2700097O09Rik	RIKEN cDNA 2700097O09 gene	0.00322269	0.210821
243277	Gpr133	G protein-coupled receptor 133	0.0032421	0.211305
98682	Mfsd6	major facilitator superfamily domain containing 6	0.00324404	0.210651
19283	Ptprz1	protein tyrosine phosphatase, receptor type Z, polypeptide 1	0.00324825	0.210149
233744	Spon1	spondin 1, (f-spondin) extracellular matrix protein	0.00325533	0.209836
100126824	Sco2	SCO cytochrome oxidase deficient homolog 2 (yeast)	0.00330908	0.212522
107951	Cdk9	cyclin-dependent kinase 9 (CDC2-related kinase)	0.00334448	0.214014
18574	Pde1b	phosphodiesterase 1B, Ca2+-calmodulin dependent	0.00339198	0.216267
17344	Pias2	protein inhibitor of activated STAT 2	0.00340198	0.216122
17973	Nck1	non-catalytic region of tyrosine kinase adaptor protein 1	0.00340374	0.215456
68348	Serpina1f	serine (or cysteine) peptidase inhibitor, clade A, member 1F	0.00341577	0.215443
13610	S1pr3	sphingosine-1-phosphate receptor 3	0.00343023	0.215581
246730	Oas1a	2'-5' oligoadenylate synthetase 1A	0.00345645	0.216457
235380	Dmxl2	Dmx-like 2	0.00347444	0.216811
12912	Creb1	cAMP responsive element binding protein 1	0.00347632	0.216163
12796	Camp	cathelicidin antimicrobial peptide	0.00350167	0.216972
18432	Mybbp1a	MYB binding protein (P160) 1a	0.00350281	0.216281
56321	Aatf	apoptosis antagonizing transcription factor	0.0035615	0.219136
231464	Cnot6l	CCR4-NOT transcription complex, subunit 6-like	0.00357705	0.219326
216190	Appl2	adaptor protein, phosphotyrosine interaction, PH domain and leucine zipper containing 2	0.00358204	0.218869
218850	D14Abb1e	DNA segment, Chr 14, Abbott 1 expressed	0.00359175	0.218703
383435	Ms4a14	membrane-spanning 4-domains, subfamily A, member 14	0.00361312	0.219246
52187	Rragd	Ras-related GTP binding D	0.00362175	0.219014
66790	Grtp1	GH regulated TBC protein 1	0.00363104	0.218824
19385	Ranbp1	RAN binding protein 1	0.00364077	0.218662
57257	Vav3	vav 3 oncogene	0.00369053	0.220896
66223	Mrpl35	mitochondrial ribosomal protein L35	0.00370587	0.221063
242594	1700024P16Rik	RIKEN cDNA 1700024P16 gene	0.00370736	0.220404
666648	Gm8213	predicted pseudogene 8213	0.00374187	0.221707
258329	Olfr135	olfactory receptor 135	0.00378609	0.223574
217734	Pomt2	protein-O-mannosyltransferase 2	0.00380673	0.224041
72993	Appl1	adaptor protein, phosphotyrosine interaction, PH domain and leucine zipper containing 1	0.00380718	0.22332
74614	4833422F24Rik	RIKEN cDNA 4833422F24 gene	0.00381827	0.223227
667103	Gm13570	predicted gene 13570	0.00383521	0.223475
77559	Agl	amylo-1,6-glucosidase, 4-alpha-glucanotransferase	0.00384928	0.223554
216742	Fnip1	folliculin interacting protein 1	0.00388907	0.225123
319277	A230046K03Rik	RIKEN cDNA A230046K03 gene	0.00389199	0.224553
12297	Cacnb3	calcium channel, voltage-dependent, beta 3 subunit	0.00391513	0.22515
17925	Myo9b	myosin IXb	0.00392949	0.225239
18807	Pld3	phospholipase D family, member 3	0.00393123	0.224607
20174	Ruvbl2	RuvB-like protein 2	0.00395505	0.225237
67469	Abhd5	abhydrolase domain containing 5	0.00395885	0.224726
74140	Tm9sf1	transmembrane 9 superfamily member 1	0.0040035	0.22653
21816	Tgm1	transglutaminase 1, K polypeptide	0.00406376	0.229203
72832	Crtac1	cartilage acidic protein 1	0.0041062	0.230857
16644	Kng1	kininogen 1	0.00411046	0.23036
70110	Ifi35	interferon-induced protein 35	0.00419078	0.234116
56175	Bace2	beta-site APP-cleaving enzyme 2	0.00425334	0.236859
654820	G530011O06Rik	RIKEN cDNA G530011O06 gene	0.00429123	0.238215
26561	Mmp23	matrix metallopeptidase 23	0.00429982	0.237941
237979	Sdk2	sidekick homolog 2 (chicken)	0.00430609	0.237542
269023	Zfp608	zinc finger protein 608	0.00433345	0.238304
22709	Zfp51	zinc finger protein 51	0.00433599	0.2377
72519	Tmem55a	transmembrane protein 55A	0.00434924	0.237686
69324	1700012B07Rik	RIKEN cDNA 1700012B07 gene	0.00435095	0.237044
69288	Rhobtb1	Rho-related BTB domain containing 1	0.00437205	0.237458
13506	Dsc2	desmocollin 2	0.00439318	0.237872
109225	Ms4a7	membrane-spanning 4-domains, subfamily A, member 7	0.00441546	0.238345
625514	Gm6594	predicted pseudogene 6594	0.004445	0.239205
79201	Tnfrsf23	tumor necrosis factor receptor superfamily, member 23	0.00447308	0.239982
319504	Nrcam	neuron-glia-CAM-related cell adhesion molecule	0.0044796	0.239602
21923	Tnc	tenascin C	0.00450257	0.240101
19268	Ptprf	protein tyrosine phosphatase, receptor type, F	0.00452998	0.240832
218772	Rarb	retinoic acid receptor, beta	0.00455704	0.241541
232441	Rerg	RAS-like, estrogen-regulated, growth-inhibitor	0.00458042	0.242052
14114	Fbln1	fibulin 1	0.00459759	0.242232
104709	Pik3r6	phosphoinositide-3-kinase, regulatory subunit 6	0.00464516	0.244007
108829	Jmjd1c	jumonji domain containing 1C	0.00468812	0.245531
74185	Gbe1	glucan (1,4-alpha-), branching enzyme 1	0.0047167	0.246295
21425	Tcfeb	transcription factor EB	0.00472986	0.246251
13846	Ephb4	Eph receptor B4	0.0047404	0.246072
243862	Psg22	pregnancy-specific glycoprotein 22	0.00474118	0.245389
14924	Magi1	membrane associated guanylate kinase, WW and PDZ domain containing 1	0.00475691	0.245481
77397	9530003J23Rik	RIKEN cDNA 9530003J23 gene	0.00477455	0.245671
13992	Khdrbs3	KH domain containing, RNA binding, signal transduction associated 3	0.00482311	0.247446
237831	Slc13a5	solute carrier family 13 (sodium-dependent citrate transporter), member 5	0.00483593	0.247382
103743	Tmem98	transmembrane protein 98	0.00485767	0.247774
20363	Sepp1	selenoprotein P, plasma, 1	0.00485913	0.247132
107250	Kazald1	Kazal-type serine peptidase inhibitor domain 1	0.00489333	0.248154
21422	Tcfcp2	transcription factor CP2	0.00490473	0.248018
319263	Pcmtd1	protein-L-isoaspartate (D-aspartate) O-methyltransferase domain containing 1	0.00494237	0.249205
23876	Fbln5	fibulin 5	0.00497966	0.250368
16855	Lgals4	lectin, galactose binding, soluble 4	0.00498595	0.24997
12421	Rb1cc1	RB1-inducible coiled-coil 1	0.00499889	0.249907
105278	Cdk20	cyclin-dependent kinase 20	0.00505616	0.252054
