# Supplementary material for: Temporal and Quantitative Transcriptomic Differences Define Sexual Dimorphism in Murine Postnatal Bone Aging
Source: JBMR Plus. 2021 Dec 10;6(2):e10579. doi: 10.1002/jbm4.10579 (PMC8861981; doi:10.1002/jbm4.10579)
Supplement: Supplementary file 4 — Table S4. Complete Data Set for Gene Expression Data Used for EPEM Algorithm Cluster Tables Sheet one contains mean values across all time and unlogged values for male and female groups and the unlogged expression ratio between males and females. Sheet two contains the male‐to‐female cluster comparisons aligned to the cross tabulation between clusters. Gene entrez ID, gene symbol, and gene description are included with mean age sex group values. Sheet 2 and sheet 3 contain the concordant and discordant genes groups. Gene entrez ID, gene symbol, mean age and sex group values, mean values across all time and unlogged values for male and females groups, and the unlogged expression ratio between males and females are presented. Sheet 4 contains skeletal‐associated gene ontologies used in the manual annotation of the discordant and concordant gene sets used for secondary ontology assessments. [file JBM4-6-e10579-s005.xlsx]

## Sheet: True Unlogged Sex Means (OE)
Entrez Gene ID	Group Mean - Female	Group Mean - Male	Overall Mean	F Diff. From Mean	M Diff. From Mean
100008567	56.8727	57.0088	56.9389	-0.0662101	0.0698884
100009600	32.5042	33.4416	32.9602	-0.456049	0.481385
100009609	8.2242	8.25268	8.23805	-0.0138556	0.0146254
100009614	58.5353	60.6715	59.5745	-1.03922	1.09695
100012	13.5196	14.1352	13.8191	-0.299478	0.316116
100017	517.237	468.682	493.615	23.6215	-24.9338
100019	215.09	195.447	205.534	9.5562	-10.0871
100033459	54.6094	56.2533	55.4092	-0.799736	0.844166
100034251	3189.22	3868.76	3519.81	-330.587	348.952
100034748	38.962	39.6174	39.2809	-0.318819	0.336531
100036520	51.4662	54.3127	52.851	-1.38477	1.4617
100036521	187.027	187.765	187.386	-0.359052	0.379
100036523	92.5325	95.0549	93.7596	-1.22714	1.29531
100036537	35.6183	36.1356	35.87	-0.251703	0.265687
100036768	25.6672	27.2767	26.4502	-0.782991	0.82649
100037258	755.159	704.485	730.507	24.6524	-26.0219
100037260	58.5621	60.3001	59.4076	-0.845536	0.89251
100037262	82.0475	84.3032	83.1448	-1.09738	1.15834
100037278	398.113	432.97	415.07	-16.9577	17.8998
100037396	38.1039	36.7395	37.4402	0.663777	-0.700654
100038347	179.971	160.137	170.322	9.6486	-10.1846
100038349	15.0873	15.2248	15.1542	-0.066903	0.0706198
100038353	24.2454	26.7667	25.4719	-1.22657	1.29472
100038356	51.6857	52.3496	52.0087	-0.322959	0.340901
100038357	11.7437	11.5662	11.6573	0.0863146	-0.0911098
100038358	16.0066	16.3182	16.1582	-0.151597	0.160019
100038359	9.56992	9.67962	9.62329	-0.0533704	0.0563354
100038361	11.3753	11.3698	11.3726	0.00270717	-0.00285757
100038363	4984.47	5220.07	5099.09	-114.614	120.982
100038367	14.0279	14.1854	14.1046	-0.0766149	0.0808713
100038371	12.3579	12.8806	12.6121	-0.254292	0.268419
100038376	42.0049	40.2494	41.1509	0.853995	-0.901439
100038380	59.8208	57.5284	58.7056	1.11521	-1.17717
100038381	23.9306	26.5557	25.2076	-1.27708	1.34803
100038382	38.6871	39.8212	39.2388	-0.551756	0.582409
100038383	16.4191	16.9177	16.6616	-0.242565	0.25604
100038384	15.466	15.7729	15.6153	-0.149327	0.157623
100038385	39.666	40.9042	40.2684	-0.602357	0.635821
100038388	17.1986	17.8354	17.5084	-0.309788	0.326999
100038391	9.81793	9.99708	9.90508	-0.0871561	0.0919981
100038395	14.5804	13.9476	14.2725	0.30786	-0.324964
100038398	67.4497	70.6395	69.0015	-1.55182	1.63803
100038399	10.4334	10.0467	10.2453	0.188156	-0.198609
100038410	30.4715	32.1466	31.2864	-0.814888	0.86016
100038411	25.8689	26.8329	26.3379	-0.468944	0.494997
100038412	28.6666	29.7828	29.2096	-0.543001	0.573168
100038413	10.6308	10.4415	10.5387	0.0921086	-0.0972257
100038414	22.4742	22.9382	22.6999	-0.225703	0.238242
100038416	66.0682	74.4289	70.1356	-4.06734	4.2933
100038417	9.5336	9.33085	9.43497	0.098636	-0.104116
100038420	11.6923	11.9113	11.7988	-0.106558	0.112478
100038421	8.23656	8.42584	8.32864	-0.0920777	0.0971931
100038424	11.9823	12.3571	12.1647	-0.182333	0.192462
100038425	91.9908	95.4201	93.6591	-1.6683	1.76098
100038429	64.4981	64.6728	64.5831	-0.0849772	0.0896982
100038431	10.7416	10.9816	10.8584	-0.116736	0.123221
100038433	73.174	78.99	76.0034	-2.82939	2.98658
100038436	37.1486	39.2627	38.1771	-1.02848	1.08562
100038438	59.9311	66.2762	63.0179	-3.08681	3.2583
100038439	19.1325	19.3712	19.2486	-0.116142	0.122594
100038440	73.3337	71.9123	72.6422	0.691507	-0.729925
100038449	19.2707	19.6417	19.4511	-0.180493	0.190521
100038452	159.542	161.242	160.369	-0.826904	0.872843
100038453	54.3583	57.1368	55.71	-1.35169	1.42679
100038454	8.38026	7.68448	8.04177	0.338488	-0.357293
100038459	19.9212	20.9425	20.418	-0.496837	0.524439
100038462	14.6805	14.7817	14.7298	-0.0492271	0.0519619
100038464	57.882	69.9096	63.7332	-5.85127	6.17634
100038467	66.0177	69.2402	67.5854	-1.56772	1.65481
100038468	26.3175	26.469	26.3912	-0.0736905	0.0777844
100038470	63.9772	61.3984	62.7227	1.25451	-1.32421
100038476	27.085	25.9691	26.5421	0.542882	-0.573042
100038478	38.5065	38.9109	38.7032	-0.196729	0.207658
100038479	53.8128	57.1698	55.4459	-1.63316	1.7239
100038482	8.71554	8.76466	8.73944	-0.0238964	0.025224
100038484	7.43032	8.27365	7.84059	-0.410267	0.43306
100038486	26.0594	25.7779	25.9224	0.136974	-0.144583
100038487	18.5167	18.6036	18.559	-0.0422958	0.0446455
100038488	16.5201	16.8764	16.6934	-0.173374	0.183006
100038489	12.2963	11.3294	11.8259	0.47037	-0.496502
100038496	102.966	106.311	104.593	-1.62755	1.71797
100038498	46.0452	43.941	45.0215	1.02367	-1.08054
100038504	50.2237	52.1444	51.1581	-0.934423	0.986335
100038505	14.149	15.2799	14.6992	-0.550147	0.580711
100038506	233.258	254.64	243.66	-10.4023	10.9802
100038508	26.1623	28.3605	27.2317	-1.0694	1.12881
100038509	10.0709	10.2762	10.1708	-0.0999019	0.105452
100038513	10.0032	10.558	10.2731	-0.269921	0.284916
100038519	71.2644	74.3952	72.7875	-1.52313	1.60775
100038520	64.9216	66.5328	65.7054	-0.783841	0.827388
100038522	87.8309	97.6854	92.625	-4.79406	5.0604
100038525	28.4451	27.9849	28.2212	0.223897	-0.236336
100038526	52.3831	50.3454	51.3918	0.991357	-1.04643
100038528	28.8586	29.9748	29.4016	-0.543019	0.573187
100038529	64.795	67.3883	66.0566	-1.26161	1.3317
100038532	89.5096	94.241	91.8113	-2.30176	2.42964
100038533	9.91692	9.95736	9.93659	-0.0196704	0.0207632
100038537	45.4634	50.5515	47.9387	-2.47526	2.61277
100038538	103.849	113.014	108.308	-4.45848	4.70618
100038539	242.586	243.694	243.125	-0.53897	0.568913
100038541	45.0454	40.1481	42.6629	2.3825	-2.51486
100038546	7.80127	7.79949	7.8004	0.000865226	-0.000913294
100038547	15.2808	15.8352	15.5505	-0.269687	0.28467
100038548	185.84	237.697	211.068	-25.2276	26.6292
100038551	18.4878	18.9983	18.7362	-0.248321	0.262117
100038554	95.3503	99.2372	97.2412	-1.89089	1.99594
100038555	56.1597	60.4825	58.2627	-2.10301	2.21984
100038558	28.1224	30.4218	29.241	-1.1186	1.18074
100038560	48.9891	50.3454	49.6489	-0.659808	0.696464
100038561	86.3819	86.0688	86.2296	0.152328	-0.16079
100038563	14.7012	14.8631	14.78	-0.0787803	0.083157
100038566	98.8625	112.121	105.313	-6.45017	6.80851
100038567	38.6284	40.6204	39.5975	-0.969095	1.02293
100038569	7.85215	7.73319	7.79428	0.0578722	-0.0610873
100038570	50.9636	54.0059	52.4436	-1.48003	1.56226
100038571	55.0637	58.3118	56.6439	-1.58019	1.66798
100038573	68.8925	68.8038	68.8493	0.0431827	-0.0455818
100038577	34.9833	35.1932	35.0854	-0.102144	0.107818
100038578	6.31556	6.3531	6.33382	-0.0182641	0.0192788
100038582	18.8881	18.7368	18.8145	0.073608	-0.0776974
100038583	52.7771	50.3294	51.5863	1.19081	-1.25696
100038584	16.6295	16.7493	16.6878	-0.0582639	0.0615008
100038585	48.8775	51.959	50.3766	-1.49909	1.58238
100038586	7.18409	7.07122	7.12918	0.0549074	-0.0579578
100038587	20.5993	21.9695	21.2659	-0.666596	0.703629
100038588	20.3673	21.0454	20.6972	-0.329877	0.348203
100038589	13.1566	13.2802	13.2168	-0.0601424	0.0634836
100038590	47.2902	48.4023	47.8312	-0.540985	0.57104
100038591	26.2664	26.5064	26.3832	-0.116764	0.123251
100038595	70.2371	77.0514	73.5521	-3.31504	3.49921
100038596	6.60881	7.06863	6.83251	-0.223693	0.23612
100038600	66.0123	66.2575	66.1316	-0.11929	0.125917
100038602	58.6759	59.1472	58.9052	-0.229299	0.242037
100038603	14.9272	15.6756	15.2913	-0.364078	0.384305
100038605	50.604	49.9635	50.2924	0.311582	-0.328892
100038606	72.9206	76.6998	74.7591	-1.83849	1.94063
100038607	9.91432	9.86025	9.88802	0.0263067	-0.0277682
100038608	10.1107	10.1058	10.1084	0.00237523	-0.00250719
100038610	11.0011	11.3475	11.1696	-0.168545	0.177909
100038614	53.529	52.898	53.222	0.306991	-0.324046
100038617	14.9477	14.7348	14.8441	0.103536	-0.109288
100038618	61.9432	67.5854	64.6881	-2.74483	2.89732
100038623	10.0113	10.0881	10.0487	-0.0373309	0.0394048
100038625	9.42095	9.22882	9.32748	0.0934689	-0.0986617
100038627	40.8561	43.0259	41.9117	-1.05555	1.11419
100038628	8.48177	8.18262	8.33624	0.145536	-0.153622
100038629	19.7032	20.609	20.1439	-0.440667	0.465149
100038632	6.59352	6.62954	6.61104	-0.0175227	0.0184962
100038633	11.7799	11.3958	11.5931	0.18687	-0.197252
100038636	73.5601	76.9215	75.1954	-1.63529	1.72614
100038638	7.24826	7.36705	7.30605	-0.057789	0.0609995
100038644	10.1409	10.2404	10.1893	-0.0484396	0.0511307
100038647	83.4361	83.8142	83.62	-0.183943	0.194162
100038648	8.8363	8.70735	8.77357	0.0627335	-0.0662187
100038649	79.0715	80.7408	79.8836	-0.812061	0.857175
100038651	88.0734	103.637	95.6448	-7.57141	7.99205
100038652	8.79665	9.06545	8.92742	-0.130767	0.138032
100038653	40.2345	42.2665	41.223	-0.988506	1.04342
100038657	31.7365	32.4244	32.0712	-0.334641	0.353232
100038662	8.25247	8.34195	8.296	-0.0435328	0.0459513
100038666	77.5433	81.2464	79.3449	-1.80151	1.9016
100038667	16.7757	15.8953	16.3474	0.428269	-0.452062
100038668	37.9167	40.7516	39.2958	-1.37915	1.45577
100038671	15.2848	15.77	15.5209	-0.236084	0.249199
100038674	7.25942	7.26029	7.25984	-0.00042545	0.000449086
100038681	47.1078	48.1117	47.5962	-0.488403	0.515537
100038683	58.2841	61.2792	59.7412	-1.45707	1.53801
100038688	31.1306	32.0964	31.6005	-0.469857	0.49596
100038689	29.1515	30.0094	29.5689	-0.417348	0.440534
100038691	38.8495	38.6267	38.7411	0.108383	-0.114404
100038693	40.0829	43.0045	41.5042	-1.42133	1.50029
100038695	9.17835	9.50309	9.33633	-0.15798	0.166756
100038696	76.9975	81.921	79.3927	-2.39521	2.52827
100038697	10.3051	10.4217	10.3618	-0.0567004	0.0598504
100038699	5.83191	5.89446	5.86234	-0.0304297	0.0321202
100038700	49.9914	50.0961	50.0423	-0.050961	0.0537922
100038707	206.695	225.367	215.779	-9.08401	9.58868
100038708	23.1217	25.9744	24.5095	-1.38779	1.46489
100038709	29.9268	31.6073	30.7443	-0.81751	0.862927
100038711	72.4103	72.9214	72.659	-0.248645	0.262458
100038712	58.4159	62.0561	60.1868	-1.7709	1.86928
100038713	49.6125	51.53	50.5454	-0.932831	0.984655
100038714	36.8427	38.0885	37.4488	-0.606055	0.639725
100038717	10.9551	11.1046	11.0279	-0.0727476	0.0767891
100038718	18.7235	20.6761	19.6734	-0.949948	1.00272
100038722	52.1902	58.7553	55.384	-3.19383	3.37126
100038724	14.5911	15.0939	14.8357	-0.244593	0.258182
100038725	223.835	265.672	244.188	-20.3533	21.4841
100038730	43.4699	44.2672	43.8578	-0.387855	0.409402
100038734	28.5561	30.6009	29.5509	-0.99479	1.05006
100038735	60.5817	68.8085	64.5839	-4.00222	4.22457
100038737	10.1786	9.69091	9.94134	0.237256	-0.250437
100038739	61.3292	65.6022	63.408	-2.07876	2.19425
100038742	17.5415	17.847	17.6901	-0.148628	0.156886
100038755	30.9341	31.188	31.0576	-0.12355	0.130414
100038854	9.80855	10.2701	10.0331	-0.224535	0.237009
100038860	131.555	116.903	124.427	7.12794	-7.52393
100038862	26.3617	25.8429	26.1093	0.252409	-0.266431
100038909	1655.7	1612.33	1634.6	21.0963	-22.2683
100038914	17.3862	16.6824	17.0438	0.34238	-0.361401
100038941	6.62416	6.56715	6.59642	0.0277327	-0.0292734
100038947	225.927	301.62	262.751	-36.8237	38.8695
100039062	10.1123	10.4264	10.2651	-0.152821	0.161311
100039139	7.09643	7.04308	7.07048	0.0259504	-0.0273921
100039199	9.20985	8.91092	9.06442	0.145425	-0.153504
100039211	7.88877	7.95476	7.92087	-0.0321026	0.0338861
100039220	170.9	181.472	176.043	-5.14343	5.42918
100039316	2905.14	2693.63	2802.25	102.897	-108.614
100039350	62.9285	63.6364	63.2729	-0.344363	0.363494
100039478	67.5194	59.4389	63.5884	3.93104	-4.14943
100039489	205.204	248.325	226.182	-20.978	22.1435
100039525	10.7661	10.8634	10.8135	-0.0473266	0.0499559
100039532	15.8234	17.2593	16.522	-0.698569	0.737379
100039641	27.2528	26.3509	26.814	0.43875	-0.463125
100039672	155.958	154.674	155.334	0.624856	-0.65957
100039681	19.5848	17.7527	18.6935	0.891311	-0.940828
100039691	18.0744	16.8765	17.4917	0.582734	-0.615108
100039724	10.9265	10.9574	10.9415	-0.0150107	0.0158447
100039739	11.251	12.2047	11.715	-0.463969	0.489745
100039740	4325.77	4431.19	4377.06	-51.2858	54.1351
100039781	128.032	134.683	131.267	-3.23536	3.4151
100039795	45.1978	49.3199	47.2031	-2.00533	2.11674
100039801	8.59941	8.70654	8.65153	-0.0521155	0.0550108
100039901	10.8722	11.2546	11.0582	-0.186038	0.196374
100039968	221.504	219.9	220.724	0.780535	-0.823898
100040018	1747.03	2003.41	1871.76	-124.723	131.652
100040044	18.1752	18.0513	18.1149	0.0602504	-0.0635977
100040049	43.9929	43.8886	43.9421	0.050734	-0.0535526
100040201	11.3018	10.8597	11.0867	0.215076	-0.227024
100040213	184.543	90.099	138.597	45.9455	-48.498
100040214	8.19282	7.7085	7.9572	0.235611	-0.248701
100040220	613.85	617.302	615.53	-1.67941	1.77271
100040232	1332.43	1217.35	1276.44	55.9884	-59.0989
100040233	122.279	117.938	120.167	2.1121	-2.22944
100040244	14.1992	15.5079	14.8359	-0.63662	0.671988
100040248	102.578	105.479	103.99	-1.41126	1.48967
100040259	803.088	703.854	754.812	48.276	-50.958
100040260	188.906	192.176	190.496	-1.59087	1.67925
100040268	41.6158	41.969	41.7876	-0.171803	0.181348
100040281	7.54472	7.65012	7.596	-0.0512764	0.0541251
100040297	354.146	326.356	340.627	13.5191	-14.2702
100040320	18.8842	18.3711	18.6346	0.249609	-0.263476
100040322	17.4289	17.771	17.5953	-0.166401	0.175645
100040439	17.6594	18.1734	17.9095	-0.250055	0.263947
100040447	59.8276	60.7992	60.3003	-0.472684	0.498944
100040540	95.7447	75.242	85.7704	9.97428	-10.5284
100040591	27.0645	29.1833	28.0952	-1.03076	1.08803
100040608	215.007	213.03	214.045	0.961601	-1.01502
100040766	42.1245	43.344	42.7178	-0.593275	0.626235
100040823	1329.74	1313.16	1321.67	8.06556	-8.51365
100040843	8.1004	7.42335	7.77103	0.329375	-0.347674
100040851	36.7509	36.004	36.3875	0.363324	-0.383508
100041085	28.0952	27.645	27.8762	0.218985	-0.231151
100041098	1424.27	1510.28	1466.11	-41.8434	44.168
100041106	1320.78	1308.99	1315.04	5.7372	-6.05593
100041121	28.5727	30.7203	29.6175	-1.04482	1.10286
100041194	61.317	65.5672	63.3847	-2.06765	2.18252
100041224	14.1133	14.0922	14.1031	0.0102567	-0.0108265
100041294	1072.84	1138.07	1104.57	-31.7357	33.4988
100041379	6.55979	6.46982	6.51602	0.0437688	-0.0462004
100041449	14.2951	13.6016	13.9577	0.337413	-0.356158
100041480	10.9381	10.6777	10.8114	0.126655	-0.133691
100041482	179.269	189.696	184.342	-5.07238	5.35418
100041488	140.044	142.483	141.231	-1.18646	1.25237
100041581	15.533	16.2167	15.8656	-0.332619	0.351098
100041598	4.91012	4.89728	4.90387	0.00624864	-0.00659579
100041686	5648.55	5832.45	5738.01	-89.4653	94.4356
100041859	1790.05	1892.16	1839.73	-49.6757	52.4355
100042056	26.3194	27.3034	26.7981	-0.478713	0.505309
100042057	20.8272	18.4871	19.6887	1.13845	-1.2017
100042069	102.073	82.2568	92.4326	9.64029	-10.1759
100042150	87.5608	86.6352	87.1105	0.45026	-0.475275
100042165	83.0994	84.3393	83.7026	-0.603218	0.63673
100042179	935.298	921.501	928.586	6.71183	-7.08471
100042332	38.3703	40.7078	39.5075	-1.1372	1.20037
100042372	111.62	123.091	117.201	-5.58051	5.89054
100042424	2043.68	2029.92	2036.99	6.69478	-7.06671
100042450	33.2132	32.3906	32.813	0.400202	-0.422436
100042464	200.053	219.811	209.665	-9.61228	10.1463
100042485	6.50668	6.9555	6.72503	-0.218344	0.230474
100042514	66.3225	68.5767	67.4192	-1.09661	1.15754
100042605	28.9648	29.7205	29.3324	-0.3676	0.388022
100042625	284.22	264.035	274.4	9.81964	-10.3652
100042679	105.243	114.186	109.594	-4.35059	4.59229
100042720	9.6153	10.1407	9.87088	-0.255583	0.269782
100042734	3566.97	3457.1	3513.52	53.4501	-56.4195
100042784	102.706	102.958	102.829	-0.12265	0.129464
100042807	1138.51	977.771	1060.31	78.1979	-82.5422
100042855	6.02475	6.11777	6.07	-0.0452512	0.0477651
100042921	11.618	11.2879	11.4574	0.160614	-0.169537
100042948	58.5483	59.2714	58.9001	-0.351809	0.371354
100042959	171.787	164.243	168.117	3.66981	-3.87369
100043040	158.859	147.22	153.197	5.66261	-5.9772
100043057	19.6174	19.8784	19.7444	-0.126987	0.134042
100043123	1375.97	2024.48	1691.46	-315.492	333.019
100043133	275.379	287.7	281.373	-5.99391	6.32691
100043194	9.68943	9.93797	9.81034	-0.120912	0.127629
100043217	23.308	24.4712	23.8739	-0.56588	0.597318
100043225	8.28693	8.62152	8.44971	-0.162774	0.171817
100043254	14.2213	14.0382	14.1322	0.0890927	-0.0940422
100043272	177.43	162.286	170.063	7.36748	-7.77678
100043308	6.12999	6.11661	6.12348	0.0065132	-0.00687504
100043314	260.096	228.725	244.834	15.2617	-16.1096
100043315	21.8554	21.7638	21.8108	0.0445515	-0.0470266
100043322	6.54386	6.47687	6.51127	0.0325904	-0.0344009
100043335	22.9408	24.7752	23.8332	-0.892416	0.941995
100043404	146.176	155.119	150.527	-4.3505	4.59219
100043424	141.613	164.508	152.751	-11.1378	11.7565
100043472	81.3504	79.6074	80.5025	0.847971	-0.89508
100043498	10.5586	11.1168	10.8302	-0.271604	0.286693
100043507	222.016	228.23	225.039	-3.02309	3.19104
100043580	120.841	126.113	123.406	-2.56442	2.70689
100043582	33.2088	30.5381	31.9096	1.29926	-1.37144
100043597	978.175	970.136	974.265	3.91091	-4.12818
100043609	21.0491	21.3569	21.1988	-0.149718	0.158036
100043674	750.256	708.851	730.113	20.1432	-21.2622
100043682	139.71	148.781	144.123	-4.41298	4.65815
100043757	211.27	251.67	230.924	-19.6538	20.7456
100043771	49.2631	46.1618	47.7544	1.50872	-1.59254
100043772	52.2171	51.9995	52.1113	0.105883	-0.111765
100043805	1081.44	979.622	1031.91	49.5321	-52.2839
100043861	17.2105	17.805	17.4997	-0.289188	0.305255
100043871	39.4403	41.044	40.2205	-0.780168	0.823511
100043899	62.305	60.0709	61.2182	1.08687	-1.14725
100043902	38.1243	38.2381	38.1796	-0.0553708	0.058447
100043911	62.9254	67.4947	65.1483	-2.22288	2.34637
100044509	85.8247	84.0471	84.96	0.864763	-0.912805
100044751	732.055	863.094	795.804	-63.7486	67.2902
100045778	88.3465	90.0316	89.1663	-0.819777	0.86532
100045792	12.9347	13.2058	13.0666	-0.131865	0.139191
100046034	3111.22	2708.17	2915.14	196.078	-206.971
100048057	167.92	173.84	170.8	-2.88019	3.0402
100048658	12.0569	11.8679	11.965	0.0919141	-0.0970205
100048895	82.1732	80.5788	81.3975	0.775634	-0.818725
100048926	47.264	48.7438	47.9839	-0.719928	0.759924
100049164	74.525	74.506	74.5158	0.0092505	-0.00976441
100049549	166.572	170.569	168.516	-1.94459	2.05262
100061	22.6483	23.6511	23.1362	-0.487854	0.514957
100066	12.7469	11.8461	12.3087	0.438193	-0.462537
100072	35.4133	36.99	36.1804	-0.767042	0.809655
100073351	103.216	105.447	104.301	-1.08562	1.14593
100087	1793.87	1641.7	1719.84	74.0314	-78.1443
100088	233.893	204.181	219.439	14.4544	-15.2574
100090	80.1738	80.1926	80.1829	-0.00915498	0.00966359
100093700	43.4364	52.8736	48.0275	-4.59109	4.84616
100101484	737.438	568.566	655.284	82.1537	-86.7178
100101919	32.8667	34.0374	33.4362	-0.569514	0.601154
100101940	25.6057	24.6664	25.1487	0.456912	-0.482296
100101942	39.018	41.2026	40.0808	-1.06279	1.12184
100102	70.4213	70.9966	70.7012	-0.279846	0.295393
100114901	129.072	139.681	134.233	-5.16085	5.44757
100115376	12.0482	11.8704	11.9617	0.0864863	-0.091291
100121	200.301	203.624	201.918	-1.61674	1.70656
100123473	141.664	142.31	141.978	-0.313978	0.331421
100124295	82.5312	76.9815	79.8314	2.69989	-2.84988
100124339	10.0371	8.87137	9.46999	0.56711	-0.598617
100124344	91.1144	87.2394	89.2293	1.88513	-1.98986
100124347	41.6341	38.4721	40.0958	1.53823	-1.62368
100124452	201.746	208.079	204.827	-3.08108	3.25225
100124467	45.7125	49.8772	47.7386	-2.02608	2.13864
100124468	7.6532	7.88261	7.7648	-0.111601	0.117801
100124470	84.8916	82.277	83.6197	1.27195	-1.34262
100124476	49.2403	50.6786	49.94	-0.699718	0.738592
100124481	6.98712	7.05635	7.0208	-0.0336818	0.0355531
100124494	9.91506	9.04046	9.48958	0.425481	-0.449119
100124660	29.3006	28.7022	29.0095	0.291123	-0.307296
100125339	84.0153	86.711	85.3267	-1.31138	1.38424
100125586	30.7057	28.7585	29.7584	0.947319	-0.999948
100125931	48.7148	50.6293	49.6462	-0.931378	0.983121
100126034	60.2874	61.5577	60.9054	-0.617954	0.652285
100126226	85.259	88.4627	86.8176	-1.55854	1.64513
100126244	44.9664	43.8242	44.4108	0.555673	-0.586543
100126434	50.3236	45.0561	47.761	2.56259	-2.70495
100126458	9.81199	9.56459	9.69163	0.12036	-0.127047
100126460	35.8046	34.1239	34.987	0.81762	-0.863044
100126462	341.415	334.877	338.234	3.18081	-3.35752
100126777	149.186	132.413	141.026	8.15997	-8.6133
100126824	147.755	125.114	136.741	11.0146	-11.6265
100126874	26.7169	27.1896	26.9469	-0.229952	0.242728
100127111	102.978	98.0694	100.59	2.38807	-2.52074
100129	67.1418	66.4388	66.7998	0.342004	-0.361004
100134990	40.0673	39.6283	39.8537	0.21358	-0.225445
100141474	43.9766	44.9587	44.4544	-0.477789	0.504333
100155	8.989	9.11968	9.05257	-0.0635705	0.0671022
100163	156.803	147.328	152.194	4.60976	-4.86585
100165	79.6427	83.3358	81.4393	-1.79668	1.89649
100169	337.102	340.009	338.517	-1.41426	1.49283
100177	147.885	158.034	152.822	-4.93738	5.21167
100182	1095.09	1144.9	1119.32	-24.2309	25.5771
100191037	73.233	70.9656	72.13	1.10305	-1.16433
100198	285.726	285.767	285.746	-0.0198064	0.0209067
100201	504.064	490.853	497.637	6.42719	-6.78425
100206	177.049	176.038	176.557	0.492108	-0.519447
100210	271.78	272.802	272.277	-0.496832	0.524434
100213	85.7726	88.2838	86.9942	-1.22167	1.28954
100216533	236.574	235.456	236.03	0.543966	-0.574186
100216534	47.3455	46.0231	46.7022	0.643332	-0.679072
100216537	2840.21	2709.52	2776.63	63.5751	-67.107
100216540	198.799	220.876	209.539	-10.7405	11.3372
100217424	17.8088	16.5888	17.2153	0.593491	-0.626463
100217426	1298.79	1198.61	1250.05	48.7372	-51.4448
100217427	51.2396	45.9044	48.6441	2.59552	-2.73972
100217428	2712.28	2352.6	2537.3	174.978	-184.699
100217445	119.226	120.927	120.054	-0.827209	0.873165
100217446	194.12	178.173	186.362	7.75782	-8.18881
100217448	76.8514	77.6657	77.2475	-0.396155	0.418164
100217451	568.238	599.034	583.22	-14.9821	15.8145
100217453	384.305	376.008	380.269	4.03615	-4.26039
100217454	32.0354	27.2787	29.7213	2.31402	-2.44258
100217455	189.991	182.4	186.298	3.69287	-3.89802
100217456	244.992	255.382	250.047	-5.05479	5.33562
100217460	72.277	73.4309	72.8384	-0.561343	0.592529
100217464	55.1006	52.4875	53.8293	1.27123	-1.34185
100226	473.077	472.536	472.814	0.26322	-0.277843
100233175	289.487	289.381	289.436	0.051372	-0.054226
100233207	21.9315	23.4801	22.6849	-0.753375	0.795229
100270707	77.0556	76.6498	76.8582	0.197448	-0.208417
100273	1589.71	1713.67	1650.01	-60.3033	63.6535
100294583	37.3883	36.7748	37.0899	0.298434	-0.315014
100302498	1885.72	1782.91	1835.71	50.0152	-52.7938
100302565	109.6	113.462	111.479	-1.87847	1.98283
100302592	97.721	91.7913	94.8363	2.8847	-3.04496
100302594	505.113	498.779	502.031	3.08162	-3.25283
100302730	156.304	153.772	155.073	1.23173	-1.30016
100303646	16.6361	16.4537	16.5474	0.0887333	-0.0936629
100303738	42.3745	41.2995	41.8515	0.523002	-0.552057
100303739	16.1068	16.5401	16.3176	-0.210763	0.222472
100303740	173.873	171.937	172.931	0.941712	-0.994029
100303746	56.4047	53.591	55.0359	1.36882	-1.44486
100303747	59.3785	64.5889	61.9133	-2.53479	2.67562
100303751	116.149	122.766	119.368	-3.2189	3.39773
100306943	891.01	986.045	937.243	-46.2331	48.8016
100306944	964.748	1056.26	1009.27	-44.5206	46.994
100306945	980.424	1129.46	1052.93	-72.5058	76.5339
100306955	334.129	320.056	327.283	6.84667	-7.22704
100310813	573.728	503.452	539.54	34.1884	-36.0878
100312473	37.5385	36.8662	37.2114	0.327065	-0.345235
100312484	15.6624	16.7456	16.1894	-0.52695	0.556225
100312485	29.1102	30.2061	29.6433	-0.533162	0.562782
100312987	25.0527	25.2024	25.1255	-0.0727901	0.076834
100316932	654.856	811.929	731.27	-76.414	80.6592
100317	226.982	228.658	227.797	-0.815448	0.86075
100322896	15.5327	15.6955	15.6119	-0.0792323	0.0836341
100328588	122.358	112.039	117.338	5.02007	-5.29897
100336	292.646	264.886	279.141	13.5053	-14.2556
100340	140.418	133.607	137.105	3.31349	-3.49757
100342	136.634	135.2	135.937	0.697543	-0.736295
100379145	835.553	965.753	898.894	-63.3404	66.8594
100383	1513.07	1482.72	1498.31	14.767	-15.5874
100415785	8.30095	8.52417	8.40955	-0.108593	0.114626
100434	971.108	986.893	978.787	-7.67912	8.10573
100465	159.585	149.39	154.625	4.96003	-5.23559
100470	20.5337	22.2666	21.3767	-0.843076	0.889913
100494	1092.24	1168.66	1129.42	-37.174	39.2392
100502590	16.896	16.6448	16.7738	0.12219	-0.128978
100502675	24.9904	25.6902	25.3309	-0.340442	0.359355
100502698	216.876	216.301	216.596	0.279974	-0.295528
100502699	63.2013	61.2077	62.2314	0.969865	-1.02375
100502704	16.8704	18.3317	17.5813	-0.710898	0.750393
100502717	207.175	214.99	210.977	-3.80206	4.01329
100502723	13.0543	12.8873	12.9731	0.0812194	-0.0857315
100502725	125.082	122.659	123.903	1.17892	-1.24442
100502739	52.9902	56.5159	54.7054	-1.71521	1.8105
100502769	60.0558	58.6537	59.3737	0.682098	-0.719992
100502777	86.6244	81.9011	84.3266	2.29785	-2.42551
100502818	44.7678	46.324	45.5249	-0.757039	0.799096
100502829	74.663	75.4184	75.0305	-0.367468	0.387883
100502830	31.4302	32.2413	31.8248	-0.394584	0.416505
100502832	149.857	157.161	153.41	-3.55333	3.75073
100502840	39.7499	42.1702	40.9273	-1.17742	1.24284
100502841	269.25	268.111	268.696	0.554375	-0.585173
100502846	38.7548	38.5525	38.6564	0.0984123	-0.10388
100502859	11.8264	11.4306	11.6338	0.192551	-0.203248
100502861	71.2506	73.3572	72.2754	-1.02483	1.08177
100502873	56.7443	53.3241	55.0805	1.66388	-1.75632
100502876	71.0263	70.1653	70.6074	0.418887	-0.442158
100502877	512.298	482.217	497.664	14.6336	-15.4466
100502885	216.213	191.14	204.015	12.1981	-12.8758
100502887	40.577	39.1207	39.8685	0.708444	-0.747802
100502908	17.5587	15.5277	16.5706	0.988041	-1.04293
100502921	108.743	112.262	110.455	-1.71188	1.80699
100502936	16.3341	16.0773	16.2092	0.124913	-0.131853
100502942	43.274	44.0134	43.6337	-0.359743	0.379728
100502953	41.6864	44.481	43.0459	-1.35953	1.43506
100502965	18.0959	19.7196	18.8858	-0.789909	0.833793
100502966	65.7082	67.4572	66.5591	-0.850904	0.898177
100502985	27.7539	30.8105	29.2409	-1.48704	1.56965
100502986	21.9694	22.5041	22.2295	-0.260111	0.274562
100503001	18.4613	17.355	17.9231	0.538205	-0.568105
100503002	42.9303	46.3428	44.5904	-1.66012	1.75235
100503003	48.8836	51.9443	50.3726	-1.48901	1.57173
100503019	17.7465	19.2714	18.4884	-0.74181	0.783022
100503041	59.3828	59.8821	59.6257	-0.24293	0.256426
100503043	66.9449	66.8697	66.9083	0.0365692	-0.0386008
100503044	25.8398	28.2222	26.9988	-1.15902	1.22341
100503047	5.78629	5.9125	5.84769	-0.0614002	0.0648113
100503055	3433.22	3524.34	3477.55	-44.3259	46.7884
100503085	46.7241	48.5063	47.5912	-0.867021	0.915189
100503173	30.6262	29.8918	30.2689	0.357261	-0.377108
100503181	44.1528	43.655	43.9107	0.24218	-0.255634
100503185	44.8177	46.7304	45.7482	-0.930499	0.982193
100503240	14.4171	14.8918	14.648	-0.230952	0.243782
100503261	15.8402	16.2952	16.0615	-0.22137	0.233669
100503311	10.8157	10.8333	10.8243	-0.00853465	0.0090088
100503337	277.108	262.619	270.06	7.04867	-7.44026
100503355	33.8248	33.0372	33.4416	0.383183	-0.404471
100503359	33.1316	33.762	33.4383	-0.306682	0.32372
100503361	26.9507	27.5646	27.2493	-0.29867	0.315263
100503386	111.867	118.935	115.306	-3.43866	3.62969
100503396	7.33172	7.36307	7.34697	-0.0152542	0.0161017
100503402	13.1706	13.1028	13.1376	0.0329457	-0.034776
100503415	292.933	308.806	300.655	-7.72197	8.15096
100503422	291.004	295.543	293.212	-2.20831	2.33099
100503426	106.159	108.13	107.118	-0.958725	1.01199
100503427	24.0772	24.8769	24.4663	-0.389018	0.41063
100503428	25.8818	26.419	26.1431	-0.26134	0.275859
100503441	102.734	102.891	102.81	-0.0765113	0.0807619
100503467	38.6751	39.9483	39.2945	-0.619397	0.653808
100503486	5.65566	5.56552	5.61181	0.0438557	-0.0462921
100503489	985.984	988.929	987.417	-1.43252	1.5121
100503495	98.1204	102.42	100.212	-2.09191	2.20813
100503505	149.124	171.944	160.226	-11.102	11.7188
100503560	33.2824	33.1762	33.2307	0.0516785	-0.0545495
100503562	15.5401	15.6671	15.6019	-0.0618085	0.0652423
100503565	22.8666	22.8948	22.8803	-0.0137411	0.0145045
100503568	80.9573	90.1724	85.4403	-4.48303	4.73209
100503583	51.6149	53.4078	52.4872	-0.872217	0.920673
100503589	16.6851	17.589	17.1248	-0.43974	0.46417
100503605	4979.32	4784.36	4884.48	94.8477	-100.117
100503606	128.283	133.036	130.595	-2.31217	2.44063
100503611	123.191	127.607	125.339	-2.14814	2.26748
100503613	19.3923	20.3151	19.8412	-0.448945	0.473886
100503615	97.4066	93.4234	95.4688	1.93776	-2.04541
100503639	18.2577	17.7219	17.9971	0.260647	-0.275127
100503659	52.0713	51.9448	52.0097	0.0615378	-0.0649566
100503669	155.968	148.482	152.326	3.64178	-3.84411
100503695	43.735	44.2089	43.9656	-0.23055	0.243359
100503696	7.70391	7.77894	7.74041	-0.0365018	0.0385296
100503720	30.217	31.1043	30.6487	-0.431673	0.455654
100503724	565.312	553.25	559.444	5.86794	-6.19394
100503739	22.2719	23.0038	22.628	-0.356107	0.37589
100503741	26.6758	26.0066	26.3503	0.325554	-0.34364
100503759	22.0704	22.051	22.061	0.00944462	-0.00996932
100503762	6.44338	6.4881	6.46513	-0.0217579	0.0229667
100503763	48.1678	48.4385	48.2995	-0.131703	0.139019
100503793	86.8075	87.8865	87.3324	-0.524959	0.554123
100503794	51.3067	56.3931	53.7812	-2.47446	2.61193
100503799	945.689	1020.82	982.238	-36.549	38.5795
100503802	96.0846	102.607	99.2579	-3.1733	3.3496
100503803	18.1692	18.6209	18.389	-0.219776	0.231985
100503812	18.8216	19.6407	19.2201	-0.398453	0.420589
100503842	66.9426	73.7988	70.2781	-3.33546	3.52076
100503849	131.276	140.844	135.93	-4.65495	4.91356
100503863	536.648	546.859	541.616	-4.96737	5.24333
100503878	49.4724	51.8246	50.6167	-1.14431	1.20788
100503879	45.4445	47.1981	46.2976	-0.853115	0.90051
100503880	20.7934	21.6227	21.1968	-0.403424	0.425836
100503884	40.0019	40.0905	40.045	-0.0431154	0.0455107
100503888	106.643	109.598	108.081	-1.43744	1.5173
100503894	25.2221	25.8362	25.5209	-0.298748	0.315345
100503915	101.011	110.843	105.794	-4.7831	5.04883
100503943	51.7608	48.2408	50.0484	1.7124	-1.80753
100503956	73.9945	71.9635	73.0064	0.988072	-1.04297
100503966	26.8284	27.272	27.0442	-0.215775	0.227763
100503971	13.2693	11.5208	12.4187	0.850631	-0.897888
100503983	26.6516	26.0412	26.3546	0.296948	-0.313445
100503989	578.444	655.351	615.859	-37.4142	39.4928
100503991	93.2109	95.527	94.3377	-1.12672	1.18931
100504005	126.649	120.604	123.708	2.94122	-3.10462
100504016	70.2367	66.6898	68.5111	1.72551	-1.82137
100504019	50.9387	52.0325	51.4708	-0.532111	0.561673
100504032	150.674	153.019	151.815	-1.14058	1.20394
100504039	26.3806	29.0082	27.6589	-1.27831	1.34933
100504062	32.8958	36.3783	34.59	-1.69419	1.78831
100504095	87.4821	90.7968	89.0947	-1.61255	1.70213
100504104	45.6061	45.5785	45.5927	0.0134183	-0.0141638
100504120	290.761	308.328	299.307	-8.5464	9.0212
100504128	317.551	312.04	314.87	2.68117	-2.83012
100504132	54.9954	56.6912	55.8204	-0.824992	0.870825
100504137	58.243	59.3579	58.7854	-0.542388	0.57252
100504140	80.4414	87.1029	83.6821	-3.24072	3.42076
100504147	28.8407	50.8018	39.5245	-10.6838	11.2773
100504156	43.1231	44.4162	43.7522	-0.629072	0.664021
100504157	136.336	147.335	141.687	-5.35057	5.64783
100504162	67.0692	70.496	68.7363	-1.66706	1.75968
100504164	18.1473	19.984	19.0409	-0.893527	0.943167
100504178	90.1902	97.3808	93.6883	-3.49812	3.69246
100504186	51.6577	52.1051	51.8754	-0.217611	0.229701
100504195	33.5783	35.275	34.4037	-0.825423	0.87128
100504196	88.3438	91.9649	90.1054	-1.76166	1.85953
100504205	25.7636	26.8419	26.2882	-0.524602	0.553746
100504207	77.2347	79.9026	78.5326	-1.29792	1.37003
100504219	521.142	536.058	528.399	-7.25618	7.6593
100504221	31.041	31.6357	31.3303	-0.289331	0.305405
100504225	136.08	144.849	140.346	-4.26597	4.50297
100504229	155.237	165.886	160.417	-5.18073	5.46855
100504234	50.4823	47.7889	49.172	1.31031	-1.38311
100504250	12.4875	11.718	12.1132	0.374351	-0.395149
100504256	229.895	245.936	237.699	-7.80391	8.23746
100504285	9.32008	9.23458	9.27849	0.0415946	-0.0439054
100504294	900.293	1113.23	1003.89	-103.593	109.348
100504300	178.494	154.176	166.664	11.8303	-12.4876
100504302	27.1399	26.2749	26.7191	0.420816	-0.444194
100504309	345.901	306.482	326.724	19.1768	-20.2422
100504348	11.818	14.5926	13.1678	-1.34977	1.42476
100504360	137.968	135.544	136.789	1.17907	-1.24457
100504385	29.9625	32.0938	30.9994	-1.03682	1.09442
100504388	39.3525	40.2376	39.7831	-0.43061	0.454533
100504399	34.6785	33.1942	33.9564	0.722102	-0.762218
100504404	20.206	20.9867	20.5858	-0.379816	0.400916
100504406	29.7972	29.0998	29.4579	0.339303	-0.358153
100504416	23.5142	22.1746	22.8625	0.651721	-0.687928
100504422	266.902	247.699	257.56	9.34221	-9.86122
100504423	69.527	76.6533	72.9939	-3.46685	3.65945
100504449	52.1928	51.8055	52.0044	0.188423	-0.198891
100504464	68.8845	73.6153	71.186	-2.30146	2.42932
100504473	400.719	376.345	388.861	11.8574	-12.5161
100504518	70.883	76.4637	73.5979	-2.71494	2.86577
100504527	180.781	169.048	175.073	5.70825	-6.02538
100504538	151.359	163.764	157.394	-6.03485	6.37012
100504541	82.4764	71.7815	77.2735	5.20292	-5.49197
100504592	20.8122	20.5194	20.6697	0.142453	-0.150367
100504594	28.3915	29.1832	28.7766	-0.385141	0.406538
100504608	36.0932	35.1727	35.6454	0.447807	-0.472685
100504610	125.981	127.159	126.554	-0.573431	0.605288
100504611	80.4946	83.2424	81.8313	-1.33677	1.41104
100504614	8.97137	9.41618	9.18776	-0.216391	0.228412
100504617	43.4036	43.307	43.3566	0.0470055	-0.049617
100504633	60.9576	66.8278	63.8134	-2.85575	3.01441
100504650	69.1377	72.2259	70.6401	-1.50239	1.58586
100504651	68.0115	66.3691	67.2125	0.799017	-0.843407
100504663	167.991	170.236	169.083	-1.09239	1.15308
100504696	96.2227	100.308	98.2104	-1.98765	2.09807
100504707	114.571	113.89	114.24	0.331334	-0.349742
100504715	106.615	104.995	105.827	0.78821	-0.832
100504733	18.3979	18.7031	18.5464	-0.148469	0.156718
100504737	50.821	52.4041	51.5912	-0.770145	0.812931
100515	62.2145	62.3744	62.2923	-0.0778173	0.0821405
100532	539.929	516.058	528.316	11.613	-12.2582
100535	10.0465	10.755	10.3912	-0.344719	0.36387
100554	39.9739	37.2068	38.6278	1.34615	-1.42094
100559	18.8292	18.7522	18.7918	0.0374613	-0.0395425
100561	373.066	379.892	376.386	-3.32078	3.50526
100604	1369.93	1314.12	1342.78	27.1531	-28.6616
100608	291.858	260.23	276.472	15.3868	-16.2416
100609	71.5336	64.3153	68.022	3.51161	-3.7067
100637	225.01	243.132	233.826	-8.81601	9.30579
100647	42.8534	44.6123	43.7091	-0.855636	0.903171
100662	37.982	38.5249	38.2461	-0.264068	0.278739
100678	111.771	103.368	107.683	4.08818	-4.3153
100683	358.789	345.872	352.505	6.28404	-6.63315
100689	74.3972	73.4342	73.9287	0.468474	-0.4945
100705	94.5178	94.6783	94.5959	-0.0781129	0.0824525
100710	790.952	810.553	800.487	-9.53561	10.0654
100715	772.336	828.009	799.42	-27.0837	28.5884
100727	12.2152	12.2145	12.2149	0.000332795	-0.000351283
100732	88.9715	88.0119	88.5047	0.466849	-0.492785
100737	99.5506	98.5349	99.0565	0.494122	-0.521574
100756	162.271	151.696	157.127	5.14462	-5.43043
100763	635.985	612.862	624.736	11.2486	-11.8735
100764	64.438	61.5515	63.0337	1.40423	-1.48225
100855	274.043	275.588	274.795	-0.751784	0.79355
100900	183.488	181.629	182.584	0.90466	-0.954919
100910	170.571	168.04	169.34	1.2311	-1.29949
100929	193	184.255	188.746	4.25463	-4.491
100952	170.198	151.123	160.918	9.28017	-9.79573
100972	231.863	257.822	244.492	-12.629	13.3306
100978	127.676	125.264	126.503	1.173	-1.23817
100986	287.486	291.87	289.619	-2.13291	2.25141
101023	216.048	203.535	209.961	6.08721	-6.42539
101095	119.964	118.01	119.014	0.950702	-1.00352
101100	175.877	188.445	181.991	-6.11399	6.45366
101113	116.648	119.839	118.2	-1.55254	1.63879
101118	333.867	345.49	339.522	-5.65473	5.96889
101122	97.8237	96.8798	97.3645	0.459213	-0.484725
101142	207.074	211.459	209.207	-2.13329	2.25181
101148	675.909	764.532	719.023	-43.1136	45.5088
101185	568.102	597.685	582.494	-14.3917	15.1912
101187	236.792	233.305	235.096	1.69629	-1.79052
101197	69.2859	66.733	68.0439	1.24197	-1.31097
101202	43.1559	33.267	38.3451	4.81078	-5.07805
101206	329.315	336.667	332.892	-3.57665	3.77535
101214	884.974	883.386	884.201	0.772652	-0.815577
101240	282.093	275.486	278.879	3.21442	-3.393
101314	2798.9	2624.67	2714.14	84.7594	-89.4683
101320	16.2499	17.2044	16.7143	-0.464388	0.490187
101351	127.246	121.882	124.636	2.60944	-2.75441
101358	398.282	413.354	405.614	-7.3324	7.73976
101401	120.267	111.891	116.192	4.07505	-4.30144
101434	29.3789	30.573	29.9598	-0.580943	0.613217
101437	170.72	174.236	172.43	-1.71068	1.80572
101471	248.69	237.019	243.012	5.67799	-5.99343
101476	157.996	159.732	158.841	-0.844521	0.891439
101488	230.551	258.041	243.924	-13.3737	14.1167
101489	238.386	231.332	234.954	3.43139	-3.62202
101490	138.73	159.983	149.069	-10.339	10.9133
101497	145.949	153.562	149.653	-3.70342	3.90917
101502	248.708	216.62	233.098	15.6104	-16.4776
101513	444.992	426.743	436.114	8.87821	-9.37145
101533	21.6305	22.6133	22.1086	-0.478121	0.504683
101540	316.438	332.787	324.392	-7.95338	8.39524
101543	111.011	105.987	108.567	2.44436	-2.58015
101544	33.8706	35.4356	34.632	-0.761351	0.803648
101565	360.657	369.788	365.099	-4.44175	4.68851
101568	412.141	427.161	419.448	-7.30703	7.71298
101592	225.739	214.766	220.401	5.3378	-5.63435
101602	257.275	276.444	266.601	-9.32577	9.84386
101604	67.5214	66.9217	67.2297	0.291739	-0.307946
101612	113.884	100.448	107.348	6.53657	-6.89971
101613	85.4244	93.1463	89.181	-3.7566	3.9653
101631	113.178	112.696	112.943	0.234596	-0.247629
101685	344.197	352.43	348.202	-4.00509	4.22759
101700	103.612	104.373	103.982	-0.370309	0.390882
101706	757.835	728.729	743.675	14.1599	-14.9466
101739	504.846	495.81	500.45	4.39569	-4.63989
101744	26.8741	27.1659	27.0161	-0.141972	0.149859
101772	95.8681	83.4614	89.8324	6.03573	-6.37105
101809	62.1203	65.0428	63.542	-1.42176	1.50074
101831	610.138	580.816	595.873	14.2646	-15.0571
101835	114.885	116.212	115.53	-0.645582	0.681448
101861	378.101	347.613	363.269	14.8316	-15.6556
101867	591.031	525.046	558.93	32.1006	-33.884
101869	172.718	157.491	165.311	7.40778	-7.81932
101883	118.63	118.678	118.653	-0.0233512	0.0246485
101943	1165.63	1035.8	1102.47	63.1602	-66.6691
101966	391.941	387.239	389.654	2.28703	-2.41409
101985	471.109	486.886	478.784	-7.67559	8.10201
101994	331.067	298.84	315.389	15.6778	-16.5488
102022	8.75789	8.60559	8.6838	0.0740918	-0.078208
102032	452.222	470.904	461.31	-9.0885	9.59342
102058	209.651	203.364	206.592	3.05842	-3.22833
102060	413.783	421.342	417.461	-3.67719	3.88148
102075	30.8949	30.989	30.9407	-0.045752	0.0482938
102093	572.386	627.243	599.073	-26.6872	28.1698
102098	294.217	300.554	297.3	-3.08289	3.25416
102103	354.739	395.752	374.691	-19.9523	21.0607
102115	84.2541	74.4181	79.469	4.78507	-5.0509
102122	376.308	370.862	373.659	2.64934	-2.79653
102124	95.4028	88.3217	91.9579	3.44486	-3.63624
102141	267.576	265.681	266.654	0.92193	-0.973148
102162	323.175	299.438	311.627	11.5475	-12.189
102182	230.431	221.366	226.021	4.40987	-4.65487
102193	312.922	287.885	300.742	12.1804	-12.8571
102209	203.202	191.97	197.738	5.4639	-5.76746
102247	223.393	219.083	221.296	2.09699	-2.21349
102278	41.1701	41.4634	41.3128	-0.142706	0.150634
102294	278.875	298.769	288.553	-9.67812	10.2158
102323	192.939	165.312	179.499	13.4406	-14.1873
102334	249.813	239.275	244.686	5.12695	-5.41178
102339	397.21	376.189	386.983	10.2266	-10.7947
102371	101.264	95.6633	98.5392	2.72454	-2.8759
102414	1396.58	1404.43	1400.4	-3.81824	4.03036
102423	255.565	255.074	255.326	0.238811	-0.252079
102436	134.34	121.717	128.199	6.14091	-6.48208
102442	1622.35	1637.2	1629.57	-7.22125	7.62243
102448	71.8704	66.4568	69.2368	2.63368	-2.78
102462	1463.97	1252.78	1361.23	102.744	-108.452
102502	355.646	360.609	358.06	-2.41453	2.54867
102545	532.494	540.425	536.353	-3.85814	4.07248
102566	551.016	568.241	559.396	-8.37971	8.84525
102570	95.283	101.738	98.4232	-3.14015	3.31461
102580	540.618	505.115	523.346	17.2717	-18.2312
102595	669.448	620.611	645.689	23.7586	-25.0785
102607	207.812	208.972	208.377	-0.564422	0.595779
102614	28.7134	29.9487	29.3144	-0.600922	0.634306
102626	1089.14	1119	1103.67	-14.527	15.3341
102632	265.464	260.693	263.143	2.32079	-2.44972
102644	237.814	240.475	239.109	-1.29455	1.36647
102657	199.595	195.382	197.545	2.04919	-2.16304
102680	636.839	591.184	614.628	22.2105	-23.4445
102693	117.301	109.653	113.58	3.72045	-3.92714
102747	148.354	154.449	151.319	-2.96546	3.13021
102774	69.4501	74.6259	71.9681	-2.51798	2.65786
102791	190.201	192.782	191.457	-1.25552	1.32527
102857	346.684	347.492	347.077	-0.392936	0.414766
102866	249.68	211.144	230.933	18.7475	-19.789
102871	60.5804	62.7918	61.6562	-1.0758	1.13557
102920	265.04	263.719	264.397	0.642353	-0.678039
102941	84.3973	84.3042	84.352	0.0452725	-0.0477876
102954	12.746	12.1139	12.4385	0.307498	-0.324581
102991	35.0014	36.6244	35.791	-0.78958	0.833445
103012	171.168	174.321	172.702	-1.53401	1.61924
103080	123.893	134.716	129.158	-5.26522	5.55773
103098	20.3925	18.3948	19.4207	0.971872	-1.02586
103135	657.974	667.931	662.818	-4.8435	5.11258
103136	721.713	747.389	734.204	-12.4909	13.1848
103140	85.8152	82.358	84.1333	1.68186	-1.7753
103142	26.775	25.2487	26.0325	0.742491	-0.78374
103149	44.6392	40.8773	42.8091	1.8301	-1.93177
103161	25.578	25.0328	25.3127	0.265228	-0.279963
103172	462.028	428.432	445.684	16.3441	-17.2521
103175	11.8107	11.7442	11.7784	0.032351	-0.0341483
103199	406.384	394.566	400.635	5.74963	-6.06905
103213	116.292	119.24	117.726	-1.43399	1.51366
103220	43.7407	41.5754	42.6873	1.05336	-1.11188
103236	912.18	863.288	888.394	23.7855	-25.1069
103266	250.948	253.329	252.106	-1.15813	1.22247
103268	299.676	296.817	298.285	1.39092	-1.46819
103284	68.7921	70.2007	69.4774	-0.685262	0.723332
103406	76.0843	79.7995	77.8917	-1.80738	1.90779
103425	199.209	201.719	200.43	-1.2208	1.28862
103466	146.941	144.024	145.522	1.41905	-1.49789
103468	358.826	356.809	357.844	0.981268	-1.03578
103511	92.7121	87.6794	90.2638	2.44836	-2.58438
103534	232.071	225.164	228.711	3.36013	-3.5468
103537	672.073	713.709	692.328	-20.2555	21.3808
103551	85.73	86.4741	86.092	-0.361976	0.382086
103554	1002.62	1027.08	1014.52	-11.903	12.5643
103573	1215.41	1251.4	1232.92	-17.5065	18.479
103583	603.271	670.546	635.999	-32.7287	34.547
103655	29.222	29.1872	29.2051	0.0168991	-0.0178379
103677	412.435	439.955	425.823	-13.3878	14.1315
103694	836.405	710.302	775.057	61.3476	-64.7558
103710	101.152	102.04	101.584	-0.431764	0.455751
103711	666.599	630.063	648.825	17.7744	-18.7618
103712	42.3514	43.6247	42.9709	-0.619425	0.653837
103724	125.474	123.525	124.526	0.947943	-1.00061
103733	1353.36	1238.93	1297.69	55.6684	-58.7611
103737	96.9715	98.6729	97.7992	-0.827728	0.873713
103742	554.877	582.202	568.171	-13.2934	14.0319
103743	78.3486	71.207	74.8743	3.47431	-3.66733
103765	69.8884	71.8665	70.8507	-0.96234	1.0158
103768	70.1044	65.051	67.646	2.45841	-2.59499
103775	45.1652	45.8683	45.5072	-0.342016	0.361017
103784	166.833	152.885	160.048	6.78548	-7.16245
103806	176.12	185.056	180.467	-4.34746	4.58899
103836	312.001	298.559	305.462	6.53926	-6.90255
103841	145.118	139.576	142.422	2.69597	-2.84574
103844	41.6221	41.6082	41.6153	0.00676612	-0.00714202
103850	145.427	145.055	145.246	0.180815	-0.19086
103889	108.992	97.5839	103.442	5.55004	-5.85838
103963	1028.98	965.063	997.888	31.0972	-32.8249
103964	39.264	39.1471	39.2071	0.0568753	-0.0600351
103967	33.3928	32.9711	33.1876	0.205131	-0.216527
103968	74.2512	71.6641	72.9926	1.25859	-1.32851
103978	20.462	20.4169	20.4401	0.0219669	-0.0231872
103988	33.6061	35.1014	34.3336	-0.727425	0.767838
104001	47.7795	48.5462	48.1525	-0.372972	0.393693
104002	10.3576	10.6331	10.4916	-0.134026	0.141472
104009	274.41	244.323	259.773	14.6365	-15.4496
104010	52.0108	56.6157	54.251	-2.24022	2.36468
104015	565.091	592.53	578.44	-13.3488	14.0904
104027	58.4014	58.3664	58.3844	0.0170513	-0.0179986
104069	52.8068	54.3396	53.5525	-0.745653	0.787079
104079	59.4956	60.3621	59.9172	-0.421524	0.444942
104080	53.2931	53.3992	53.3447	-0.0516294	0.0544976
104082	531.957	549.774	540.625	-8.668	9.14955
104086	273.031	311.011	291.508	-18.4766	19.5031
104099	243.339	233.439	238.523	4.81639	-5.08397
104103	352.68	372.445	362.295	-9.61545	10.1496
104110	131.87	121.749	126.947	4.92391	-5.19746
104111	221.34	198.57	210.263	11.0772	-11.6926
104112	543.547	510.796	527.614	15.9329	-16.8181
104130	997.809	1146.03	1069.92	-72.1067	76.1126
104156	75.2755	71.5736	73.4746	1.8009	-1.90095
104158	111.674	91.5532	101.885	9.78846	-10.3323
104174	26.8812	26.837	26.8597	0.0214711	-0.0226639
104175	123.224	132.75	127.859	-4.63411	4.89156
104183	70.2993	70.2717	70.2859	0.0134135	-0.0141587
104184	403.924	375.462	390.078	13.8462	-14.6154
104215	256.742	253.484	255.157	1.58481	-1.67286
104245	20.6125	20.0131	20.3209	0.291608	-0.307809
104248	617.013	601.225	609.332	7.68066	-8.10737
104252	383.473	372.75	378.257	5.21671	-5.50653
104263	377.168	380.567	378.821	-1.65355	1.74542
104271	63.5293	86.0411	74.481	-10.9517	11.5601
104303	6252.7	5947.13	6104.05	148.657	-156.916
104307	600.413	669.59	634.066	-33.6538	35.5234
104318	883.152	844.642	864.417	18.7347	-19.7755
104346	73.3261	72.8245	73.0821	0.243994	-0.257549
104348	68.9847	71.3045	70.1133	-1.12856	1.19125
104349	51.9014	55.5377	53.6704	-1.76902	1.8673
104360	47.3997	48.8055	48.0836	-0.683882	0.721875
104362	15.06	17.4739	16.2343	-1.17437	1.23961
104368	19.1538	18.3608	18.768	0.385801	-0.407234
104369	485.068	463.687	474.666	10.4014	-10.9793
104382	31.5849	33.6097	32.57	-0.985031	1.03975
104383	77.6676	73.036	75.4144	2.25324	-2.37842
104384	38.324	39.5773	38.9337	-0.609716	0.643589
104394	1346.04	1296.53	1321.96	24.0854	-25.4234
104401	286.073	296.158	290.979	-4.90604	5.17859
104416	640.68	606.677	624.138	16.5421	-17.4611
104418	393.747	405.389	399.411	-5.66369	5.97834
104433	69.9446	74.7044	72.2601	-2.31557	2.44421
104443	11.6773	11.6047	11.642	0.0352751	-0.0372348
104444	1358.85	1168.82	1266.4	92.4481	-97.5841
104445	73.3785	71.2016	72.3195	1.05904	-1.11787
104457	693.74	714.302	703.743	-10.0031	10.5588
104458	1085.45	975.358	1031.89	53.5588	-56.5343
104479	237.534	219.965	228.987	8.54721	-9.02206
104570	1276.45	1410.17	1341.51	-65.0534	68.6675
104582	61.0919	63.6322	62.3277	-1.23581	1.30446
104601	30.3463	31.219	30.7708	-0.424571	0.448158
104625	1332.66	1371.07	1351.35	-18.6852	19.7233
104662	243.701	207.531	226.105	17.5962	-18.5737
104681	625.695	607.025	616.612	9.08274	-9.58734
104709	277.811	316.262	296.517	-18.7057	19.7449
104718	543.556	559.405	551.266	-7.71048	8.13884
104721	1408.08	1304.14	1357.51	50.5681	-53.3775
104725	199.41	215.561	207.267	-7.85708	8.29359
104732	153.929	148.555	151.314	2.61434	-2.75958
104759	1364.53	1280.88	1323.84	40.6953	-42.9562
104771	352.159	362.769	357.321	-5.16163	5.44839
104776	205.47	197.712	201.696	3.77461	-3.98431
104799	360.408	351.963	356.3	4.1087	-4.33696
104806	150.766	157.421	154.003	-3.23753	3.41739
104816	55.2391	53.8774	54.5766	0.662472	-0.699276
104831	132.486	127.537	130.079	2.40769	-2.54145
104836	591.596	644.049	617.114	-25.5178	26.9355
104859	143.807	138.124	141.042	2.76492	-2.91853
104871	37.7121	40.379	39.0095	-1.29745	1.36953
104884	539.757	538.993	539.385	0.371314	-0.391943
104885	65.9458	69.7722	67.8073	-1.86148	1.9649
104886	34.1428	34.2924	34.2156	-0.0728084	0.0768533
104910	70.1815	71.2176	70.6855	-0.50405	0.532052
104923	360.5	380.933	370.44	-9.94044	10.4927
104943	67.1697	63.1228	65.2009	1.96878	-2.07816
105000	35.0232	34.6689	34.8509	0.172372	-0.181949
105005	30.1275	32.0297	31.0529	-0.92539	0.9768
105014	68.7185	62.8018	65.8401	2.87836	-3.03827
105083	176.858	191.934	184.192	-7.3341	7.74155
105148	1066.67	977.37	1023.23	43.4428	-45.8563
105171	801.795	840.683	820.713	-18.9186	19.9696
105178	113.198	132.727	122.699	-9.50032	10.0281
105193	274.781	270.421	272.66	2.12086	-2.23869
105203	412.74	428.143	420.233	-7.49337	7.90967
105239	423.924	440.126	431.806	-7.88169	8.31956
105243	28.8728	29.5031	29.1794	-0.306634	0.323669
105245	493.005	399.184	447.362	45.6426	-48.1783
105246	325.651	325.508	325.581	0.0695366	-0.0733998
105278	73.9102	68.5371	71.2962	2.61396	-2.75918
105298	421.704	321.531	372.971	48.7328	-51.4401
105348	382.522	337.73	360.731	21.7908	-23.0014
105349	27.302	28.323	27.7987	-0.496715	0.52431
105351	167.134	170.432	168.738	-1.60431	1.69344
105352	394.169	422.896	408.144	-13.975	14.7514
105355	13.5976	13.6079	13.6026	-0.00500876	0.00528702
105372	226.047	214.467	220.414	5.6335	-5.94647
105377	107.832	110.193	108.981	-1.14883	1.21266
105387	40.493	39.4015	39.962	0.530975	-0.560474
105418	16.2828	16.2587	16.2711	0.0117328	-0.0123846
105428	360.658	377.009	368.613	-7.95441	8.39632
105439	197.93	230.026	213.544	-15.6141	16.4815
105440	636	651.892	643.731	-7.73143	8.16095
105445	222.617	207.502	215.264	7.35318	-7.76169
105446	302.411	296.38	299.477	2.93422	-3.09723
105450	178.225	167.095	172.81	5.41434	-5.71513
105501	858.505	813.249	836.489	22.0161	-23.2392
105504	454.936	497.27	475.531	-20.5951	21.7393
105511	68.3307	72.6415	70.4278	-2.09714	2.21365
105513	184.959	168.891	177.142	7.81677	-8.25104
105522	1147.64	1168.1	1157.59	-9.95223	10.5051
105559	1494.96	1568.21	1530.59	-35.6328	37.6124
105590	40.0824	42.3891	41.2046	-1.12213	1.18447
105638	780.565	753.338	767.32	13.2456	-13.9814
105651	105.486	103.016	104.284	1.20155	-1.2683
105653	73.0677	72.6214	72.8506	0.217135	-0.229198
105663	72.7533	69.7023	71.269	1.48427	-1.56672
105670	289.117	307.986	298.297	-9.17943	9.6894
105675	1138.82	986.829	1064.88	73.9431	-78.051
105689	523.915	557.637	540.32	-16.4053	17.3167
105722	1084.54	1084.44	1084.5	0.0485778	-0.0512766
105727	381.306	395.789	388.352	-7.04589	7.43733
105732	37.474	38.2128	37.8334	-0.359387	0.379353
105734	115.314	121.422	118.286	-2.97127	3.13635
105782	173.412	173.179	173.299	0.113413	-0.119714
105785	275.673	232.009	254.431	21.2416	-22.4217
105787	1176.77	1151.16	1164.31	12.4573	-13.1494
105827	61.2942	61.5548	61.421	-0.126761	0.133803
105833	25.4431	25.1663	25.3084	0.134669	-0.14215
105835	106.025	94.8623	100.595	5.43061	-5.73232
105837	186.465	182.495	184.534	1.93149	-2.0388
105841	210.644	235.005	222.495	-11.8511	12.5095
105844	152.767	157.052	154.852	-2.08437	2.20017
105847	483.427	445.826	465.134	18.2924	-19.3087
105853	13.2834	14.1294	13.695	-0.411528	0.434391
105855	1551.33	1584.77	1567.6	-16.2676	17.1713
105859	42.4089	41.7654	42.0958	0.313084	-0.330478
105866	25.2949	25.4972	25.3933	-0.0984331	0.103902
105887	9.94838	9.4456	9.70378	0.244599	-0.258188
105892	79.5862	96.8743	87.9966	-8.41042	8.87767
105988	346.614	318.244	332.812	13.8017	-14.5685
106014	58.3118	61.2149	59.7241	-1.4123	1.49076
106021	224.167	222.418	223.316	0.851183	-0.898471
106025	918.752	931.818	925.108	-6.35638	6.70952
106039	227.134	229.598	228.333	-1.19874	1.26534
106042	92.328	94.0032	93.143	-0.814979	0.860256
106052	145.404	147.39	146.37	-0.966422	1.02011
106064	434.892	489.63	461.521	-26.6293	28.1087
106068	363.324	360.919	362.154	1.17028	-1.23529
106073	389.749	382.031	385.994	3.75492	-3.96353
106143	444.824	453.53	449.059	-4.23559	4.4709
106200	325.804	312.783	319.469	6.3346	-6.68652
106205	414.414	424.835	419.484	-5.07008	5.35175
106248	112.977	106.578	109.864	3.11331	-3.28627
106264	405.083	373.152	389.549	15.534	-16.397
106298	727.725	662.917	696.197	31.5282	-33.2798
106326	392.346	414.058	402.909	-10.5624	11.1492
106338	944.71	1027.84	985.154	-40.4437	42.6906
106344	2599.93	2478.27	2540.74	59.1856	-62.4737
106347	51.437	51.5191	51.4769	-0.039936	0.0421546
106369	51.6383	54.083	52.8276	-1.18928	1.25535
106389	53.1597	50.4058	51.8199	1.33974	-1.41417
106393	185.755	193.162	189.358	-3.6035	3.80369
106407	34.4364	35.8577	35.1279	-0.691441	0.729854
106504	654.03	688.387	670.744	-16.714	17.6426
106512	331.266	372.11	351.136	-19.8704	20.9743
106522	62.0234	60.0138	61.0457	0.977633	-1.03195
106529	2422.89	2489.95	2455.52	-32.6218	34.4341
106557	58.8988	58.1259	58.5228	0.37602	-0.39691
106564	132.098	128.258	130.23	1.86808	-1.97187
106565	83.5408	85.147	84.3222	-0.781403	0.824815
106572	854.285	861.812	857.947	-3.66159	3.86501
106581	246.577	224.264	235.722	10.8552	-11.4582
106582	327.154	306.351	317.033	10.1203	-10.6826
106583	1042.69	1087.13	1064.31	-21.6201	22.8212
106585	403.832	465.315	433.743	-29.9103	31.572
106618	115.689	115.586	115.639	0.0497996	-0.0525662
106628	177.392	171.198	174.379	3.01329	-3.1807
106633	376.491	347.9	362.582	13.9089	-14.6816
106639	159.787	161.751	160.742	-0.955457	1.00854
106648	30.4944	30.1904	30.3465	0.14787	-0.156085
106672	217.209	232.242	224.523	-7.3135	7.7198
106707	170.083	163.82	167.036	3.04702	-3.2163
106722	687.338	731.167	708.66	-21.322	22.5066
106757	18.0493	18.1982	18.1218	-0.0724667	0.0764926
106759	184.966	200.349	192.449	-7.48363	7.89939
106763	62.6404	64.814	63.6979	-1.05743	1.11618
106766	88.4728	75.4784	82.1512	6.3216	-6.6728
106794	335.408	353.928	344.418	-9.00956	9.51009
106795	855.415	690.842	775.352	80.0626	-84.5105
106821	128.4	124.496	126.501	1.899	-2.0045
106840	198.851	186.59	192.886	5.96489	-6.29627
106861	54.7771	57.1437	55.9284	-1.15129	1.21525
106869	482.769	523.31	502.492	-19.7228	20.8185
106877	75.3942	73.7112	74.5754	0.818775	-0.864263
106878	811.927	830.454	820.94	-9.01336	9.5141
106894	193.119	186.498	189.898	3.2207	-3.39963
106931	187.279	189.025	188.128	-0.849729	0.896936
106947	145.141	137.69	141.516	3.62471	-3.82609
106952	334.585	357.754	345.856	-11.2714	11.8976
106957	156.603	155.873	156.248	0.355025	-0.374748
107022	266.785	264.136	265.496	1.28832	-1.3599
107029	901.037	847.844	875.159	25.8777	-27.3154
107035	487.7	476.445	482.225	5.47545	-5.77964
107045	408.463	381.221	395.21	13.2527	-13.989
107047	755.538	796.432	775.433	-19.8946	20.9999
107065	24.7573	24.7525	24.7549	0.00233078	-0.00246027
107071	269.043	226.866	248.525	20.5187	-21.6586
107094	120.527	109.38	115.104	5.42297	-5.72424
107141	9.94165	10.6491	10.2858	-0.344148	0.363267
107146	8.28708	8.03804	8.16593	0.121152	-0.127883
107173	193.127	184.654	189.005	4.12228	-4.35129
107182	752.097	748.882	750.533	1.56375	-1.65063
107197	123.958	124.856	124.394	-0.436815	0.461083
107221	43.343	42.9908	43.1717	0.171349	-0.180869
107227	97.9853	102.609	100.235	-2.24938	2.37435
107239	166.703	183.12	174.69	-7.98629	8.42997
107242	213.879	207.718	210.882	2.99733	-3.16385
107250	92.373	64.0039	78.5718	13.8012	-14.5679
107260	1064.27	1003.72	1034.82	29.4574	-31.0939
107271	502.003	429.193	466.582	35.4208	-37.3886
107272	518.561	481.102	500.338	18.2232	-19.2356
107305	204.139	207.275	205.664	-1.52575	1.61052
107321	317.646	340.059	328.549	-10.9037	11.5094
107328	64.5455	64.1194	64.3382	0.207297	-0.218813
107338	407.903	397.265	402.728	5.17542	-5.46294
107350	1002.29	872.718	939.253	63.0327	-66.5345
107351	109.998	98.9945	104.645	5.35311	-5.65051
107358	1304.26	1364.58	1333.6	-29.343	30.9732
107368	1139.8	1181.42	1160.05	-20.2453	21.3701
107371	1414.35	1459.35	1436.24	-21.8931	23.1094
107372	74.4517	93.5404	83.7381	-9.28643	9.80235
107373	1670.94	1768.13	1718.22	-47.2793	49.9059
107375	404.499	368.64	387.054	17.4449	-18.4141
107376	40.3077	44.4682	42.3317	-2.02401	2.13646
107392	259.873	240.095	250.252	9.62174	-10.1563
107435	1500.55	1457.67	1479.69	20.86	-22.0189
107448	89.0397	92.2034	90.5788	-1.53911	1.62461
107449	118.438	116.869	117.674	0.763235	-0.805637
107476	134.158	127.303	130.823	3.33495	-3.52022
107477	81.0585	78.5986	79.8618	1.19671	-1.2632
107503	100.071	99.308	99.7	0.371335	-0.391965
107508	577.35	524.251	551.518	25.8317	-27.2667
107513	2469.36	2466.08	2467.76	1.59445	-1.68303
107515	134.112	116.315	125.454	8.65771	-9.13869
107522	61.3138	57.7215	59.5662	1.74759	-1.84468
107526	418.68	393.856	406.604	12.0764	-12.7473
107527	149.066	153.567	151.256	-2.18984	2.3115
107528	45.6384	41.731	43.7375	1.90089	-2.0065
107566	888.095	840.891	865.131	22.9642	-24.24
107568	844.348	892.795	867.917	-23.5687	24.878
107569	1452.48	1441.11	1446.95	5.53256	-5.83993
107576	192.657	175.346	184.236	8.42171	-8.88959
107581	74.9588	74.6101	74.7892	0.169641	-0.179066
107585	25.8591	25.3442	25.6086	0.250525	-0.264443
107586	50.4587	50.314	50.3883	0.0703767	-0.0742865
107587	57.4054	60.0255	58.68	-1.27463	1.34544
107589	287.318	268.836	278.327	8.99133	-9.49085
107605	52.2626	50.7977	51.5499	0.712667	-0.752259
107607	336.876	311.999	324.774	12.102	-12.7744
107650	422.741	412.321	417.672	5.06931	-5.35093
107652	454.347	441.456	448.075	6.27146	-6.61987
107656	11.9781	11.7854	11.8844	0.0937462	-0.0989543
107684	363.31	367.81	365.499	-2.18905	2.31066
107701	54.8065	53.0973	53.975	0.831531	-0.877728
107702	485.832	457.347	471.975	13.8572	-14.6271
107723	895.274	953.878	923.784	-28.5101	30.094
107732	834.945	801.634	818.74	16.2053	-17.1056
107733	67.3167	69.0178	68.1443	-0.827581	0.873558
107734	727.139	712.183	719.863	7.2762	-7.68043
107746	371.998	359.577	365.956	6.04239	-6.37808
107747	61.9634	54.9835	58.5678	3.39564	-3.58428
107751	51.5585	53.9731	52.7332	-1.1747	1.23996
107753	20.6534	21.1453	20.8927	-0.23934	0.252637
107765	57.7912	45.7163	51.9169	5.87427	-6.20061
107766	223.784	262.907	242.817	-19.0326	20.0899
107767	460.179	484.25	471.889	-11.71	12.3605
107769	1580.59	1642.5	1610.71	-30.1146	31.7877
107770	72.2482	71.0633	71.6718	0.576418	-0.608442
107771	368.636	387.269	377.701	-9.06461	9.5682
107815	71.8341	72.8323	72.3197	-0.485606	0.512584
107817	255.357	253.188	254.302	1.05487	-1.11348
107823	612.91	586.899	600.256	12.6536	-13.3566
107829	476.867	431.385	454.741	22.1262	-23.3554
107831	52.0902	53.9132	52.9771	-0.886869	0.93614
107849	16.7492	18.0164	17.3657	-0.616448	0.650695
107868	9.539	11.5835	10.5336	-0.994598	1.04985
107869	39.2474	36.0195	37.6771	1.57035	-1.65759
107889	32.7337	31.057	31.918	0.815717	-0.861035
107895	520.734	507.244	514.171	6.56291	-6.92752
107932	1082.57	1018.59	1051.44	31.1225	-32.8515
107934	67.7666	76.1399	71.8401	-4.07348	4.29978
107939	505.828	514.611	510.1	-4.27284	4.51022
107951	665.036	720.017	691.783	-26.7474	28.2334
107970	37.0719	35.8147	36.4603	0.611584	-0.645561
107971	91.6155	91.533	91.5754	0.0400973	-0.0423249
107975	668.464	708.886	688.129	-19.6643	20.7568
107976	1590.2	1629.34	1609.24	-19.0377	20.0953
107986	100.146	105.85	102.921	-2.77481	2.92897
107993	73.4551	90.0546	81.5306	-8.07541	8.52405
107995	423.999	394.381	409.59	14.4089	-15.2094
107999	128.027	131.578	129.755	-1.72752	1.82349
108000	701.689	711.456	706.44	-4.75152	5.0155
108011	204.683	215.359	209.876	-5.19375	5.48229
108012	571.254	695.576	631.735	-60.4813	63.8414
108013	56.5548	57.2069	56.8721	-0.317231	0.334855
108014	568.389	535.504	552.391	15.9981	-16.8868
108015	50.9571	52.6644	51.7876	-0.830567	0.87671
108017	50.0982	49.3197	49.7195	0.37875	-0.399792
108022	1366.95	1584.16	1472.62	-105.668	111.538
108024	2031.31	1550.54	1797.42	233.89	-246.884
108030	37.0224	38.2576	37.6233	-0.600885	0.634268
108037	461.327	382.434	422.946	38.3801	-40.5123
108043	19.8033	20.5711	20.1768	-0.373496	0.394245
108052	2897.65	2737.97	2819.97	77.6819	-81.9976
108058	398.235	432.94	415.118	-16.8836	17.8216
108062	561.874	543.459	552.915	8.95875	-9.45645
108067	505.469	471.508	488.947	16.5213	-17.4391
108068	61.5051	63.4045	62.4291	-0.92403	0.975365
108069	15.2667	14.4349	14.8621	0.404667	-0.427149
108071	27.5669	28.2319	27.8904	-0.323482	0.341453
108072	41.3802	41.697	41.5343	-0.154124	0.162687
108073	36.6934	37.5776	37.1235	-0.430188	0.454088
108075	132.298	120.281	126.452	5.84614	-6.17093
108077	322.694	312.95	317.954	4.74024	-5.00358
108078	521.444	631.06	574.771	-53.3268	56.2894
108079	117.685	111.325	114.591	3.09424	-3.26614
108083	420.053	425.629	422.765	-2.71258	2.86328
108086	581.711	597.975	589.623	-7.91256	8.35215
108089	526.623	570.458	547.948	-21.3249	22.5097
108096	27.8664	32.7044	30.22	-2.35359	2.48435
108097	198.66	205.013	201.751	-3.09073	3.26244
108098	498.033	505.221	501.53	-3.49672	3.69099
108099	270.544	287.865	278.97	-8.42661	8.89476
108100	117.496	114.519	116.048	1.44823	-1.52869
108101	984.349	885.814	936.413	47.9363	-50.5994
108105	278.987	353.111	315.047	-36.0606	38.064
108112	292	316.763	304.047	-12.0471	12.7163
108114	25.1709	26.4643	25.8001	-0.629235	0.664193
108115	210.033	211.028	210.517	-0.484491	0.511407
108116	344.844	350.895	347.788	-2.94353	3.10706
108121	340.576	324.96	332.979	7.59664	-8.01868
108123	172.456	174.473	173.437	-0.980824	1.03531
108124	990.024	960.557	975.689	14.3352	-15.1317
108138	287.212	310.534	298.558	-11.3456	11.976
108143	313.698	325.06	319.226	-5.52744	5.83452
108147	868.192	792.492	831.365	36.8271	-38.873
108148	457.115	421.141	439.614	17.5007	-18.4729
108150	228.068	234.432	231.164	-3.09636	3.26838
108151	109.178	104.593	106.947	2.2307	-2.35463
108153	87.3778	94.2041	90.6987	-3.32093	3.50542
108154	79.1022	84.6503	81.8013	-2.69908	2.84903
108155	1927.29	2034.7	1979.54	-52.253	55.156
108156	733.467	580.227	658.918	74.5488	-78.6904
108159	513.604	504.144	509.002	4.60185	-4.85751
108160	238.15	234.171	236.214	1.93574	-2.04329
108161	31.7197	32.9101	32.2988	-0.579087	0.611258
108176	689.816	577.325	635.091	54.7253	-57.7656
108645	387.707	392.265	389.924	-2.21737	2.34056
108652	153.163	161.343	157.142	-3.97944	4.20052
108653	19.4882	18.9505	19.2266	0.261556	-0.276087
108654	305.221	278.951	292.441	12.7801	-13.4902
108655	971.392	1059	1014.01	-42.6212	44.989
108657	402.258	398.498	400.428	1.82922	-1.93084
108660	966.286	911.609	939.686	26.5996	-28.0774
108664	346.951	356.056	351.38	-4.42934	4.67542
108670	292.173	307.594	299.675	-7.50198	7.91876
108671	493.215	461.291	477.684	15.5303	-16.3931
108672	235.312	262.945	248.755	-13.4434	14.1902
108673	331.518	319.567	325.704	5.81362	-6.1366
108679	723.304	728.266	725.718	-2.41371	2.5478
108682	55.0536	53.1267	54.1162	0.937429	-0.989508
108686	248.793	278.617	263.302	-14.5087	15.3148
108687	326.242	293.769	310.445	15.7978	-16.6754
108689	163.73	151.918	157.984	5.74636	-6.0656
108699	129.579	105.333	117.784	11.7952	-12.4505
108705	928.14	829.448	880.128	48.0121	-50.6795
108707	346.982	343.958	345.511	1.47089	-1.5526
108723	230.312	229.705	230.016	0.29514	-0.311536
108735	800.294	750.137	775.893	24.4009	-25.7565
108737	451.928	387.975	420.816	31.1125	-32.841
108755	247.192	268.603	257.608	-10.416	10.9947
108760	37.6762	39.5397	38.5828	-0.906571	0.956936
108767	753.745	758.268	755.946	-2.20053	2.32279
108797	121.291	118.329	119.85	1.44134	-1.52141
108800	437.573	392.886	415.833	21.7397	-22.9475
108802	17.0259	18.4093	17.6989	-0.67303	0.710421
108803	39.0662	39.9874	39.5143	-0.448129	0.473025
108809	43.8988	45.4684	44.6624	-0.763545	0.805965
108811	33.4698	35.5902	34.5014	-1.03154	1.08885
108812	17.9685	17.9597	17.9642	0.00431691	-0.00455674
108829	1125.57	1231.16	1176.94	-51.3648	54.2184
108832	40.0684	40.5146	40.2855	-0.217063	0.229122
108837	1025.5	1028.32	1026.88	-1.37227	1.44851
108841	128.461	126.213	127.367	1.0939	-1.15468
108853	115.19	113.918	114.571	0.618844	-0.653224
108857	1005.45	1086.92	1045.08	-39.6349	41.8368
108888	162.697	148.278	155.683	7.01459	-7.40429
108897	45.2193	45.8063	45.5049	-0.285601	0.301467
108899	113.236	107.931	110.655	2.58083	-2.72421
108900	60.4601	63.8358	62.1023	-1.64223	1.73346
108902	81.0254	77.7238	79.4193	1.60619	-1.69542
108903	509.32	486.947	498.435	10.8842	-11.4888
108907	2695.34	2813.88	2753.01	-57.6709	60.8748
108911	753.121	655.864	705.807	47.3144	-49.943
108912	316.549	315.634	316.104	0.445351	-0.470093
108927	270.184	219.746	245.647	24.5372	-25.9004
108937	485.889	468.416	477.388	8.50008	-8.97231
108943	234.51	232.997	233.774	0.736007	-0.776897
108946	732.813	739.046	735.845	-3.03269	3.20118
108950	91.5849	92.0893	91.8303	-0.245348	0.258978
108954	440.383	428.49	434.597	5.78558	-6.107
108956	37.7082	37.4329	37.5743	0.133941	-0.141383
108958	125.797	117.324	121.675	4.12188	-4.35087
108960	315.689	320.25	317.908	-2.21891	2.34218
108961	1189.32	1183.03	1186.26	3.05999	-3.22999
108989	1017.92	1055.98	1036.44	-18.5135	19.542
108995	231.7	232.178	231.932	-0.232432	0.245345
109006	516.373	477.549	497.485	18.8873	-19.9366
109019	351.145	372.221	361.398	-10.2528	10.8224
109032	609.043	591.953	600.729	8.31394	-8.77583
109042	352.07	345.149	348.703	3.36658	-3.55361
109050	36.4435	36.7271	36.5815	-0.137934	0.145597
109052	46.2509	46.8749	46.5545	-0.303571	0.320436
109054	264.742	278.644	271.505	-6.763	7.13873
109065	135.255	129.918	132.658	2.59631	-2.74055
109075	121.17	113.051	117.22	3.95009	-4.16953
109077	231.385	225.689	228.614	2.77105	-2.925
109079	455.64	419.933	438.269	17.3713	-18.3364
109082	102.124	99.6504	100.92	1.20321	-1.27005
109093	340.886	328.381	334.803	6.08341	-6.42138
109095	193.888	188.131	191.087	2.80058	-2.95617
109108	781.938	798.791	790.137	-8.19879	8.65428
109113	592.8	577.18	585.201	7.59851	-8.02065
109115	474.566	505.433	489.582	-15.0159	15.8502
109129	430.575	428.255	429.446	1.1284	-1.19109
109135	118.023	116.234	117.152	0.870341	-0.918693
109136	75.796	71.4136	73.664	2.132	-2.25045
109145	826.401	735.435	782.147	44.2538	-46.7123
109151	573.438	605.288	588.932	-15.4944	16.3552
109154	1071.53	1045.24	1058.74	12.7907	-13.5013
109161	531.65	519.277	525.631	6.01932	-6.35373
109163	85.8169	85.1009	85.4686	0.348363	-0.367717
109168	560.37	503.547	532.727	27.6439	-29.1796
109181	311.83	338.72	324.912	-13.0814	13.8081
109202	70.4969	74.3018	72.3479	-1.85103	1.95386
109205	119.146	122.53	120.792	-1.64609	1.73754
109212	131.948	128.858	130.445	1.50328	-1.58679
109218	17.8717	18.6988	18.274	-0.402378	0.424733
109222	31.0983	31.1088	31.1034	-0.00510316	0.00538666
109225	470.748	633.407	549.879	-79.1318	83.528
109226	11.2115	11.1749	11.1937	0.0177759	-0.0187634
109229	259.641	256.197	257.965	1.67536	-1.76843
109232	86.1365	85.7816	85.9639	0.172672	-0.182265
109241	200.908	223.155	211.731	-10.8226	11.4238
109242	292.34	304.116	298.069	-5.72917	6.04746
109245	185.28	198.421	191.673	-6.39276	6.74791
109246	221.664	220.58	221.137	0.527194	-0.556483
109254	63.6653	72.6417	68.0322	-4.36691	4.60952
109263	520.779	539.548	529.91	-9.13093	9.6382
109264	38.304	38.3518	38.3273	-0.0232167	0.0245065
109267	96.595	100.393	98.4426	-1.84763	1.95028
109270	242.236	237.186	239.779	2.45669	-2.59318
109272	286.924	310.579	298.432	-11.508	12.1473
109275	92.8935	92.63	92.7653	0.128204	-0.135326
109280	54.6986	57.1867	55.9091	-1.21043	1.27768
109284	1132.1	1051.34	1092.81	39.2895	-41.4723
109294	78.7624	82.1772	80.4237	-1.66123	1.75352
109305	299.775	318.323	308.799	-9.02344	9.52474
109314	13.8319	13.6777	13.7569	0.0750246	-0.0791926
109323	40.4329	41.9698	41.1806	-0.747674	0.789211
109331	380.98	376.891	378.99	1.98915	-2.09966
109332	40.7163	39.3939	40.073	0.643292	-0.679031
109333	890.466	913.964	901.898	-11.431	12.0661
109342	27.5981	28.4531	28.014	-0.415951	0.43906
109346	103.916	101.607	102.793	1.12337	-1.18578
109349	68.4232	68.1502	68.2904	0.132851	-0.140232
109359	491.022	469.829	480.712	10.3099	-10.8826
109361	229.955	226.028	228.044	1.91038	-2.01651
109552	2694.29	2749.94	2721.36	-27.0732	28.5773
109575	50.9492	53.5904	52.2341	-1.28491	1.35629
109593	21.1461	21.967	21.5454	-0.399357	0.421544
109594	98.3824	113.803	105.884	-7.50205	7.91883
109620	53.1858	55.0502	54.0928	-0.90701	0.957399
109624	445.127	436.841	441.096	4.03109	-4.25504
109637	43.6437	44.1358	43.8831	-0.239398	0.252698
109648	93.3155	91.4528	92.4093	0.906213	-0.956558
109652	77.0291	66.6749	71.9919	5.0372	-5.31705
109658	352.108	327.458	340.116	11.9918	-12.658
109660	57.1612	58.8404	57.9781	-0.816931	0.862316
109663	19.1279	19.9361	19.5211	-0.393195	0.415039
109672	2590.37	2584.35	2587.44	2.92654	-3.08913
109674	357.242	338.23	347.993	9.24934	-9.76319
109676	80.7258	75.8967	78.3765	2.34925	-2.47976
109685	199.186	202.494	200.795	-1.60927	1.69867
109689	1451.77	1375.24	1414.54	37.2265	-39.2947
109697	40.2044	40.935	40.5598	-0.355423	0.375169
109700	260.458	257.76	259.146	1.31261	-1.38553
109711	1405.17	1420.04	1412.41	-7.23081	7.63253
109731	140.224	120.633	130.693	9.53072	-10.0602
109754	1699.37	1520.01	1612.12	87.2567	-92.1043
109778	313.257	297.408	305.547	7.71015	-8.13849
109785	120.723	117.706	119.255	1.46742	-1.54894
109791	94.1929	97.2268	95.6688	-1.47595	1.55795
109801	211.645	195.809	203.941	7.70366	-8.13164
109815	226.023	203.54	215.085	10.9378	-11.5454
109820	22.4369	23.4271	22.9186	-0.481689	0.508449
109821	26.5373	27.0409	26.7823	-0.244966	0.258575
109828	19.2307	27.6031	23.3038	-4.07307	4.29935
109857	40.2132	39.0487	39.6467	0.566498	-0.597971
109880	685.025	742.47	712.971	-27.9462	29.4987
109889	36.8167	37.2845	37.0443	-0.227579	0.240223
109900	140.328	137.448	138.927	1.40123	-1.47908
109901	101.36	109.509	105.325	-3.96437	4.18461
109904	12.5953	12.3242	12.4634	0.131857	-0.139183
109905	1827.51	1853.04	1839.93	-12.4207	13.1108
109910	371.043	334.423	353.228	17.8154	-18.8051
109929	261.752	267.96	264.772	-3.02008	3.18786
109934	610.625	614.435	612.479	-1.85362	1.9566
109978	446.935	406.188	427.112	19.8226	-20.9239
109979	94.1181	93.26	93.7007	0.417419	-0.440609
110006	516.984	512.004	514.561	2.42263	-2.55722
110012	243.551	242.925	243.247	0.304594	-0.321516
110033	596.274	531.649	564.835	31.4395	-33.1861
110052	2447.78	2477.8	2462.38	-14.6053	15.4167
110058	44.739	46.6753	45.681	-0.94196	0.994291
110074	351.329	298.975	325.859	25.4695	-26.8845
110075	164.356	146.85	155.84	8.5165	-8.98964
110078	343.32	317.576	330.796	12.5243	-13.2201
110082	23.5493	23.922	23.7306	-0.181345	0.19142
110083	8.75209	8.73621	8.74437	0.00772265	-0.00815169
110084	38.2513	41.6242	39.8922	-1.64088	1.73204
110094	790.812	797.425	794.029	-3.2172	3.39593
110095	980.576	1044.77	1011.8	-31.2275	32.9623
110109	337.962	300.722	319.845	18.1167	-19.1232
110115	24.7907	24.9167	24.852	-0.0612893	0.0646942
110119	386.085	386.571	386.321	-0.236181	0.249302
110135	25.9347	26.2157	26.0714	-0.136703	0.144297
110147	265.877	250.287	258.293	7.58451	-8.00587
110157	1082.5	1096.88	1089.5	-6.99951	7.38837
110168	278.295	300.422	289.059	-10.7646	11.3627
110172	1000.94	1020.2	1010.31	-9.36681	9.88719
110173	245.677	241.471	243.631	2.04597	-2.15964
110175	100.267	104.812	102.478	-2.21116	2.334
110187	9.94083	10.0273	9.98288	-0.0420583	0.0443949
110196	130.513	122.739	126.731	3.78193	-3.99204
110197	524.176	607.616	564.769	-40.5927	42.8479
110198	192.523	178.844	185.868	6.65461	-7.02431
110208	1705.85	1640.23	1673.93	31.9232	-33.6968
110213	2114.29	2218.29	2164.89	-50.5951	53.406
110253	218.471	215.467	217.009	1.4613	-1.54248
110265	417.082	450.516	433.347	-16.2653	17.1689
110279	245.367	242.296	243.873	1.49411	-1.57711
110304	9.65376	10.0076	9.82592	-0.172162	0.181727
110308	30.1242	30.643	30.3766	-0.25241	0.266433
110310	55.9177	56.8592	56.3757	-0.458047	0.483494
110312	28.7987	30.3889	29.5723	-0.773614	0.816593
110323	1954.3	2028.16	1990.23	-35.9274	37.9234
110326	48.3039	49.1653	48.723	-0.419091	0.442374
110332	15.2854	16.0539	15.6593	-0.373865	0.394635
110350	66.501	70.3024	68.3503	-1.84931	1.95205
110351	42.5156	41.1765	41.8641	0.65148	-0.687674
110355	1321.34	1362.96	1341.59	-20.2463	21.3711
110379	474.447	444.653	459.952	14.4945	-15.2997
110380	83.523	78.7706	81.2111	2.31197	-2.44042
110382	34.7639	35.1734	34.9631	-0.199199	0.210265
110385	54.3612	57.3413	55.8109	-1.44978	1.53033
110391	388.548	363.194	376.213	12.3343	-13.0195
110417	93.245	93.7484	93.4899	-0.244905	0.258511
110446	736.312	649.549	694.103	42.2092	-44.5542
110454	2697.67	2572.73	2636.89	60.7793	-64.156
110460	192.154	190.738	191.465	0.688651	-0.72691
110511	9.41311	8.62597	9.03018	0.382935	-0.404209
110521	569.82	605.029	586.949	-17.1285	18.0801
110524	84.2793	82.2543	83.2942	0.985148	-1.03988
110532	175.567	163.587	169.739	5.82796	-6.15173
110542	23.7299	24.6711	24.1878	-0.457896	0.483334
110557	825.247	631.742	731.109	94.1379	-99.3678
110558	551.089	342.965	449.84	101.249	-106.874
110593	362.708	360.132	361.454	1.25309	-1.32271
110595	90.3986	90.5274	90.4613	-0.0626574	0.0661384
110596	61.4048	61.7734	61.5841	-0.179323	0.189286
110606	142.643	131.621	137.281	5.36214	-5.66004
110611	1438.87	1311.69	1377	61.8695	-65.3067
110612	963.591	1223.65	1090.1	-126.513	133.541
110616	449.913	455.473	452.618	-2.70491	2.85518
110637	29.184	29.1756	29.1799	0.00410686	-0.00433502
110639	686.821	666.375	676.874	9.94633	-10.4989
110648	42.9584	43.744	43.3406	-0.382176	0.403408
110651	571.549	592.532	581.757	-10.2078	10.7749
110695	214.136	181.908	198.457	15.6785	-16.5495
110696	20.2854	20.3698	20.3265	-0.041058	0.043339
110749	524.361	485.16	505.29	19.0707	-20.1302
110750	2559.54	2576.64	2567.86	-8.31537	8.77734
110751	98.0237	94.8029	96.4568	1.56689	-1.65394
110784	46.0351	44.7029	45.387	0.648109	-0.684115
110785	5222.34	5904.61	5554.26	-331.916	350.355
110786	1743.49	2112.62	1923.07	-179.579	189.555
110789	15.1926	15.3347	15.2617	-0.0691528	0.0729946
110794	545.787	575.145	560.069	-14.2822	15.0757
110796	198.364	177.82	188.37	9.99423	-10.5495
110805	90.7746	93.3892	92.0466	-1.27196	1.34263
110809	835.913	817.561	826.985	8.92806	-9.42406
110816	154.159	141.749	148.122	6.03758	-6.373
110821	197.852	196.328	197.11	0.741459	-0.782651
110826	2081.83	2056.02	2069.27	12.5577	-13.2553
110829	2874.67	2913.14	2893.38	-18.7143	19.754
110834	21.6471	22.4149	22.0206	-0.37349	0.39424
110835	13.1531	12.7374	12.9508	0.202242	-0.213477
110842	435.768	416.605	426.446	9.32262	-9.84054
110854	680.885	605.595	644.257	36.6278	-38.6627
110855	14.0306	14.5075	14.2626	-0.232018	0.244908
110862	38.4454	40.6138	39.5003	-1.05487	1.11347
110876	18.2909	18.1435	18.2192	0.0717066	-0.0756903
110877	41.1231	40.374	40.7586	0.364428	-0.384674
110880	84.8877	90.2551	87.4989	-2.61118	2.75625
110886	18.7596	19.7532	19.243	-0.483382	0.510236
110891	36.9445	38.3884	37.6469	-0.702463	0.741488
110893	113.923	92.7331	103.614	10.3087	-10.8814
110895	35.2575	35.5167	35.3836	-0.126114	0.13312
110902	33.4287	33.5685	33.4967	-0.068039	0.0718189
110911	1411.04	1432.07	1421.27	-10.2309	10.7993
110920	402.926	403.673	403.29	-0.363324	0.383509
110935	46.0401	48.9982	47.4792	-1.43911	1.51906
110948	116.262	112.218	114.294	1.96762	-2.07693
110957	25.4297	26.0811	25.7466	-0.316909	0.334515
110958	46.7555	50.8772	48.7606	-2.00514	2.11654
110959	571.782	532.653	552.746	19.0359	-20.0934
110960	249.033	231.178	240.347	8.68655	-9.16914
110962	448.349	473.552	460.61	-12.2609	12.9421
111173	124.45	120.212	122.388	2.06176	-2.1763
111174	14.7501	14.4897	14.6234	0.126647	-0.133683
111175	151.976	143.098	147.657	4.31908	-4.55903
111970	37.0817	38.5027	37.773	-0.691337	0.729744
111975	151.901	161.317	156.482	-4.58057	4.83504
112403	154.95	150.599	152.833	2.11645	-2.23403
112405	293.209	294.336	293.757	-0.548158	0.578611
112406	361.954	349.586	355.937	6.01662	-6.35087
112407	350.121	382.894	366.064	-15.9438	16.8296
112408	12.4921	13.129	12.802	-0.309807	0.327019
112415	49.2084	52.0207	50.5766	-1.36816	1.44417
112417	13.6889	14.4469	14.0576	-0.368747	0.389233
112418	49.562	52.2065	50.8485	-1.28651	1.35799
112419	43.3516	51.5394	47.3348	-3.98324	4.20453
112422	8.15379	8.10483	8.12997	0.0238196	-0.0251429
11287	24.675	24.981	24.8239	-0.148847	0.157116
11298	42.8257	45.7885	44.2671	-1.4414	1.52148
11302	84.8298	84.4228	84.6318	0.198006	-0.209006
11303	448.884	484.677	466.297	-17.4128	18.3801
11304	34.6074	35.5487	35.0653	-0.457908	0.483347
11305	233.857	231.761	232.837	1.01948	-1.07612
11306	820.052	847.933	833.616	-13.5636	14.3172
11307	442.553	412.735	428.047	14.5058	-15.3117
11308	1132.88	1256.44	1192.99	-60.1095	63.4489
11350	419.49	405.28	412.577	6.91313	-7.29719
11352	127.705	126.088	126.918	0.786595	-0.830295
11354	32.8598	33.3547	33.1006	-0.24077	0.254146
11363	625.006	599.119	612.412	12.5939	-13.2936
11364	785.319	706.845	747.143	38.1762	-40.2971
11370	184.585	168.541	176.78	7.80511	-8.23873
113845	10.116	10.2266	10.1698	-0.0537735	0.0567609
113846	9.00916	9.13963	9.07263	-0.0634696	0.0669957
113847	7.7868	7.65775	7.72402	0.0627795	-0.0662672
113848	7.46761	7.9385	7.69669	-0.229082	0.241809
113849	7.01441	6.99751	7.00619	0.00822031	-0.008677
113850	8.30183	7.15233	7.74262	0.559217	-0.590284
113851	11.9824	12.8673	12.4129	-0.430464	0.454379
113852	10.637	11.1474	10.8853	-0.24831	0.262105
113853	9.9325	9.95537	9.94362	-0.0111288	0.0117471
113854	9.33323	9.13125	9.23497	0.0982636	-0.103723
113855	14.1734	14.0508	14.1137	0.0596378	-0.062951
113856	11.3038	11.383	11.3424	-0.0385157	0.0406554
113859	10.6382	10.9601	10.7948	-0.156585	0.165285
113860	9.43328	9.21689	9.32801	0.105272	-0.11112
113862	8.391	8.53114	8.45917	-0.0681769	0.0719645
113863	8.62884	8.5472	8.58912	0.0397189	-0.0419255
113864	7.30606	7.27584	7.29136	0.0147014	-0.0155181
113865	7.59576	7.96579	7.77577	-0.180013	0.190014
113868	134.071	131.359	132.752	1.31933	-1.39263
11409	292.607	279.818	286.385	6.22188	-6.56754
114128	302.453	297.924	300.25	2.20338	-2.32579
114141	26.2958	26.9626	26.6202	-0.32442	0.342443
114142	44.4997	43.3167	43.9242	0.575535	-0.607509
114143	1166.68	1126.63	1147.2	19.4814	-20.5637
11416	171.516	171.207	171.366	0.150773	-0.15915
11418	38.8048	39.9792	39.3762	-0.571319	0.603058
11419	45.7621	47.422	46.5696	-0.807491	0.852351
11421	293.788	252.377	273.642	20.1456	-21.2648
114229	98.5869	101.459	99.9841	-1.39724	1.47486
11423	533.543	532.913	533.237	0.306851	-0.323898
114230	30.9678	32.2625	31.5977	-0.629875	0.664868
114249	144.294	127.334	136.043	8.25084	-8.70922
11425	69.0305	73.502	71.2059	-2.17532	2.29617
114255	61.6541	60.2008	60.9471	0.707011	-0.74629
11426	719.017	702.633	711.046	7.97073	-8.41355
11428	437.891	416.612	427.539	10.3521	-10.9272
11429	1559.15	1446.95	1504.56	54.583	-57.6154
11430	278.391	255.859	267.429	10.9616	-11.5706
114301	124.812	128.561	126.636	-1.82354	1.92485
114304	24.9549	25.9844	25.4557	-0.500862	0.528688
11431	222.212	224.935	223.537	-1.32504	1.39866
11432	591.384	589.87	590.648	0.736783	-0.777715
11433	3390.55	2870.58	3137.59	252.96	-267.013
114332	233.694	238.032	235.804	-2.11047	2.22772
11434	28.2175	29.6449	28.9119	-0.694392	0.732969
11435	35.8353	34.7269	35.296	0.539226	-0.569183
11438	41.4529	39.8932	40.6941	0.75876	-0.800914
11440	16.5533	17.6419	17.0829	-0.529609	0.559032
11441	46.859	46.6526	46.7586	0.100395	-0.105973
11443	35.2356	35.8409	35.5301	-0.294473	0.310833
11444	59.6351	59.1269	59.3878	0.24724	-0.260975
11447	22.8428	23.5419	23.1829	-0.340138	0.359035
114479	54.776	55.9947	55.3688	-0.592894	0.625833
11448	57.6105	60.1347	58.8385	-1.22797	1.29619
11449	60.6612	62.8834	61.7422	-1.08105	1.1411
11450	586.062	427.372	508.862	77.2005	-81.4895
11451	14.7804	15.0001	14.8873	-0.106877	0.112815
114565	162.944	165.938	164.401	-1.4563	1.53721
114566	46.0575	46.9764	46.5045	-0.447014	0.471848
114570	43.5569	46.5934	45.0341	-1.47723	1.55929
114584	1340.02	1338.76	1339.41	0.613047	-0.647105
114585	177.528	180.484	178.966	-1.43794	1.51783
11459	1582.42	1554.8	1568.98	13.4369	-14.1834
114601	290.023	270.568	280.558	9.46427	-9.99006
114602	32.6118	33.9932	33.2838	-0.672015	0.709349
114604	234.918	227.972	231.539	3.37923	-3.56697
114606	76.4253	75.7202	76.0823	0.343019	-0.362076
11461	7960.89	7877.35	7920.25	40.6449	-42.9029
114615	121.066	129.431	125.136	-4.0694	4.29548
11464	168.321	137.227	153.194	15.1266	-15.967
114640	57.2914	59.6306	58.4294	-1.13797	1.20119
114641	109.773	118.886	114.206	-4.43349	4.67979
114642	22.7399	23.2801	23.0027	-0.262814	0.277415
114643	88.5888	88.0761	88.3394	0.249419	-0.263276
114644	68.7828	67.8893	68.3481	0.434679	-0.458828
114652	24.0141	23.8949	23.9562	0.0579844	-0.0612057
114654	36.8201	37.8126	37.3029	-0.482815	0.509638
114660	22.6733	23.0903	22.8762	-0.202833	0.214101
114661	33.5419	35.0984	34.2991	-0.75724	0.799309
114662	31.9764	34	32.9608	-0.984445	1.03914
114663	266.379	249.233	258.037	8.34124	-8.80464
114664	1336.79	1402.4	1368.71	-31.9143	33.6874
114666	19.3484	19.9271	19.6299	-0.281521	0.297162
114671	107.776	105.657	106.745	1.03126	-1.08855
114672	21.5356	22.3111	21.9129	-0.377276	0.398236
114673	7.21795	7.04977	7.13613	0.0818196	-0.0863652
114674	62.4892	63.0678	62.7707	-0.281502	0.297141
114675	23.9051	23.4533	23.6853	0.219832	-0.232045
114676	35.9018	35.234	35.5769	0.324879	-0.342928
114679	279.747	281.278	280.492	-0.744878	0.786261
11468	43.0794	43.9867	43.5208	-0.441402	0.465924
11470	52.3804	53.6204	52.9836	-0.603244	0.636758
11471	79.6231	80.2428	79.9245	-0.301476	0.318225
114712	24.425	24.9659	24.6882	-0.263158	0.277778
114713	299.181	353.685	325.696	-26.5154	27.9885
114714	229.728	240.494	234.966	-5.23745	5.52842
114715	353.695	346.628	350.257	3.43835	-3.62937
114716	485.647	467.854	476.991	8.65601	-9.1369
11472	331.322	320.856	326.23	5.09144	-5.37429
11474	309.391	312.923	311.11	-1.71817	1.81362
114741	1155.98	1127.63	1142.19	13.7958	-14.5623
11475	407.552	388.367	398.219	9.33311	-9.85161
11477	164.705	153.908	159.452	5.25258	-5.54439
114774	79.4641	82.4988	80.9404	-1.47638	1.5584
11479	193.029	193.423	193.221	-0.191564	0.202207
11480	90.5154	94.9582	92.6768	-2.16138	2.28146
11481	58.1445	58.8809	58.5027	-0.35826	0.378164
11482	225.061	236.439	230.596	-5.53508	5.84259
11484	81.2153	72.3607	76.9077	4.30768	-4.54699
11486	218.447	199.035	209.003	9.44372	-9.96837
114863	323.425	301.249	312.637	10.7882	-11.3875
114868	22.3727	23.5631	22.9518	-0.579099	0.611271
11487	1792.35	1861.14	1825.82	-33.4656	35.3248
114871	12.6204	14.667	13.616	-0.995622	1.05093
114872	26.0579	26.5848	26.3142	-0.256351	0.270593
114873	34.5342	34.7418	34.6352	-0.10099	0.1066
114874	788.565	806.496	797.288	-8.72288	9.20748
114875	14.5146	14.4504	14.4834	0.0312086	-0.0329424
11488	56.735	57.5482	57.1306	-0.395574	0.41755
114886	240.635	239.243	239.958	0.67755	-0.715192
114889	36.538	35.1006	35.8387	0.699313	-0.738163
11489	121.926	110.982	116.602	5.32377	-5.61954
114893	881.849	982.405	930.768	-48.9188	51.6366
114896	242.316	218.875	230.913	11.4036	-12.0371
11490	481.052	449.423	465.665	15.3873	-16.2422
11491	659.688	646.924	653.478	6.20936	-6.55432
11492	405.106	418.032	411.394	-6.28814	6.63748
11495	11.9151	11.9328	11.9237	-0.00864058	0.00912062
11496	59.5893	60.1031	59.8392	-0.249947	0.263833
11497	17.4762	18.0573	17.7589	-0.282708	0.298414
11498	37.9112	48.205	42.919	-5.00776	5.28597
11499	20.9892	18.9585	20.0013	0.98791	-1.04279
11500	13.0645	13.3499	13.2033	-0.138836	0.146549
11501	499.755	481.262	490.758	8.99668	-9.4965
11502	444.054	424.006	434.301	9.75315	-10.295
11504	91.4122	77.3218	84.5574	6.85479	-7.23562
11512	414.595	400.715	407.842	6.75245	-7.12759
11513	435.165	415.632	425.663	9.50286	-10.0308
11514	17.146	17.0374	17.0932	0.0527944	-0.0557275
11515	195.425	201.751	198.503	-3.07767	3.24865
11516	28.6391	28.7727	28.7041	-0.0650077	0.0686193
11517	45.8453	55.7992	50.6878	-4.84245	5.11147
11518	1432.73	1391.45	1412.65	20.0837	-21.1994
11519	1051.89	903.379	979.643	72.2502	-76.2641
11520	1129.59	1012.83	1072.79	56.8014	-59.957
11522	204.582	221.075	212.606	-8.02371	8.46947
11529	41.5599	43.3599	42.4356	-0.875639	0.924285
11532	601.805	629.063	615.066	-13.2606	13.9973
11534	548.868	493.906	522.13	26.7386	-28.2241
11535	40.3544	36.1049	38.2871	2.06734	-2.1822
11536	228.075	215.463	221.94	6.13561	-6.47648
11537	125.45	109.952	117.911	7.53952	-7.95838
11538	932.426	942.532	937.342	-4.91656	5.1897
11539	44.9971	45.1856	45.0888	-0.0917202	0.0968157
11540	113.922	109.333	111.689	2.23245	-2.35647
11541	77.3797	82.022	79.6381	-2.25842	2.38388
11542	120.728	130.637	125.549	-4.82016	5.08795
11544	241.837	230.242	236.196	5.64089	-5.95428
11545	370.231	331.483	351.381	18.8506	-19.8978
11546	600.793	594.123	597.548	3.24462	-3.42487
11548	79.2129	78.3697	78.8027	0.410194	-0.432982
11549	53.8654	61.4849	57.5721	-3.70679	3.91272
11550	60.8293	63.4211	62.0902	-1.2609	1.33095
11551	51.2775	52.7707	52.0039	-0.726427	0.766784
11552	31.6031	31.0575	31.3377	0.265428	-0.280174
11553	32.8227	32.8915	32.8562	-0.0334705	0.03533
11554	76.1826	75.4667	75.8343	0.348269	-0.367617
11555	630.124	661.51	645.393	-15.2688	16.117
11556	17.8939	17.7025	17.8008	0.093092	-0.0982638
11564	665.671	628.238	647.46	18.211	-19.2227
11565	704.492	656.801	681.291	23.2009	-24.4899
11566	695.064	715.532	705.021	-9.9574	10.5106
11567	44.9241	45.7378	45.32	-0.395863	0.417855
11568	176.558	161.365	169.167	7.3911	-7.80172
11569	268.926	261.934	265.525	3.40146	-3.59043
11571	13.4386	13.3444	13.3928	0.0458475	-0.0483946
11572	9.64232	10.3484	9.98583	-0.343508	0.362591
11576	20.3559	21.3407	20.835	-0.47911	0.505727
11593	225.572	218.997	222.373	3.19846	-3.37615
11595	177.106	151.294	164.549	12.5573	-13.2549
11596	102.21	107.017	104.549	-2.33822	2.46812
11600	257.952	289.967	273.527	-15.5751	16.4403
11601	89.3718	88.7478	89.0682	0.303572	-0.320437
11602	141.267	125.929	133.805	7.46187	-7.87642
11603	131.861	134.9	133.34	-1.47852	1.56066
11604	29.8177	29.7883	29.8034	0.0142642	-0.0150566
11605	345.835	398.617	371.513	-25.6779	27.1045
11606	361.184	311.469	336.998	24.1852	-25.5289
11607	691.878	697.139	694.437	-2.55931	2.70149
11608	41.2813	41.4759	41.376	-0.094687	0.0999474
11609	17.9666	17.6651	17.8199	0.146711	-0.154861
11610	375.836	362.13	369.169	6.6678	-7.03823
11611	24.8291	25.6825	25.2443	-0.415124	0.438187
11614	16.3376	15.5653	15.9619	0.375715	-0.396589
11622	189.561	189.824	189.689	-0.128025	0.135137
11624	19.2123	19.6617	19.4309	-0.218607	0.230752
11625	17.408	18.1361	17.7622	-0.354239	0.373919
11628	23.6384	22.5891	23.1279	0.510472	-0.538831
11629	135.576	145.287	140.3	-4.72473	4.98721
11630	141.883	151.876	146.744	-4.86115	5.13122
11632	353.589	337.736	345.877	7.71241	-8.14087
11634	67.5624	67.4879	67.5262	0.0362311	-0.0382439
11636	388.517	378.607	383.696	4.82101	-5.08884
11637	627.67	577.326	603.178	24.4917	-25.8523
11639	70.5215	71.0421	70.7748	-0.253288	0.267359
11640	156.676	146.896	151.918	4.75794	-5.02227
11641	81.3124	82.3192	81.8022	-0.489798	0.517009
11642	12.0316	12.4026	12.2121	-0.180502	0.19053
11643	12.6872	13.1755	12.9247	-0.237558	0.250756
11647	684.974	460.046	575.549	109.424	-115.503
11648	35.5256	37.5101	36.491	-0.965443	1.01908
11650	35.6558	36.517	36.0748	-0.418979	0.442255
11651	1111.79	1044.14	1078.88	32.9112	-34.7396
11652	1309.44	1320.08	1314.61	-5.17494	5.46244
11655	1160.36	1092.37	1127.28	33.0759	-34.9135
11656	4081.88	3926.54	4006.31	75.5692	-79.7675
11657	12.9439	13.5475	13.2376	-0.293644	0.309957
11658	365.739	401.413	383.093	-17.355	18.3192
11666	572.854	592.128	582.231	-9.37647	9.89738
11668	1036.25	887.214	963.747	72.5054	-76.5335
11669	1080.51	934.529	1009.49	71.0175	-74.9629
11670	43.9162	48.0832	45.9434	-2.02718	2.1398
116701	216.623	198.521	207.817	8.80647	-9.29572
11671	456.399	485.922	470.762	-14.3624	15.1603
116731	36.052	34.354	35.2259	0.826038	-0.871929
116732	8.59849	8.82735	8.70982	-0.111337	0.117523
116733	504.624	496.466	500.655	3.96897	-4.18947
11674	2782.73	2709	2746.86	35.8712	-37.8641
116746	16.8681	17.2949	17.0757	-0.207611	0.219145
116748	227.992	224.987	226.53	1.46189	-1.54311
11676	68.55	61.6416	65.1892	3.36086	-3.54757
11677	1819.99	1883.06	1850.67	-30.6847	32.3894
116810	43.3284	44.1212	43.7141	-0.385687	0.407114
11682	33.1487	35.0677	34.0823	-0.933583	0.985449
116837	39.1466	39.1024	39.1251	0.0215044	-0.0226991
116838	26.4412	27.6121	27.0108	-0.569645	0.601292
11684	1515.97	1381.27	1450.44	65.5285	-69.169
116847	891.849	762.219	828.786	63.0636	-66.5671
116848	721.598	742.987	732.004	-10.4057	10.9838
116849	10.7834	9.94091	10.3735	0.409837	-0.432606
11685	41.7569	42.1046	41.926	-0.169134	0.17853
116852	12.9984	12.8665	12.9342	0.064195	-0.0677614
11686	22.4912	22.9332	22.7062	-0.215017	0.226963
11687	932.38	831.666	883.384	48.9956	-51.7175
116870	437.512	405.887	422.127	15.3854	-16.2402
116871	1586.35	1596.9	1591.49	-5.13377	5.41898
116872	7.25909	7.37514	7.31554	-0.0564576	0.0595941
116873	353.351	352.239	352.81	0.540499	-0.570527
11688	53.172	54.6642	53.8979	-0.725945	0.766276
11689	1022.85	1125.89	1072.98	-50.126	52.9108
116891	406.164	418.164	412.002	-5.838	6.16233
11690	2821.39	2919	2868.88	-47.4871	50.1253
116903	31.4287	32.3917	31.8972	-0.46848	0.494506
116904	83.9354	83.2116	83.5833	0.352146	-0.371709
116905	136.107	126.47	131.419	4.68853	-4.949
116913	7.92136	8.03956	7.97886	-0.0575007	0.0606952
116914	120.111	118.31	119.235	0.876039	-0.924708
11692	207.293	198.126	202.834	4.45974	-4.7075
116939	69.5466	68.4775	69.0265	0.52013	-0.549026
11694	38.6993	40.2364	39.4471	-0.747793	0.789337
116940	472.081	470.061	471.098	0.982822	-1.03742
11695	73.6346	72.1766	72.9253	0.709303	-0.748709
116972	263.901	279.569	271.523	-7.62261	8.04608
11698	20.0721	20.3522	20.2083	-0.136276	0.143847
11699	23.181	23.4141	23.2944	-0.1134	0.1197
117004	10.6964	11.0502	10.8685	-0.172146	0.181709
117005	14.2148	13.3597	13.7988	0.415974	-0.439084
11704	11.1643	11.3182	11.2392	-0.074903	0.0790643
11705	36.434	36.7235	36.5748	-0.140809	0.148632
117066	10.7632	10.8098	10.7859	-0.0226789	0.0239389
117109	218.186	231.159	224.497	-6.31141	6.66204
117146	512.875	484.879	499.255	13.6193	-14.3759
117147	27.1432	26.3316	26.7484	0.394843	-0.416779
117148	47.4258	47.9532	47.6823	-0.25658	0.270834
117149	481.735	449.159	465.887	15.8477	-16.7281
117150	746.413	699.435	723.559	22.8541	-24.1238
117158	15.1977	15.8315	15.506	-0.308308	0.325436
117160	343.49	363.902	353.42	-9.93002	10.4817
117167	372.567	347.071	360.164	12.4033	-13.0924
11717	1395.87	1335.63	1366.56	29.3053	-30.9334
117171	155.823	137.9	147.104	8.71949	-9.20391
117172	8.49532	9.05081	8.76556	-0.270236	0.285249
117197	85.4822	82.0849	83.8295	1.65278	-1.7446
117198	1203.96	1262.07	1232.23	-28.2651	29.8354
11720	23.121	23.7463	23.4252	-0.304194	0.321093
11722	44.8225	42.438	43.6625	1.16004	-1.22449
117229	12.0419	12.1509	12.0949	-0.053042	0.0559888
11727	148.651	154.181	151.341	-2.69027	2.83973
11730	19.4585	19.2165	19.3408	0.11774	-0.124281
11731	12.076	11.6312	11.8596	0.216401	-0.228423
11732	888.665	850.185	869.945	18.7204	-19.7604
11733	1925.98	1758.55	1844.52	81.453	-85.9782
11735	145.169	140.08	142.693	2.47573	-2.61327
11736	843.76	813.366	828.974	14.7864	-15.6079
11737	937.95	854.854	897.525	40.4254	-42.6713
11739	1209.93	1100.6	1156.74	53.1878	-56.1427
11744	812.469	753.164	783.618	28.8508	-30.4537
11745	1062.79	1056.53	1059.74	3.04672	-3.21599
11746	448.687	521.203	483.965	-35.2783	37.2382
11747	3051.56	3230.27	3138.5	-86.9362	91.766
11749	569.001	540.998	555.378	13.6229	-14.3798
11750	323.319	304.128	313.983	9.33639	-9.85508
11752	105.011	88.4573	96.9578	8.0531	-8.50049
11754	51.1551	53.8236	52.4533	-1.29818	1.3703
11757	1939.76	1732.65	1839	100.752	-106.35
11758	1031.46	1085.02	1057.52	-26.0569	27.5045
117586	14.0519	13.5292	13.7976	0.254299	-0.268427
117589	182.586	199.741	190.932	-8.34568	8.80933
117590	60.2953	62.3382	61.2892	-0.993814	1.04903
117591	87.65	92.9756	90.2409	-2.59083	2.73476
117592	89.7134	82.911	86.4041	3.30923	-3.49308
117599	378.761	366.142	372.622	6.13928	-6.48035
117600	139.49	127.6	133.706	5.78469	-6.10606
117606	163.733	151.115	157.594	6.13853	-6.47956
11761	51.9157	53.2131	52.5469	-0.631177	0.666242
11764	743.338	661.784	703.663	39.6746	-41.8787
11765	797.993	815.062	806.297	-8.30362	8.76493
11766	212.072	207.913	210.049	2.0234	-2.13581
11767	968.693	966.111	967.437	1.25584	-1.32561
11768	34.0546	33.6008	33.8338	0.220745	-0.233009
11769	311.189	279.609	295.826	15.3632	-16.2167
11770	1108.57	1082.84	1096.05	12.5163	-13.2117
11771	668.007	637.145	652.993	15.0138	-15.8479
11772	1421.49	1348.15	1385.81	35.6803	-37.6625
11773	1037.54	1155.05	1094.71	-57.1658	60.3417
11774	675.816	694.591	684.949	-9.13374	9.64117
11775	56.0444	56.7488	56.3871	-0.34267	0.361707
11776	1052.21	1032.19	1042.47	9.74022	-10.2813
11778	388.455	398.162	393.177	-4.72241	4.98477
11781	372.344	357.806	365.272	7.07257	-7.46549
11782	150.97	152.957	151.937	-0.966181	1.01986
11783	686.727	717.608	701.75	-15.0233	15.8579
11784	22.2464	23.7616	22.9835	-0.737118	0.778069
11785	87.1765	84.3189	85.7863	1.39016	-1.46739
11787	201.492	202.166	201.82	-0.32789	0.346106
11789	486.167	509.128	497.337	-11.17	11.7905
11790	65.1194	69.24	67.124	-2.0046	2.11597
11792	381.463	380.516	381.002	0.460613	-0.486203
11793	234.403	237.636	235.975	-1.57272	1.66009
11796	637.235	656.351	646.535	-9.2998	9.81646
11797	225.944	230.302	228.064	-2.12019	2.23798
11798	669.73	688.29	678.76	-9.02924	9.53087
11799	782.566	738.317	761.04	21.5265	-22.7224
11800	670.2	695.184	682.354	-12.1544	12.8297
11801	576.937	407.569	494.542	82.3949	-86.9724
11803	58.1769	57.9376	58.0605	0.116394	-0.12286
11804	1466.9	1401.94	1435.3	31.6023	-33.3579
11806	77.0931	87.0437	81.9339	-4.8408	5.10974
11807	65.763	68.6444	67.1647	-1.40178	1.47966
11808	51.8891	57.3175	54.53	-2.64083	2.78754
11810	1107.88	1253.33	1178.64	-70.7582	74.6892
11811	236.539	238.587	237.535	-0.996243	1.05159
11812	44.9362	39.8329	42.4535	2.48271	-2.62064
11813	195.189	190.705	193.007	2.1813	-2.30248
11814	35.8034	41.0779	38.3694	-2.56599	2.70854
11815	419.526	484.461	451.116	-31.5897	33.3447
11816	2048.42	2031.84	2040.36	8.06609	-8.5142
11818	20.6914	21.1841	20.9311	-0.239661	0.252976
11819	73.2567	72.2779	72.7805	0.476186	-0.502641
11820	1046.75	937.04	993.377	53.3718	-56.3369
11821	893.926	911.35	902.403	-8.47655	8.94746
11826	2497.25	2330.14	2415.95	81.2966	-85.8131
11827	72.7405	72.7413	72.7409	-0.00035946	0.00037943
11828	50.3265	51.2496	50.7756	-0.449078	0.474027
11829	30.7213	28.6175	29.6978	1.02348	-1.08033
11830	65.08	68.7462	66.8636	-1.78357	1.88266
11831	24.108	23.2484	23.6898	0.4182	-0.441434
11832	73.9089	75.4355	74.6516	-0.742688	0.783949
11833	32.3704	33.0191	32.686	-0.315579	0.333111
11834	1040.84	1004.22	1023.02	17.8137	-18.8034
11835	259.111	270.793	264.794	-5.6831	5.99883
11836	480.07	469.864	475.105	4.96491	-5.24074
11837	5679.01	5491.58	5587.83	91.1859	-96.2518
11838	62.0682	62.5381	62.2968	-0.228575	0.241273
11839	36.4063	37.5885	36.9814	-0.575141	0.607093
11840	2232.2	2175.5	2204.62	27.584	-29.1165
11841	603.783	607.524	605.603	-1.81998	1.92109
11842	599.44	634.725	616.606	-17.1657	18.1194
11843	1145.83	1153.61	1149.62	-3.78389	3.99411
11844	1046	1062.73	1054.14	-8.13707	8.58913
118445	339.569	318.32	329.232	10.3377	-10.912
118446	39.7805	40.0554	39.9142	-0.133765	0.141196
118449	90.52	98.3853	94.3463	-3.82634	4.03892
11845	1723.98	1899.56	1809.4	-85.415	90.1603
118451	398.859	380.227	389.795	9.06418	-9.56775
118452	45.4979	46.8515	46.1564	-0.658487	0.69507
118453	87.1331	86.0626	86.6123	0.520802	-0.549735
118454	66.6762	68.9388	67.7769	-1.10073	1.16188
11846	23.8735	24.6458	24.2492	-0.375752	0.396627
11847	526.214	588.953	556.736	-30.522	32.2177
11848	4731.36	4682	4707.35	24.0172	-25.3515
11852	351.38	367.284	359.117	-7.7372	8.16704
11853	463.583	472.769	468.051	-4.46883	4.7171
11854	86.4425	77.5004	82.0923	4.35019	-4.59186
11855	127.336	144.309	135.593	-8.25713	8.71586
11856	475.98	515.388	495.151	-19.1716	20.2367
11857	4811.84	5104.14	4954.04	-142.197	150.097
11858	91.986	87.0181	89.5692	2.41682	-2.55109
11859	32.4573	34.5403	33.4707	-1.01337	1.06967
11861	250.306	245.052	247.75	2.55575	-2.69774
11863	951.871	976.495	963.85	-11.9793	12.6448
11864	61.2905	59.8087	60.5696	0.720895	-0.760945
11865	167.876	163.869	165.927	1.94938	-2.05768
11867	2806.61	2645.83	2728.39	78.219	-82.5645
11870	117.754	123.707	120.65	-2.89625	3.05715
11871	31.703	29.9063	30.829	0.874065	-0.922624
11872	77.4964	61.9778	69.9468	7.54958	-7.96901
11875	67.0187	68.4525	67.7162	-0.697537	0.736289
11876	46.4509	45.5552	46.0152	0.43575	-0.459958
11877	126.243	118.326	122.391	3.85114	-4.06509
11878	52.4801	52.3049	52.3949	0.0852251	-0.0899599
11881	1213.03	1198.45	1205.94	7.09361	-7.4877
11883	93.562	88.6509	91.1728	2.3892	-2.52194
11886	1372.84	1401.78	1386.92	-14.0815	14.8638
11889	35.9908	37.3495	36.6518	-0.66096	0.69768
11890	33.9631	33.784	33.876	0.0871107	-0.0919502
11891	753.061	713.804	733.963	19.0982	-20.1592
11898	114.204	108.3	111.332	2.8721	-3.03166
11899	45.5525	47.2377	46.3723	-0.819819	0.865364
11905	41.9048	42.5709	42.2288	-0.324075	0.342079
11906	238.111	256.997	247.299	-9.18796	9.6984
11907	468.214	454.622	461.601	6.61233	-6.97968
11908	561.598	570.323	565.843	-4.24429	4.48008
11909	1248.83	1348.15	1297.15	-48.3162	51.0004
11910	148.157	146.5	147.351	0.8058	-0.850567
11911	384.561	371.078	378.002	6.55974	-6.92417
11920	229.92	229.902	229.912	0.00882822	-0.00931867
11921	26.3229	27.1397	26.7203	-0.397358	0.419433
11922	7.05356	7.13774	7.09451	-0.040953	0.0432282
11923	14.6177	12.8667	13.7659	0.851882	-0.899208
11924	44.1462	44.6193	44.3763	-0.23016	0.242947
11925	33.9951	34.8789	34.4251	-0.429936	0.453821
11927	420.637	404.217	412.649	7.98814	-8.43193
11928	1355.25	1220.62	1289.76	65.4944	-69.1329
11931	1002.43	1084.15	1042.18	-39.7548	41.9634
11932	668.102	547.452	609.407	58.6943	-61.9551
11933	1733.72	1608.71	1672.9	60.8164	-64.1951
11936	88.0231	90.9581	89.4509	-1.42783	1.50716
11937	1531.7	1437.98	1486.11	45.5944	-48.1274
11938	1310.95	1226.83	1270.02	40.9212	-43.1946
11941	58.0087	58.4181	58.2079	-0.199127	0.21019
11944	47.9872	50.4206	49.171	-1.18381	1.24957
11945	39.9396	42.4799	41.1754	-1.23579	1.30444
11946	2352.54	2066.45	2213.36	139.177	-146.91
11947	3907.79	3701.97	3807.66	100.127	-105.69
11949	2196.69	2020.85	2111.15	85.5445	-90.297
11950	674.186	640.317	657.71	16.4769	-17.3923
11957	2756.41	2717.52	2737.49	18.9188	-19.9698
11958	216.8	225.984	221.268	-4.46825	4.71648
11964	928.425	912.657	920.754	7.67074	-8.09689
11966	2196.45	2168.49	2182.85	13.6028	-14.3585
11972	1145.46	1164.72	1154.83	-9.37013	9.89069
11973	1188.7	1131.17	1160.71	27.9852	-29.5399
11974	1733.83	1902.57	1815.92	-82.0879	86.6483
11975	1344.9	1446.62	1394.38	-49.4884	52.2378
11977	451.592	510.725	480.359	-28.7678	30.366
11979	177.072	167.79	172.557	4.51562	-4.76649
11980	1454.22	1440.18	1447.39	6.82981	-7.20924
11981	91.8506	88.4235	90.1833	1.66722	-1.75984
11982	220.515	223.73	222.079	-1.564	1.65089
11983	5883.93	5873.44	5878.83	5.1023	-5.38576
11987	447.41	412.82	430.582	16.8274	-17.7623
11988	128.904	121.754	125.426	3.47819	-3.67143
11989	22.9618	23.349	23.1501	-0.188382	0.198847
11990	886.111	895.646	890.75	-4.63877	4.89648
11991	1091.59	1080.82	1086.35	5.24002	-5.53113
11992	409.974	401.179	405.695	4.27881	-4.51652
11993	1871.55	1834.76	1853.65	17.8976	-18.8919
11994	19.6808	20.6365	20.1457	-0.46495	0.49078
11997	20.279	16.998	18.6829	1.59615	-1.68482
11998	87.1815	87.6983	87.4329	-0.251412	0.26538
12000	41.5808	44.8387	43.1657	-1.58496	1.67302
12005	405.66	393.024	399.513	6.14758	-6.48911
12006	48.6335	49.7107	49.1575	-0.523999	0.55311
12007	21.1493	22.989	22.0443	-0.894992	0.944714
12009	62.4825	62.8357	62.6543	-0.171865	0.181413
12010	5835.47	5800.79	5818.6	16.8753	-17.8129
12012	27.7858	27.1705	27.4865	0.299356	-0.315987
12013	637.1	666.462	651.384	-14.2845	15.078
12014	338.886	411.655	374.287	-35.4013	37.368
12015	116.326	119.737	117.985	-1.65969	1.75189
12017	590.132	565.472	578.135	11.997	-12.6635
12018	798.034	813.751	805.68	-7.64601	8.07078
12020	54.5626	51.7227	53.181	1.38157	-1.45833
12021	274.663	286.511	280.427	-5.76372	6.08393
12022	89.7488	86.1473	87.9967	1.75207	-1.84941
12023	37.6025	39.0561	38.3097	-0.707194	0.746483
12028	331.015	351.22	340.845	-9.82954	10.3756
12029	90.8668	87.4512	89.2052	1.66164	-1.75395
12032	29.7448	32.335	31.0049	-1.26009	1.3301
12033	613.09	607.514	610.378	2.71258	-2.86328
12034	1600.59	1341.82	1474.7	125.891	-132.884
12035	85.0485	87.6062	86.2928	-1.24431	1.31344
12036	406.667	368.835	388.262	18.4048	-19.4273
12038	17.9174	18.4071	18.1556	-0.238197	0.25143
12039	176.102	169.182	172.735	3.3663	-3.55332
12040	133.611	128.921	131.329	2.28156	-2.40831
12041	637.134	634.322	635.766	1.3679	-1.4439
[truncated: 19,225 more rows]

## Sheet: EPEM_GeneList_AllGenes
GeneID	Symbol	Description	M_Cluster	F_Cluster	M_M3	M_M6	M_M9	M_M12	M_M18	F_M3	F_M6	F_M9	F_M12	F_M18
11303	Abca1	ATP-binding cassette, sub-family A (ABC1), member 1	1	1	-0.702774	-0.252488	0.945327	0.371028	1.03626	-1.69599	-0.695303	-0.00979902	0.247328	0.756404
11305	Abca2	ATP-binding cassette, sub-family A (ABC1), member 2	1	1	-1.36	-0.517262	1.01559	0.377268	0.491641	-0.809952	-1.11984	1.00345	0.397759	0.521338
11307	Abcg1	ATP-binding cassette, sub-family G (WHITE), member 1	1	1	-0.668221	-0.618071	0.330834	0.667047	0.210418	-0.922723	-0.768625	0.448309	0.0340542	1.28698
11350	Abl1	c-abl oncogene 1, non-receptor tyrosine kinase	1	1	-1.05084	-0.831029	0.99657	0.127104	0.448548	-1.01811	-0.841561	1.09056	0.288773	0.789976
11352	Abl2	v-abl Abelson murine leukemia viral oncogene homolog 2 (arg, Abelson-related gene)	1	1	-0.895233	-0.80183	0.487336	0.423065	0.845569	-1.17584	-0.28863	0.121387	0.218569	1.0656
11363	Acadl	acyl-Coenzyme A dehydrogenase, long-chain	1	1	-1.19765	-1.05773	0.652808	0.350543	0.437695	-1.19735	-0.0682901	0.52081	1.29094	0.26821
11364	Acadm	acyl-Coenzyme A dehydrogenase, medium chain	1	1	-1.06489	-1.17643	0.838719	0.491715	0.527715	-1.1258	-1.12159	0.832899	0.93375	0.863915
11370	Acadvl	acyl-Coenzyme A dehydrogenase, very long chain	1	1	-1.31515	-1.12211	0.803661	0.511055	0.533721	-1.06099	-0.601305	0.479716	1.07133	0.700063
11409	Acads	acyl-Coenzyme A dehydrogenase, short chain	1	1	-0.880369	-1.02172	0.618252	0.97292	-0.0339746	-1.04507	-0.757985	0.864243	0.542715	0.740994
11426	Macf1	microtubule-actin crosslinking factor 1	1	1	-0.919201	-0.679789	1.09086	-0.407317	0.742122	-1.34034	-0.786591	0.689323	0.517375	1.09356
11428	Aco1	aconitase 1	1	1	-0.887084	-0.921472	0.368433	0.419377	0.319251	-1.33892	-0.281751	0.739117	0.631846	0.951207
11429	Aco2	aconitase 2, mitochondrial	1	1	-1.47783	-1.18925	0.431732	0.559193	0.335213	-1.04615	0.0237308	0.201223	1.4544	0.707753
11430	Acox1	acyl-Coenzyme A oxidase 1, palmitoyl	1	1	-1.18424	-0.963281	0.71856	0.421566	0.564168	-1.23542	-0.783562	0.698372	0.698596	1.06524
11432	Acp2	acid phosphatase 2, lysosomal	1	1	-0.804839	-0.15224	0.371601	0.509696	0.245028	-1.16594	-0.908707	0.493099	0.112113	1.30019
11443	Chrnb1	cholinergic receptor, nicotinic, beta polypeptide 1 (muscle)	1	1	-0.353444	-0.723115	0.717728	0.0725103	0.667112	-1.11873	-0.357134	0.342549	0.231733	0.520791
11459	Acta1	actin, alpha 1, skeletal muscle	1	1	-1.0056	-1.06534	1.04788	0.304499	0.400819	-1.28203	0.0373351	0.214211	0.888185	0.460034
11461	Actb	actin, beta	1	1	-1.00467	-0.948748	0.929313	0.367097	0.632949	-1.05629	-1.46289	0.716985	0.912791	0.913464
11474	Actn3	actinin alpha 3	1	1	-0.608786	-0.631486	0.719679	0.338943	0.140626	-1.51783	0.307574	0.0166167	0.936973	0.297693
11475	Acta2	actin, alpha 2, smooth muscle, aorta	1	1	-0.929742	-0.628296	1.01115	-0.130655	0.251579	-1.20165	-0.60212	0.976725	0.847503	0.405505
11479	Acvr1b	activin A receptor, type 1B	1	1	-0.369661	-0.539153	0.569507	0.0542302	0.514654	-0.926679	-1.01707	0.601338	0.12868	0.984154
11486	Ada	adenosine deaminase	1	1	-0.533932	-0.817933	0.215996	-0.0937632	0.424825	-0.81889	-1.09388	1.13936	0.592999	0.985227
11490	Adam15	a disintegrin and metallopeptidase domain 15 (metargidin)	1	1	-1.10074	-0.902413	0.874513	0.590761	0.118904	-1.04202	-0.975928	0.988364	0.470452	0.978109
11491	Adam17	a disintegrin and metallopeptidase domain 17	1	1	-0.67311	-0.746219	0.742587	0.0528644	0.627096	-0.99	-1.12216	0.445655	0.512162	1.15113
11492	Adam19	a disintegrin and metallopeptidase domain 19 (meltrin beta)	1	1	-0.861518	0.33784	0.839943	0.0384615	0.404322	-1.34539	-0.735293	0.733766	0.455202	0.132668
11501	Adam8	a disintegrin and metallopeptidase domain 8	1	1	-0.837824	-0.502873	0.937061	-0.159815	0.634656	-1.28124	-0.879518	1.05726	0.59269	0.439605
11502	Adam9	a disintegrin and metallopeptidase domain 9 (meltrin gamma)	1	1	-1.09186	-0.845099	0.804471	0.419712	0.575753	-1.02253	-1.16703	0.59024	0.598346	1.138
11504	Adamts1	a disintegrin-like and metallopeptidase (reprolysin type) with thrombospondin type 1 motif, 1	1	1	-1.10187	-1.32127	-0.059572	0.270199	0.461903	-0.244323	-0.259059	0.170519	0.891383	1.19209
11512	Adcy6	adenylate cyclase 6	1	1	-0.714426	-0.787307	0.134565	0.470377	0.571861	-0.936794	0.351183	0.0844396	0.752267	0.0738351
11513	Adcy7	adenylate cyclase 7	1	1	-1.24155	-0.563524	0.823671	0.441954	0.438097	-1.16673	-1.04714	0.803242	0.427831	1.08414
11518	Add1	adducin 1 (alpha)	1	1	-0.955196	-0.92399	0.825764	0.664519	0.391385	-1.43749	-0.431614	0.6328	0.59147	0.642352
11520	Plin2	perilipin 2	1	1	-1.15786	-0.825843	0.675753	0.297337	0.428354	-0.944747	-1.06352	0.772804	0.692911	1.12481
11534	Adk	adenosine kinase	1	1	-0.60015	-1.41945	0.160047	0.432507	0.305332	-0.766544	-0.724751	0.392715	1.35217	0.868126
11538	Adnp	activity-dependent neuroprotective protein	1	1	-0.620956	-0.194304	0.674696	-0.147774	0.838573	-0.900552	-1.05968	0.568852	0.440215	0.400934
11540	Adora2a	adenosine A2a receptor	1	1	-1.23522	-0.34295	0.440161	-0.171546	1.17266	-0.754271	-0.966704	0.357592	0.122096	1.37819
11544	Adprh	ADP-ribosylarginine hydrolase	1	1	-1.0475	-0.63841	0.686588	0.594528	0.426779	-1.53197	-1.07735	0.957501	0.7309	0.898933
11545	Parp1	poly (ADP-ribose) polymerase family, member 1	1	1	-1.3831	-1.22124	0.715245	0.4162	0.392648	-0.756414	-0.715813	0.729275	1.09274	0.730464
11565	Adssl1	adenylosuccinate synthetase like 1	1	1	-0.940519	-0.85563	0.761393	0.217132	0.636152	-1.26893	-1.13393	0.831234	0.811677	0.941418
11569	Aebp2	AE binding protein 2	1	1	-0.905441	-0.884177	0.856197	0.231122	0.383734	-1.08249	-0.709765	0.581174	0.370356	1.15929
11630	Aim1	absent in melanoma 1	1	1	-0.524418	-0.28629	0.601716	0.216528	0.418449	-0.774558	-1.23083	0.431647	-0.0523217	1.20007
11636	Ak1	adenylate kinase 1	1	1	-0.773498	-0.912079	0.847012	0.0599643	0.389333	-1.47522	0.554615	0.363258	0.576488	0.370126
11637	Ak2	adenylate kinase 2	1	1	-1.20912	-1.16423	0.528558	0.460956	0.476568	-0.517034	-1.07887	0.914348	1.00938	0.579444
11651	Akt1	thymoma viral proto-oncogene 1	1	1	-1.04837	-0.9859	0.912298	0.492827	0.40227	-1.07082	-1.13762	0.788092	0.777516	0.86971
11668	Aldh1a1	aldehyde dehydrogenase family 1, subfamily A1	1	1	-1.07597	-1.03257	0.573679	0.118651	0.343477	-0.960204	-0.336424	0.690996	0.951447	0.726922
11669	Aldh2	aldehyde dehydrogenase 2, mitochondrial	1	1	-1.07649	-0.895382	0.952106	0.260077	0.444489	-1.37642	-0.928656	0.993136	0.744254	0.882884
11674	Aldoa	aldolase A, fructose-bisphosphate	1	1	-1.27934	-0.770398	0.45637	0.743625	0.535758	-1.45898	-0.308106	0.441066	0.628174	1.01183
11676	Aldoc	aldolase C, fructose-bisphosphate	1	1	-1.25174	-0.984574	0.301637	0.481131	0.366924	-1.04001	-0.409009	0.692754	1.02246	0.820425
11684	Alox12	arachidonate 12-lipoxygenase	1	1	-1.27944	-0.815208	0.614981	0.287389	0.948153	-1.38428	-0.832183	0.673473	0.915339	0.87177
11687	Alox15	arachidonate 15-lipoxygenase	1	1	-0.67283	-0.60725	0.767042	-0.249865	0.704189	-1.09842	-1.07224	0.655625	1.24306	0.330691
11722	Amy1	amylase 1, salivary	1	1	-0.801321	-1.01162	0.618463	-0.207227	0.779683	-0.365361	-0.378312	-0.429259	0.791919	1.00304
11735	Ank3	ankyrin 3, epithelial	1	1	-1.29634	-0.874105	0.415063	0.412909	0.949843	-1.16364	0.0981001	-0.259032	0.956999	0.760195
11736	Ankfy1	ankyrin repeat and FYVE domain containing 1	1	1	-0.965494	-0.818106	0.974675	0.238838	0.542764	-1.25101	-1.11219	0.825038	0.653056	0.912424
11737	Anp32a	acidic (leucine-rich) nuclear phosphoprotein 32 family, member A	1	1	-1.03964	-1.02306	0.903306	0.453867	0.341335	-1.09002	-1.07973	0.865456	0.776755	0.891728
11739	Slc25a4	solute carrier family 25 (mitochondrial carrier, adenine nucleotide translocator), member 4	1	1	-1.23109	-1.15166	0.85346	0.436635	0.541174	-1.16126	-0.695333	0.494871	1.02394	0.889258
11744	Anxa11	annexin A11	1	1	-1.06811	-0.843676	0.90559	0.57318	0.368194	-1.11243	-1.24297	1.07026	0.693045	0.656921
11745	Anxa3	annexin A3	1	1	-0.495912	-0.737004	0.971058	0.0702591	0.548682	-1.08524	-1.56099	0.93669	0.607131	0.745334
11749	Anxa6	annexin A6	1	1	-1.11708	-0.798277	1.04736	-0.143072	0.654507	-1.16781	-0.837982	1.02197	0.54522	0.795158
11750	Anxa7	annexin A7	1	1	-0.897714	-1.18935	0.557399	0.670746	0.437102	-1.11498	-0.95716	0.687923	0.968732	0.837302
11757	Prdx3	peroxiredoxin 3	1	1	-0.910865	-1.10473	0.373818	0.375242	0.220849	-0.516812	-0.863477	0.369661	1.47357	0.582745
11764	Ap1b1	adaptor protein complex AP-1, beta 1 subunit	1	1	-0.96167	-1.28264	0.501323	0.521375	-0.0354911	-1.03148	-0.0255801	0.949961	0.91899	0.445213
11765	Ap1g1	adaptor protein complex AP-1, gamma 1 subunit	1	1	-0.663331	-0.512279	0.890965	0.414434	0.633476	-1.17003	-1.49915	0.65669	0.469707	0.779515
11766	Ap1g2	adaptor protein complex AP-1, gamma 2 subunit	1	1	-0.786117	-0.845001	0.41308	0.539067	0.644069	-1.25084	-0.803997	0.433143	0.684174	0.972425
11767	Ap1m1	adaptor-related protein complex AP-1, mu subunit 1	1	1	-0.667503	-0.61238	0.744281	0.814818	-0.0386	-0.566829	-1.21172	1.04209	0.391296	0.104547
11769	Ap1s1	adaptor protein complex AP-1, sigma 1	1	1	-1.1123	-1.0189	0.571165	0.795762	0.383007	-0.948043	-1.13787	0.71524	0.855618	0.896326
11772	Ap2a2	adaptor protein complex AP-2, alpha 2 subunit	1	1	-1.13141	-1.10752	0.393052	0.789856	-0.0904648	-0.524	0.147646	0.557294	0.922688	0.042858
11776	Ap3d1	adaptor-related protein complex 3, delta 1 subunit	1	1	-1.06979	-0.54921	0.902218	0.447239	0.0809419	-1.2109	-0.753618	0.799634	0.305198	1.04829
11783	Apaf1	apoptotic peptidase activating factor 1	1	1	-0.197063	-0.549275	1.04552	0.250496	0.646381	-1.27063	-1.5686	0.740476	0.0766177	0.826075
11801	Cd5l	CD5 antigen-like	1	1	-0.78569	-0.682956	-0.461753	-0.059768	0.615249	-0.799697	-0.527119	0.341707	0.79697	1.56306
11804	Aplp2	amyloid beta (A4) precursor-like protein 2	1	1	-1.25744	-0.795421	1.04224	0.281234	0.525376	-1.3083	-0.934131	0.780616	0.976869	0.688955
11816	Apoe	apolipoprotein E	1	1	-1.1605	-0.560095	1.01176	0.468329	0.609062	-1.47199	-1.15713	0.758257	0.650726	0.851578
11820	App	amyloid beta (A4) precursor protein	1	1	-1.11976	-1.08612	0.758388	0.426128	0.30681	-0.949483	-0.96623	0.862799	0.672688	1.09478
11821	Aprt	adenine phosphoribosyl transferase	1	1	-0.597352	-0.173211	0.262671	0.626155	0.566477	-0.906527	-1.07319	0.382822	0.564796	0.347359
11826	Aqp1	aquaporin 1	1	1	-0.888546	-0.800602	0.673801	0.165126	0.243909	-1.05372	0.16695	0.705495	0.73782	0.049765
11836	Araf	v-raf murine sarcoma 3611 viral oncogene homolog	1	1	-0.726724	-1.02135	0.598898	0.0449885	0.624902	-0.737145	-1.03334	0.659351	0.517267	1.07315
11837	Rplp0	ribosomal protein, large, P0	1	1	-0.761889	-1.54929	-0.150563	0.846962	0.425856	-0.45575	-0.262618	0.677319	0.520851	0.709121
11840	Arf1	ADP-ribosylation factor 1	1	1	-1.11055	-0.561944	0.676164	-0.0537265	0.86801	-1.11022	-1.06863	0.484905	0.738809	1.13717
11848	Rhoa	ras homolog gene family, member A	1	1	-0.687361	-0.658198	0.947274	0.320934	0.271217	-1.04767	-1.57386	0.636589	0.854411	0.93667
11858	Rnd2	Rho family GTPase 2	1	1	-1.03344	-0.830824	0.564179	0.920207	0.0973151	-0.758624	-0.538339	0.266348	0.774843	0.538337
11867	Arpc1b	actin related protein 2/3 complex, subunit 1B	1	1	-0.87744	-0.777718	0.781424	0.488973	0.412072	-1.00789	-1.47974	0.879842	0.612237	0.968239
11877	Arvcf	armadillo repeat gene deleted in velo-cardio-facial syndrome	1	1	-1.31405	-0.798706	0.680056	0.105242	0.683778	-0.484868	-1.06537	0.631998	0.9246	0.637321
11883	Arsa	arylsulfatase A	1	1	-1.01849	-0.877277	0.821328	0.44264	0.28207	-1.31078	-0.736475	0.658948	0.673774	1.06426
11891	Rab27a	RAB27A, member RAS oncogene family	1	1	-0.799506	-0.806961	1.02029	0.117643	0.50007	-1.07184	-1.38526	0.992576	0.545687	0.8873
11907	Ate1	arginyltransferase 1	1	1	-0.54312	-0.751469	0.673371	0.02383	0.587356	-1.35738	-1.43512	0.710995	0.820656	1.27089
11910	Atf3	activating transcription factor 3	1	1	-0.7243	-0.481167	0.367883	0.87476	0.224719	-0.766675	-0.879488	0.231652	-0.05453	1.20715
11927	Atox1	ATX1 (antioxidant protein 1) homolog 1 (yeast)	1	1	-0.877629	-0.329734	-0.325122	0.559399	0.475747	-1.0318	0.181531	0.152481	0.528752	0.666378
11928	Atp1a1	ATPase, Na+/K+ transporting, alpha 1 polypeptide	1	1	-1.32375	-1.26798	0.499326	0.635129	0.173667	-0.88018	-0.449955	0.652709	1.00599	0.955048
11933	Atp1b3	ATPase, Na+/K+ transporting, beta 3 polypeptide	1	1	-1.005	-1.01148	0.964286	-0.038808	0.419132	-0.766926	-1.20787	0.752712	0.847367	1.04659
11937	Atp2a1	ATPase, Ca++ transporting, cardiac muscle, fast twitch 1	1	1	-0.895111	-0.777112	0.683822	0.247843	-0.0392713	-1.13821	0.562	-0.012744	1.14699	0.221795
11938	Atp2a2	ATPase, Ca++ transporting, cardiac muscle, slow twitch 2	1	1	-1.11492	-1.4511	0.850939	0.32417	0.628033	-0.966407	-0.597356	0.574103	1.09128	0.661259
11946	Atp5a1	ATP synthase, H+ transporting, mitochondrial F1 complex, alpha subunit 1	1	1	-1.17695	-1.1811	0.761982	0.514691	0.456629	-1.10044	-0.974475	0.791688	1.01665	0.89133
11947	Atp5b	ATP synthase, H+ transporting mitochondrial F1 complex, beta subunit	1	1	-1.077	-1.15324	0.642406	0.519357	0.538649	-0.886422	-1.14069	0.592263	1.19318	0.771498
11949	Atp5c1	ATP synthase, H+ transporting, mitochondrial F1 complex, gamma polypeptide 1	1	1	-1.15464	-1.19951	0.690868	0.374717	0.486037	-0.939511	-1.01209	0.676141	1.12926	0.948719
11950	Atp5f1	ATP synthase, H+ transporting, mitochondrial F0 complex, subunit B1	1	1	-1.10661	-0.670466	0.572099	0.195666	0.258119	-0.654328	-0.607211	0.633526	1.08951	0.289697
11964	Atp6v1a	ATPase, H+ transporting, lysosomal V1 subunit A	1	1	-0.870248	-0.678167	0.716123	0.477466	0.537233	-1.19075	-1.3042	0.572251	0.699894	1.0404
11966	Atp6v1b2	ATPase, H+ transporting, lysosomal V1 subunit B2	1	1	-0.792349	-0.43603	0.374794	0.376257	0.516627	-0.594673	-1.24832	0.696181	0.773653	0.333859
11973	Atp6v1e1	ATPase, H+ transporting, lysosomal V1 subunit E1	1	1	-0.522833	-1.09077	0.355314	0.277314	0.324719	-1.08296	-0.646673	0.688377	0.807633	0.889881
11980	Atp8a1	ATPase, aminophospholipid transporter (APLT), class I, type 8A, member 1	1	1	-0.991361	-0.637589	1.06901	-0.175375	0.875793	-1.66154	-0.716906	0.826447	0.573206	0.838307
11981	Atp9a	ATPase, class II, type 9A	1	1	-0.94425	-1.21267	0.784255	0.670853	0.257045	-1.05195	-0.275649	0.796848	0.645376	0.330137
11988	Slc7a2	solute carrier family 7 (cationic amino acid transporter, y+ system), member 2	1	1	-1.37265	-0.613234	0.644258	-0.108854	0.781871	-0.794662	0.181119	-0.0402704	0.821437	0.500983
11991	Hnrnpd	heterogeneous nuclear ribonucleoprotein D	1	1	-0.679348	-0.0260583	0.222798	0.0582259	0.399649	-0.55563	-0.478733	-0.0563538	0.794107	0.321343
11992	Auh	AU RNA binding protein/enoyl-coenzyme A hydratase	1	1	-0.69198	-0.687375	0.353131	0.461978	0.545559	-0.854789	-0.936088	0.271647	0.587417	0.950501
12005	Axin1	axin 1	1	1	-0.938669	-0.709144	0.804474	0.0650388	0.734911	-1.35464	-0.949405	0.841159	0.632283	0.873993
12017	Bag1	BCL2-associated athanogene 1	1	1	-0.481272	-0.749912	-0.218098	0.38812	0.349202	-0.301577	-0.360258	-0.0268417	1.29852	0.102119
12029	Bcl6b	B-cell CLL/lymphoma 6, member B	1	1	-0.731042	-0.985661	0.50172	0.171442	0.616497	-1.14519	-0.309937	0.567493	0.248767	1.06591
12034	Phb2	prohibitin 2	1	1	-1.18246	-1.10566	0.586418	0.604643	0.148354	-0.662336	-1.1832	0.872762	1.18901	0.732482
12036	Bcat2	branched chain aminotransferase 2, mitochondrial	1	1	-1.16287	-0.678272	-0.41999	0.425469	0.356121	-0.858974	-0.255961	1.18999	0.976966	0.427523
12039	Bckdha	branched chain ketoacid dehydrogenase E1, alpha polypeptide	1	1	-1.25441	-0.779363	0.821284	0.256407	0.541903	-1.23899	-0.548414	0.788241	0.566752	0.846589
12040	Bckdhb	branched chain ketoacid dehydrogenase E1, beta polypeptide	1	1	-0.419529	-0.858739	0.39779	-0.21527	0.915467	-1.09922	-1.01502	0.619307	0.651154	1.02407
12046	Bcl2a1c	B-cell leukemia/lymphoma 2 related protein A1c	1	1	-0.71538	-0.209942	-0.060006	0.586129	0.0712496	-0.975478	-0.268122	-0.0588392	0.343254	1.28714
12050	Bcl2l2	BCL2-like 2	1	1	-0.637406	-0.743959	0.617119	-0.0244384	0.583969	-1.23106	-0.891399	0.874526	0.449164	1.00349
12051	Bcl3	B-cell leukemia/lymphoma 3	1	1	-0.672121	-0.567547	0.290109	0.677659	0.541029	-0.783371	-1.00493	0.572966	-0.165249	1.11145
12055	Bcl7c	B-cell CLL/lymphoma 7C	1	1	-1.09657	-0.553088	0.643871	0.127283	0.508525	-1.20564	-0.645955	0.816408	0.770723	0.63444
12121	Bicd1	bicaudal D homolog 1 (Drosophila)	1	1	-1.16791	-0.500413	0.2671	0.0417175	1.05583	-1.18001	-0.53365	0.16732	0.80309	1.04692
12142	Prdm1	PR domain containing 1, with ZNF domain	1	1	-1.09884	-0.833835	0.137485	0.0139254	0.145362	-0.606206	-0.561019	0.501591	0.493823	1.80771
12175	Bnip2	BCL2/adenovirus E1B interacting protein 2	1	1	-0.909743	-0.911149	0.834358	0.230731	0.559265	-0.819246	-1.48823	0.718077	0.814972	0.970962
12183	Bpgm	2,3-bisphosphoglycerate mutase	1	1	-1.20845	-0.843201	0.616937	-0.172885	0.262615	-0.975543	-0.0658806	0.750993	0.969749	0.665663
12189	Brca1	breast cancer 1	1	1	-0.402314	-0.807977	0.497	-0.123499	0.34865	-1.06722	-0.344713	0.390567	0.978814	0.53069
12193	Zfp36l2	zinc finger protein 36, C3H type-like 2	1	1	-0.746132	-0.693746	0.581173	0.0370551	0.576835	-0.908926	-1.29129	0.788093	0.557501	1.09944
12211	Birc6	baculoviral IAP repeat-containing 6	1	1	-0.387935	-0.793989	0.863221	0.267595	0.208503	-1.19239	-1.22162	0.575237	0.963286	0.718096
12226	Btg1	B-cell translocation gene 1, anti-proliferative	1	1	-0.720436	-0.599588	0.805516	-0.0935089	0.898371	-1.19587	-1.45205	0.88052	0.435363	1.04168
12236	Bub1b	budding uninhibited by benzimidazoles 1 homolog, beta (S. cerevisiae)	1	1	-0.927912	-1.18719	0.685768	0.375025	0.122111	-0.943637	-0.492128	0.820613	0.902432	0.644917
12237	Bub3	budding uninhibited by benzimidazoles 3 homolog (S. cerevisiae)	1	1	-0.945424	-1.05365	0.580403	0.213586	0.332847	-0.770821	-1.06481	0.871384	1.24097	0.595516
12257	Tspo	translocator protein	1	1	-0.970775	-1.13226	0.605424	0.6404	0.548628	-1.06725	-0.818141	0.659178	0.776373	0.758427
12259	C1qa	complement component 1, q subcomponent, alpha polypeptide	1	1	-1.14406	-0.514	0.652428	0.210936	0.426271	-1.23472	-0.785807	0.554507	0.516771	1.31767
12266	C3	complement component 3	1	1	-0.800141	-0.673436	0.87176	0.041643	0.153697	-0.998923	-1.12342	1.11336	0.47299	0.942472
12268	C4b	complement component 4B (Childo blood group)	1	1	-1.41592	-0.914938	0.653336	0.188984	0.247418	-1.02326	-0.368599	0.461942	0.630952	1.54008
12282	Hyou1	hypoxia up-regulated 1	1	1	-1.25786	-0.960357	0.846637	0.273319	0.328943	-1.07304	-0.884121	0.881649	0.955142	0.889693
12301	Cacybp	calcyclin binding protein	1	1	-0.620395	-1.2703	0.453159	0.237937	0.0425823	0.205811	-1.252	0.727328	1.00153	0.474342
12304	Pdia4	protein disulfide isomerase associated 4	1	1	-1.28233	-1.01132	0.673594	-0.0436221	0.522127	-0.869357	-1.04342	0.919645	1.00973	1.12496
12314	Calm2	calmodulin 2	1	1	-0.634608	-0.851896	0.934316	0.325554	0.424352	-0.802013	-0.593714	0.480074	0.449788	0.268145
12315	Calm3	calmodulin 3	1	1	-1.18449	-0.978703	0.573977	0.611344	0.558472	-1.1143	-0.818464	0.690104	0.942665	0.719387
12317	Calr	calreticulin	1	1	-1.10978	-0.772014	0.720342	-0.0417613	0.436016	-0.965064	-0.919049	0.690757	0.995751	0.964804
12321	Calu	calumenin	1	1	-0.974363	-1.07545	0.707814	0.0137554	0.565801	-0.757922	-1.17725	0.751707	1.17528	0.77063
12323	Camk2b	calcium/calmodulin-dependent protein kinase II, beta	1	1	-0.819784	-0.313219	0.752031	0.562729	0.611708	-1.17983	0.125094	0.0493846	0.32117	-0.109282
12325	Camk2g	calcium/calmodulin-dependent protein kinase II gamma	1	1	-0.799667	0.0598496	0.457414	-0.000661282	0.761758	-1.32192	-0.395684	0.510478	0.0653234	0.663113
12330	Canx	calnexin	1	1	-1.07737	-0.996529	0.662261	0.442377	0.362512	-0.501049	-1.55259	0.586327	1.16044	0.913622
12331	Cap1	CAP, adenylate cyclase-associated protein 1 (yeast)	1	1	-0.792153	-0.364364	0.779207	0.290368	0.637975	-1.09214	-1.59736	0.891056	0.366598	0.880809
12332	Capg	capping protein (actin filament), gelsolin-like	1	1	-0.636134	-0.0500367	0.720045	0.0663087	0.50568	-1.52967	-1.14976	0.757263	0.39498	0.921317
12333	Capn1	calpain 1	1	1	-0.820795	-0.939555	0.747737	0.770071	-0.0362346	-0.984011	-0.123867	0.899518	0.545294	-0.0581559
12334	Capn2	calpain 2	1	1	-1.20677	-1.07006	0.806024	0.521755	0.681774	-1.19944	-0.891123	0.688821	0.592011	1.07701
12336	Capns1	calpain, small subunit 1	1	1	-0.893339	-0.52306	0.636491	0.57135	0.471523	-1.1392	-1.40067	0.757308	0.599685	0.919914
12337	Capn5	calpain 5	1	1	-1.12679	-0.898848	0.49053	0.722089	0.208032	-1.26844	-0.119471	0.992292	0.475502	0.525105
12345	Capzb	capping protein (actin filament) muscle Z-line, beta	1	1	-0.579954	-0.597311	0.470693	0.259004	0.488961	-0.965718	-1.48816	0.795411	0.491945	1.12513
12349	Car2	carbonic anhydrase 2	1	1	-0.676847	-0.438324	0.223263	0.00691413	0.136273	-0.412161	-0.15347	-0.108926	1.14946	0.273818
12366	Casp2	caspase 2	1	1	-0.903475	-1.30955	0.817588	0.425236	0.474631	-1.08322	-0.745314	0.688112	0.877158	0.758837
12367	Casp3	caspase 3	1	1	-0.372736	-0.484958	0.510456	0.225871	0.77843	-1.21273	-1.01346	0.0708614	0.914025	0.584243
12369	Casp7	caspase 7	1	1	-0.885554	-0.932491	0.718741	0.202821	0.352325	-1.15755	-0.995589	0.778329	0.656953	1.26201
12380	Cast	calpastatin	1	1	-0.674968	-0.997368	0.312401	0.412453	0.705009	-1.22847	-0.357899	0.641014	0.447938	0.739892
12385	Ctnna1	catenin (cadherin associated protein), alpha 1	1	1	-1.12931	-1.06808	0.683462	0.501155	0.443293	-1.31803	-0.496394	0.612795	1.02284	0.74826
12387	Ctnnb1	catenin (cadherin associated protein), beta 1	1	1	-1.04672	-1.07596	0.92082	0.192314	0.419677	-1.17039	-1.03191	0.860275	1.05785	0.874055
12388	Ctnnd1	catenin (cadherin associated protein), delta 1	1	1	-0.859051	-1.29672	0.484564	0.103352	0.425041	-0.708551	-0.909625	0.924134	1.16715	0.669705
12396	Cbfa2t2	core-binding factor, runt domain, alpha subunit 2, translocated to, 2 (human)	1	1	-0.626058	-0.891344	0.814327	0.124097	0.737695	-1.09496	-1.36486	0.625392	0.75288	0.922828
12406	Serpinh1	serine (or cysteine) peptidase inhibitor, clade H, member 1	1	1	-0.873676	-1.24876	0.827435	-0.233105	0.0386623	-0.955156	-0.330213	0.935003	1.34861	0.491199
12412	Cbx1	chromobox homolog 1 (Drosophila HP1 beta)	1	1	-1.00552	-1.0816	0.652975	-0.0257313	0.322179	-0.624877	-1.02064	0.941596	1.13784	0.703769
12443	Ccnd1	cyclin D1	1	1	-1.11298	-0.612671	0.133118	-0.36952	0.120271	-0.697547	-0.232812	0.975099	0.336861	1.46018
12444	Ccnd2	cyclin D2	1	1	-1.13526	-0.884918	-0.1174	0.701464	0.139509	-0.62209	-0.772177	0.508309	0.670968	1.5116
12445	Ccnd3	cyclin D3	1	1	-1.07631	-1.0527	0.824142	0.413858	0.398414	-1.23132	-0.927843	0.933866	0.934385	0.783504
12449	Ccnf	cyclin F	1	1	-0.913137	-1.09466	0.607623	0.198737	0.244044	-1.10631	-0.371826	0.799951	1.04842	0.587163
12452	Ccng2	cyclin G2	1	1	-0.615207	-0.870052	0.942398	-0.130218	0.704258	-1.15294	-1.35683	0.881076	0.710635	0.886887
12460	Ccs	copper chaperone for superoxide dismutase	1	1	-0.909316	-1.17191	0.724025	0.574661	0.487608	-1.21993	-1.00727	0.793055	1.01737	0.711711
12462	Cct3	chaperonin containing Tcp1, subunit 3 (gamma)	1	1	-1.24791	-1.26739	0.606899	0.437077	0.379281	-0.736014	-0.916076	0.690504	1.16864	0.88499
12464	Cct4	chaperonin containing Tcp1, subunit 4 (delta)	1	1	-1.25972	-0.781272	0.0418796	0.430229	0.199582	-0.438578	-0.311917	0.487502	1.29979	0.3325
12466	Cct6a	chaperonin containing Tcp1, subunit 6a (zeta)	1	1	-1.38704	-1.08173	0.116715	0.754427	0.119286	-0.13508	-0.753959	0.580073	1.28232	0.504983
12468	Cct7	chaperonin containing Tcp1, subunit 7 (eta)	1	1	-0.955732	-1.00915	0.115251	0.568333	0.0714461	-0.281865	-0.977438	0.450746	1.6142	0.404209
12476	Cd151	CD151 antigen	1	1	-1.17205	-1.07268	0.732859	0.480355	0.718019	-1.28814	-0.82292	0.705893	0.799996	0.918661
12477	Ctla4	cytotoxic T-lymphocyte-associated protein 4	1	1	-0.834585	-0.637196	0.0428811	-0.419647	0.619936	-0.630111	-0.428433	-0.211506	0.763341	1.73532
12490	Cd34	CD34 antigen	1	1	-1.03284	-1.14181	0.774785	0.18705	-0.0160101	-0.938828	-0.657567	1.05875	0.814717	0.951758
12497	Entpd6	ectonucleoside triphosphate diphosphohydrolase 6	1	1	-1.17144	-0.971485	0.646306	0.353987	0.365691	-0.883194	-0.768319	0.707917	0.652756	1.06779
12499	Entpd5	ectonucleoside triphosphate diphosphohydrolase 5	1	1	-0.831296	-0.703109	1.05628	0.230441	0.877403	-1.0536	-1.41724	0.822457	0.544344	0.474322
12504	Cd4	CD4 antigen	1	1	-0.945495	0.225678	1.23837	0.555019	0.766746	-1.67261	-0.981438	0.116878	0.499326	0.197521
12517	Cd72	CD72 antigen	1	1	-0.1971	-0.404926	0.263286	0.429153	0.292757	-0.631719	-1.18485	0.250522	-0.0634852	1.24636
12521	Cd82	CD82 antigen	1	1	-0.976207	-1.19616	0.356453	0.283364	0.0551476	-0.714853	-0.0102772	0.811515	1.09162	0.299396
12527	Cd9	CD9 antigen	1	1	-1.0856	-0.35445	0.821185	0.027201	0.879127	-1.67491	-0.66335	0.710106	0.597789	0.7429
12534	Cdk1	cyclin-dependent kinase 1	1	1	-0.845766	-0.928508	0.195616	0.0596724	0.403488	-0.602356	-0.0754941	0.541724	0.852558	0.399065
12537	Cdk11b	cyclin-dependent kinase 11B	1	1	-0.823918	-0.861714	1.10338	0.204234	0.617471	-1.14687	-1.09744	0.520663	0.815617	0.668582
12539	Cdc37	cell division cycle 37 homolog (S. cerevisiae)	1	1	-1.15765	-1.07782	0.683626	0.51154	0.474926	-1.10198	-0.836605	0.796708	0.894288	0.812968
12549	Arhgap31	Rho GTPase activating protein 31	1	1	-0.870039	-0.797514	0.747864	0.400823	0.107955	-1.39147	-0.577096	0.821828	0.54436	1.01329
12566	Cdk2	cyclin-dependent kinase 2	1	1	-0.452981	-1.06784	0.533473	0.0367477	0.27028	-0.853236	-0.444682	0.84506	0.616364	0.516816
12567	Cdk4	cyclin-dependent kinase 4	1	1	-1.04677	-0.895306	0.542175	0.0914512	0.114735	-0.0376302	-1.37329	0.776433	1.32682	0.501379
12571	Cdk6	cyclin-dependent kinase 6	1	1	-0.960824	-0.867907	0.759833	0.718965	0.152045	-0.713774	-1.37783	0.939859	0.40535	0.944288
12572	Cdk7	cyclin-dependent kinase 7	1	1	-0.415048	-0.829514	0.505535	-0.135706	0.855184	-0.392995	-1.45818	0.0368962	1.03636	0.797472
12575	Cdkn1a	cyclin-dependent kinase inhibitor 1A (P21)	1	1	-0.591783	-1.14434	-0.158385	-0.00366969	0.00681004	0.116624	-0.40771	0.261787	1.27575	0.644912
12576	Cdkn1b	cyclin-dependent kinase inhibitor 1B	1	1	-1.06753	-0.356744	0.629049	-0.187427	1.02344	-1.32297	-0.254333	0.221476	0.480749	0.834285
12585	Cdr2	cerebellar degeneration-related 2	1	1	-1.20884	-1.07521	0.81787	0.383375	0.366136	-1.28149	-0.568622	0.87686	0.880324	0.80959
12606	Cebpa	CCAAT/enhancer binding protein (C/EBP), alpha	1	1	-0.711545	-0.164886	0.445355	0.243735	0.4553	-0.97727	-0.451541	0.494891	-0.0296451	0.695605
12608	Cebpb	CCAAT/enhancer binding protein (C/EBP), beta	1	1	-0.563618	-0.867473	-0.0590379	-0.0285337	1.02948	-0.817181	-0.770247	0.549769	0.543729	0.983108
12611	Cebpg	CCAAT/enhancer binding protein (C/EBP), gamma	1	1	-0.317437	-0.980612	0.427487	0.112349	1.252	-1.08217	-0.425054	0.031295	0.257221	0.724926
12615	Cenpa	centromere protein A	1	1	-1.04791	-1.12761	0.739102	0.329432	0.175421	-0.853085	-0.792198	0.799879	0.954951	0.822017
12675	Chuk	conserved helix-loop-helix ubiquitous kinase	1	1	-0.230229	-0.870542	0.566298	-0.0949075	1.27144	-0.666128	-1.19715	0.0511993	0.553284	0.616735
12696	Cirbp	cold inducible RNA binding protein	1	1	-1.15578	-0.905545	0.861777	0.495908	0.583634	-1.1382	-0.945077	0.589362	0.578374	1.03554
12709	Ckb	creatine kinase, brain	1	1	-1.01172	-1.17384	0.454995	0.0779062	-0.0084423	-0.895966	-0.269325	0.962654	0.665215	1.19853
12721	Coro1a	coronin, actin binding protein 1A	1	1	-0.899591	-0.619723	0.905033	0.226073	0.633514	-1.34873	-1.24187	0.888293	0.609826	0.847183
12725	Clcn3	chloride channel 3	1	1	-0.413523	-0.687585	0.327983	0.782745	0.384795	-1.60513	0.570987	-0.0858223	0.569463	0.15609
12727	Clcn4-2	chloride channel 4-2	1	1	-0.865313	-0.687234	1.00992	0.0979455	0.434634	-1.38154	-0.577703	0.703598	0.781914	0.48378
12729	Clns1a	chloride channel, nucleotide-sensitive, 1A	1	1	-1.05933	-0.944861	0.137494	0.26408	0.359937	0.10864	-1.43571	0.719039	1.12432	0.726395
12741	Cldn5	claudin 5	1	1	-0.899487	-1.10309	0.979451	0.478171	0.574278	-1.07976	-0.984642	0.803665	0.35971	0.871703
12751	Tpp1	tripeptidyl peptidase I	1	1	-0.790341	-0.308221	0.647587	0.597683	-0.113606	-1.26066	-0.862123	0.605279	0.847298	0.637099
12759	Clu	clusterin	1	1	-1.26627	-0.771473	0.138465	0.111597	0.947694	-1.20118	0.0825274	0.57927	0.834853	0.54452
12764	Cmas	cytidine monophospho-N-acetylneuraminic acid synthetase	1	1	-0.405895	-0.915516	0.258355	0.43969	-0.0831657	-0.671605	0.2235	0.296883	0.660165	0.197587
12785	Cnbp	cellular nucleic acid binding protein	1	1	-1.19604	-1.22735	0.667379	0.497144	0.374825	-0.93448	-0.89344	0.789204	1.08408	0.838682
12795	Plk3	polo-like kinase 3 (Drosophila)	1	1	-0.610149	-0.479199	0.356667	0.474529	0.463954	-1.32132	-0.68043	0.413703	0.281747	1.1005
12799	Cnp	2',3'-cyclic nucleotide 3' phosphodiesterase	1	1	-0.917832	-0.701306	0.90788	0.0691813	0.712255	-1.44546	-1.09414	0.789517	0.671703	1.00821
12833	Col6a1	collagen, type VI, alpha 1	1	1	-0.787762	-1.40234	0.403442	0.214984	-0.514297	-0.649097	0.149547	1.34666	1.0399	0.198961
12834	Col6a2	collagen, type VI, alpha 2	1	1	-1.05084	-1.6432	0.601756	0.444884	-0.262778	-0.563798	-0.0709139	1.0956	1.04413	0.405159
12835	Col6a3	collagen, type VI, alpha 3	1	1	-0.828842	-1.40905	0.681798	-0.0638667	-0.281485	-0.49678	0.530134	0.599066	0.820561	0.44847
12842	Col1a1	collagen, type I, alpha 1	1	1	-0.893315	-1.37397	1.02944	-0.0859462	0.0814328	-0.569152	-0.825336	0.849769	1.05656	0.73051
12843	Col1a2	collagen, type I, alpha 2	1	1	-0.830164	-1.31793	0.999632	-0.165209	0.155435	-0.69127	-0.780323	0.808443	1.13213	0.689254
12845	Comp	cartilage oligomeric matrix protein	1	1	-0.974977	-1.30221	1.0924	0.183277	-0.240936	-1.06611	-0.34988	1.42563	0.758671	0.474126
12846	Comt1	catechol-O-methyltransferase 1	1	1	-0.600483	-0.477865	0.126237	0.763457	-0.0499945	-0.849756	-0.120088	0.238216	0.924001	0.0462739
12847	Copa	coatomer protein complex subunit alpha	1	1	-0.717288	-0.954402	0.742228	0.362941	0.245359	-0.659458	-1.618	0.817976	0.712591	1.06805
12857	Cox4i1	cytochrome c oxidase subunit IV isoform 1	1	1	-1.13133	-1.24718	0.510195	0.644062	0.475409	-0.916145	-0.493779	0.45066	1.00901	0.699093
12858	Cox5a	cytochrome c oxidase, subunit Va	1	1	-1.31097	-1.15406	0.565444	0.5712	0.389224	-1.05128	-0.499032	0.746293	0.950789	0.792399
12861	Cox6a1	cytochrome c oxidase, subunit VI a, polypeptide 1	1	1	-0.681286	-1.09371	-0.157649	0.0261018	0.369323	-0.701957	0.673333	0.19612	1.04782	0.321899
12864	Cox6c	cytochrome c oxidase, subunit VIc	1	1	-1.29695	-0.793141	0.712587	0.507317	0.458224	-1.2188	-0.951819	0.824354	0.903504	0.854722
12877	Cpeb1	cytoplasmic polyadenylation element binding protein 1	1	1	-1.1354	-0.346086	0.184128	1.35643	0.543878	-0.748828	-0.0560289	-0.076414	0.213789	0.0645328
12894	Cpt1a	carnitine palmitoyltransferase 1a, liver	1	1	-1.21442	-0.691879	0.210361	0.268223	0.300109	-0.0805501	-0.689336	0.423096	0.422641	1.05175
12896	Cpt2	carnitine palmitoyltransferase 2	1	1	-1.25813	-1.03441	0.694076	0.167505	0.488344	-1.34668	-0.240584	0.650639	1.06545	0.813795
12909	Crcp	calcitonin gene-related peptide-receptor component protein	1	1	-0.722528	-1.00496	0.408257	0.713041	0.488382	-0.754151	-1.33052	0.54759	0.709521	0.945367
12915	Atf6b	activating transcription factor 6 beta	1	1	-0.711334	-0.563459	0.652371	0.334951	0.227305	-0.876732	-0.57073	0.813354	0.183134	0.51114
12934	Dpysl2	dihydropyrimidinase-like 2	1	1	-1.10891	-1.10665	0.910058	0.328337	0.342006	-1.16227	-0.861085	0.976255	0.725987	0.956271
12953	Cry2	cryptochrome 2 (photolyase-like)	1	1	-0.201065	-1.41076	1.00085	0.383488	0.642307	-1.32204	0.0242054	0.454977	0.158044	0.269989
12972	Cryz	crystallin, zeta	1	1	-1.01241	-1.00701	-0.0385921	0.446054	0.0605169	-0.306714	-0.711425	1.01251	0.821255	0.735814
12974	Cs	citrate synthase	1	1	-1.18401	-1.07761	0.670646	0.61757	0.272816	-0.976371	-1.12584	0.798756	1.16502	0.839022
12978	Csf1r	colony stimulating factor 1 receptor	1	1	-1.06096	-0.859051	0.744685	0.0860549	0.310774	-1.13149	-0.99437	0.883873	0.872566	1.14792
12988	Csk	c-src tyrosine kinase	1	1	-1.10826	-0.795326	0.664591	0.650021	0.492915	-1.21882	-0.965202	0.626547	0.675971	0.977572
13002	Dnajc5	DnaJ (Hsp40) homolog, subfamily C, member 5	1	1	-1.0324	-0.744392	1.20704	0.316384	0.467586	-1.20527	-0.262134	0.823638	-0.0568804	0.486433
13006	Smc3	structural maintenace of chromosomes 3	1	1	-0.846205	-0.85902	0.792406	0.2997	0.507385	-1.06922	-1.18473	0.645008	0.940868	0.77381
13007	Csrp1	cysteine and glycine-rich protein 1	1	1	-0.997245	-0.80228	0.713729	0.360817	0.918884	-1.39047	-0.962706	0.869897	0.548435	0.740941
13010	Cst3	cystatin C	1	1	-0.804583	-0.740436	0.841956	-0.0103357	0.512097	-0.922322	-1.52576	0.804957	0.796272	1.04815
13016	Ctbp1	C-terminal binding protein 1	1	1	-1.18043	-1.12597	0.751838	0.605418	0.219666	-1.13796	-0.528994	0.967661	0.967788	0.460983
13017	Ctbp2	C-terminal binding protein 2	1	1	-0.927748	-0.848769	0.936526	0.401926	0.379964	-1.05794	-0.789432	0.958273	0.275647	0.671557
13024	Ctla2a	cytotoxic T lymphocyte-associated protein 2 alpha	1	1	-1.15227	-0.869856	0.317947	-0.145927	1.1972	-0.786418	-0.561024	0.375381	0.83657	0.788394
13025	Ctla2b	cytotoxic T lymphocyte-associated protein 2 beta	1	1	-1.01456	-0.378919	-0.235998	0.400804	0.874288	-1.05691	0.151955	0.0517763	0.760523	0.447034
13030	Ctsb	cathepsin B	1	1	-1.24276	0.218811	0.747099	0.352341	0.70141	-2.07587	-0.388389	0.324109	0.615819	0.747424
13033	Ctsd	cathepsin D	1	1	-1.18954	-0.110992	0.828732	0.469256	0.600213	-1.81902	-0.700903	0.464461	0.542461	0.915331
13036	Ctsh	cathepsin H	1	1	-0.913982	-0.618257	0.775277	0.254919	0.467685	-1.20984	-1.23419	0.736602	0.583911	1.15787
13039	Ctsl	cathepsin L	1	1	-1.16963	-1.11744	0.574683	0.528721	0.485374	-0.851926	-1.22104	0.699913	1.01084	1.0605
13043	Cttn	cortactin	1	1	-1.12497	-1.12776	0.822281	0.338991	0.562034	-1.31771	-0.767672	0.762493	0.867291	0.98502
13046	Celf1	CUGBP, Elav-like family member 1	1	1	-0.899285	-0.963097	0.307206	0.469283	-0.167254	-0.551377	-0.25644	0.453966	1.21796	0.389035
13138	Dag1	dystroglycan 1	1	1	-1.18714	-1.06056	0.832474	0.569803	0.308973	-1.23361	-0.914723	0.91555	1.01369	0.755538
13144	Dapk3	death-associated protein kinase 3	1	1	-1.11018	-1.23871	0.502781	0.604415	0.534029	-1.08215	-0.786909	0.771817	0.965152	0.839748
13162	Slc6a3	solute carrier family 6 (neurotransmitter transporter, dopamine), member 3	1	1	-1.16994	-0.74571	0.16949	0.352165	1.06776	-1.1289	0.0804023	0.157572	0.498453	0.718705
13163	Daxx	Fas death domain-associated protein	1	1	-1.06699	-0.595066	0.521457	0.33743	0.248301	-1.48487	-0.412545	0.91486	0.723342	0.814083
13169	Dbnl	drebrin-like	1	1	-0.952984	-0.742815	0.867561	0.192181	0.580278	-1.34858	-0.975489	0.875709	0.660689	0.843454
13179	Dcn	decorin	1	1	-0.711604	-0.922485	0.956072	0.161844	-0.43628	-0.50807	-0.453995	0.85058	0.70675	0.357188
13185	Dscr3	Down syndrome critical region gene 3	1	1	-0.671418	-0.777527	0.796464	0.117698	0.535884	-1.06877	-1.46514	0.972121	0.612647	0.948041
13191	Dctn1	dynactin 1	1	1	-1.4936	-0.746851	0.802807	0.865045	0.616454	-1.47322	-0.364696	0.702271	0.456897	0.634892
13194	Ddb1	damage specific DNA binding protein 1	1	1	-1.3169	-1.13457	0.673502	0.502429	0.172438	-0.995954	-0.42541	0.662148	1.24056	0.621757
13196	Asap1	ArfGAP with SH# domain, ankyrin repeat and PH domain1	1	1	-0.215354	-0.267767	0.555294	0.183994	0.583759	-1.33551	-0.566319	0.457493	0.129677	0.474731
13202	Ddt	D-dopachrome tautomerase	1	1	-0.514691	-0.782945	0.117096	0.666088	0.563883	-0.868698	-0.0428211	-0.0332054	-0.00402842	0.89932
13204	Dhx15	DEAH (Asp-Glu-Ala-His) box polypeptide 15	1	1	-0.874165	-1.04202	0.661045	0.0206808	0.64206	-0.59254	-1.14966	0.475681	0.970566	0.888346
13205	Ddx3x	DEAD/H (Asp-Glu-Ala-Asp/His) box polypeptide 3, X-linked	1	1	-1.29892	-1.12221	0.484708	0.466797	0.342395	-0.817709	-0.961403	0.780511	1.19911	0.926724
13207	Ddx5	DEAD (Asp-Glu-Ala-Asp) box polypeptide 5	1	1	-1.18302	-0.994011	1.00331	0.201367	0.556933	-1.0997	-0.971458	0.793739	0.671614	1.02122
13209	Ddx6	DEAD (Asp-Glu-Ala-Asp) box polypeptide 6	1	1	-0.730258	-0.519252	0.4099	-0.00362804	0.966003	-0.968661	-0.99502	0.672886	0.476874	0.691157
13211	Dhx9	DEAH (Asp-Glu-Ala-His) box polypeptide 9	1	1	-0.794445	-0.697464	0.366711	-0.216698	0.171283	-0.202485	-0.0974225	0.199813	1.33649	-0.0657826
13346	Des	desmin	1	1	-0.752647	-0.502923	0.889424	0.419692	0.486385	-1.47063	0.238639	-0.249951	0.783806	0.158202
13347	Dffa	DNA fragmentation factor, alpha subunit	1	1	-1.51157	-0.338309	0.193993	1.00909	0.552092	-0.657826	0.00401368	0.123119	0.321963	0.303436
13358	Slc25a1	solute carrier family 25 (mitochondrial carrier, citrate transporter), member 1	1	1	-0.922741	-0.968032	0.324438	0.839002	0.0614653	-0.669381	-0.891755	0.910458	0.846561	0.469984
13382	Dld	dihydrolipoamide dehydrogenase	1	1	-0.673324	-1.06793	0.484644	0.523074	0.632067	-0.839365	-1.26395	0.308196	1.20273	0.693854
13406	Dmp1	dentin matrix protein 1	1	1	-1.08983	-1.44001	0.623672	-0.0994311	-0.018778	-0.68774	-0.225555	1.04911	1.40746	0.481108
13424	Dync1h1	dynein cytoplasmic 1 heavy chain 1	1	1	-1.18606	-1.17659	0.975681	0.419218	0.393462	-1.27419	-0.611466	0.823795	0.779894	0.856258
13430	Dnm2	dynamin 2	1	1	-1.01695	-0.762386	0.995387	0.354475	0.488473	-1.46544	-0.952393	0.958798	0.567807	0.83223
13433	Dnmt1	DNA methyltransferase (cytosine-5) 1	1	1	-1.08414	-1.44007	0.726238	0.588422	0.000942991	-0.652418	-0.434892	0.947676	0.715466	0.632783
13435	Dnmt3a	DNA methyltransferase 3A	1	1	-1.28296	-0.831842	0.820707	0.591746	0.727429	-1.34046	-0.962662	0.680163	0.66995	0.927921
13436	Dnmt3b	DNA methyltransferase 3B	1	1	-0.47875	-0.571192	0.736177	-0.126017	0.636523	-1.32637	-1.01549	0.485843	0.873225	0.78605
13437	Dnpep	aspartyl aminopeptidase	1	1	-0.860247	-0.596105	0.582048	0.543461	0.563533	-1.5128	0.202736	0.436234	0.326127	0.315009
13448	Dok1	docking protein 1	1	1	-1.33156	-0.904922	0.777537	0.63684	0.406738	-1.30071	-0.613166	0.789371	0.735305	0.804566
13449	Dok2	docking protein 2	1	1	-1.07999	-0.383905	0.327245	0.604937	0.91115	-0.877261	-0.974734	0.4439	0.409414	0.619246
13518	Dst	dystonin	1	1	-1.0952	-1.0418	0.955583	0.185004	0.577216	-1.4162	-0.164306	0.435568	0.832056	0.732079
13542	Dvl1	dishevelled, dsh homolog 1 (Drosophila)	1	1	-1.34684	-0.072341	0.853426	0.141803	0.613442	-1.19154	0.155393	0.437308	0.176207	0.233136
13543	Dvl2	dishevelled 2, dsh homolog (Drosophila)	1	1	-0.686549	-0.301724	0.727381	0.467988	0.344659	-1.81246	-0.550386	1.24237	0.0909897	0.477735
13555	E2f1	E2F transcription factor 1	1	1	-0.843549	-1.16849	0.545726	0.78392	-0.0485845	-0.957959	-0.370007	0.920613	0.993812	0.144519
13560	E4f1	E4F transcription factor 1	1	1	-0.749594	-0.284661	0.409865	0.244221	0.00240108	-1.14309	-0.317418	0.79775	0.00384893	1.03667
13589	Mapre1	microtubule-associated protein, RP/EB family, member 1	1	1	-0.778268	-0.608349	0.62322	0.262835	0.396374	-0.608355	-1.5637	0.630215	0.886622	0.759409
13595	Ebp	phenylalkylamine Ca2+ antagonist (emopamil) binding protein	1	1	-0.956081	-0.745485	0.383942	0.138621	0.58974	-1.01858	-1.16345	0.665758	1.06071	1.04483
13610	S1pr3	sphingosine-1-phosphate receptor 3	1	1	-0.729702	-0.978971	-0.199136	-0.110788	0.0378347	0.111473	-1.08133	0.62581	1.00883	1.31598
13611	S1pr4	sphingosine-1-phosphate receptor 4	1	1	-0.475081	-0.577123	1.05646	0.220654	0.834236	-0.733747	-1.15587	0.531929	-0.0342903	0.332833
13627	Eef1a1	eukaryotic translation elongation factor 1 alpha 1	1	1	-1.16068	-0.494976	0.333211	0.568912	0.0477701	-0.938638	-0.920854	0.629628	0.934486	1.00115
13629	Eef2	eukaryotic translation elongation factor 2	1	1	-1.34156	-1.05964	0.740098	0.517219	0.513268	-1.1919	-0.803635	0.774364	0.947807	0.903976
13631	Eef2k	eukaryotic elongation factor-2 kinase	1	1	-0.944326	-1.17139	0.65047	0.325207	0.304932	-0.911269	-0.169366	0.652742	0.993662	0.269335
13653	Egr1	early growth response 1	1	1	-0.706021	-0.581853	0.344069	0.220778	0.860109	-0.685466	-0.224315	-0.025998	-0.117158	0.915855
13654	Egr2	early growth response 2	1	1	-0.904325	0.210354	1.10835	0.842686	0.0969658	-0.850827	-1.23644	0.23791	0.0945966	0.400738
13660	Ehd1	EH-domain containing 1	1	1	-1.19741	-0.910395	0.72753	0.66654	0.228263	-1.17723	-0.87541	0.71477	0.790431	1.03291
13669	Eif3a	eukaryotic translation initiation factor 3, subunit A	1	1	-1.10436	-1.01246	0.642945	0.508141	0.518871	-0.816552	-0.88325	0.382674	1.06981	0.694182
13680	Ddx19a	DEAD (Asp-Glu-Ala-Asp) box polypeptide 19a	1	1	-0.985917	-1.18643	0.607576	1.06285	-0.204366	-0.838558	-0.698739	0.815383	0.912971	0.515228
13682	Eif4a2	eukaryotic translation initiation factor 4A2	1	1	-1.19133	-0.912005	0.986114	-0.334972	0.768695	-0.994218	-0.705879	0.59214	0.926414	0.865042
13722	Aimp1	aminoacyl tRNA synthetase complex-interacting multifunctional protein 1	1	1	-0.957957	-1.23146	0.471106	0.412319	0.501295	-0.849366	-0.939681	0.400806	1.10807	1.08487
13803	Enc1	ectodermal-neural cortex 1	1	1	-0.198495	0.203118	-0.0525477	0.546056	1.10417	-1.44184	0.18069	-0.0120705	0.275606	-0.604679
13804	Endog	endonuclease G	1	1	-0.823607	-1.21289	0.179041	0.834374	0.379096	-0.314095	-0.290343	0.690016	0.407647	0.150764
13805	Eng	endoglin	1	1	-1.44316	-1.23839	0.127403	0.464998	-0.114205	-0.717873	-0.0706715	1.00004	1.24606	0.745793
13806	Eno1	enolase 1, alpha non-neuron	1	1	-0.956879	-0.530075	0.281558	0.555149	0.724381	-1.25509	-0.801011	0.436583	0.258484	1.2869
13821	Epb4.1l1	erythrocyte protein band 4.1-like 1	1	1	-0.799283	0.506113	0.443316	0.83625	-0.0137727	-1.73371	-0.230742	0.380316	-0.146338	0.757849
13830	Stom	stomatin	1	1	-0.880847	-0.99332	0.464748	0.478559	0.106696	-1.14383	0.245686	0.430426	0.904937	0.386943
13838	Epha4	Eph receptor A4	1	1	-0.694609	-0.937109	0.35234	0.522018	-0.377253	-0.167395	-0.524613	0.801668	0.45948	0.565472
13846	Ephb4	Eph receptor B4	1	1	-1.2716	-1.62081	0.32813	0.658138	-0.060309	-0.278632	-0.215258	1.26413	0.587701	0.608507
13849	Ephx1	epoxide hydrolase 1, microsomal	1	1	-1.06941	-0.362578	0.583062	-0.517798	0.910813	-1.0287	-0.307276	0.770794	0.292446	0.728654
13850	Ephx2	epoxide hydrolase 2, cytoplasmic	1	1	-1.46751	-0.729002	0.0787988	-0.631419	0.469603	-0.454488	0.522613	0.382095	1.08949	0.739818
13852	Stx2	syntaxin 2	1	1	-1.03612	-1.05112	0.85209	0.429017	0.297614	-1.25836	-0.720273	0.904505	0.923329	0.659317
13853	Epm2a	epilepsy, progressive myoclonic epilepsy, type 2 gene alpha	1	1	-1.19851	-0.681482	0.663698	0.297316	0.754797	-1.35067	-0.343448	0.344779	0.871429	0.64209
13855	Epn2	epsin 2	1	1	-1.13618	-0.984289	0.612237	0.0340463	-0.0490556	-0.558396	-0.436706	1.1185	1.07253	0.327306
13864	Nr2f6	nuclear receptor subfamily 2, group F, member 6	1	1	-1.36226	-0.710508	0.521523	0.969257	0.0177903	-0.563253	-0.57255	0.780771	0.565075	0.354158
13871	Ercc2	excision repair cross-complementing rodent repair deficiency, complementation group 2	1	1	-1.10725	-1.06167	0.737242	0.655148	0.39869	-1.18555	-0.904525	0.633475	0.968992	0.865448
13872	Ercc3	excision repair cross-complementing rodent repair deficiency, complementation group 3	1	1	-1.13321	-1.09946	0.865577	0.629467	0.569622	-1.05741	-0.723508	0.757899	0.587207	0.603804
13972	Gnb1l	guanine nucleotide binding protein (G protein), beta polypeptide 1-like	1	1	-0.837047	-0.22609	-0.0829352	1.3073	-0.220913	-0.597824	0.0691101	0.242282	0.515539	-0.169425
14026	Evl	Ena-vasodilator stimulated phosphoprotein	1	1	-0.950034	-0.377019	0.660632	0.314182	0.383348	-0.903221	-0.998128	0.590387	0.0580512	1.2218
14029	Evx2	even skipped homeotic gene 2 homolog	1	1	-0.812793	-0.398361	0.474655	0.932699	-0.283977	-1.11937	0.281438	0.925338	0.340889	-0.340521
14030	Ewsr1	Ewing sarcoma breakpoint region 1	1	1	-1.71197	-0.472925	0.793034	0.435289	0.484866	-1.003	-0.399514	0.77961	0.822779	0.271829
14043	Ext2	exostoses (multiple) 2	1	1	-1.04888	-1.40694	0.421076	0.063728	0.149356	-0.656105	-0.212757	0.747218	1.1962	0.747102
14055	Ezh1	enhancer of zeste homolog 1 (Drosophila)	1	1	-0.871945	-0.503372	1.06811	-0.179419	0.459309	-1.52901	-0.440049	0.666048	0.169937	1.16039
14058	F10	coagulation factor X	1	1	-0.930592	-0.78958	0.0138336	0.467274	0.97547	-0.783105	-0.834398	0.606441	0.271004	1.00365
14062	F2r	coagulation factor II (thrombin) receptor	1	1	-1.08784	-1.41575	-0.0765529	0.231827	0.875976	-0.037547	-0.1927	0.116776	0.998952	0.58686
14065	F2rl3	coagulation factor II (thrombin) receptor-like 3	1	1	-1.21927	-0.996629	0.447371	0.543612	1.00411	-1.15359	-0.549705	0.428035	0.833429	0.662645
14067	F5	coagulation factor V	1	1	-1.17006	-0.872345	0.769602	0.139365	0.952684	-1.34221	-0.889782	0.822114	0.664404	0.926232
14070	F8a	factor 8-associated gene A	1	1	-0.94066	-1.29091	0.745282	-0.0169491	1.00284	-0.535938	-1.03082	-0.0501	0.691982	1.42527
14073	Faah	fatty acid amide hydrolase	1	1	-1.13476	0.0847956	0.590539	-0.0995237	0.261501	-0.506546	-0.951624	0.782503	-0.0445144	1.01763
14086	Fscn1	fascin homolog 1, actin bundling protein (Strongylocentrotus purpuratus)	1	1	-1.12267	-1.41048	0.54535	0.298897	0.384841	-0.542085	-0.839741	0.982194	0.956344	0.747347
14113	Fbl	fibrillarin	1	1	-1.25042	-0.906929	0.874253	0.596718	0.317451	-0.979205	-1.17664	0.78563	0.867908	0.871236
14114	Fbln1	fibulin 1	1	1	-1.34954	-1.31765	0.528895	0.455387	-0.387209	-0.672048	-0.187851	1.0861	0.860355	0.983573
14118	Fbn1	fibrillin 1	1	1	-1.2813	-1.73479	0.533832	-0.0087057	0.328323	-0.251035	0.27991	0.731159	0.852443	0.550161
14132	Fcgrt	Fc receptor, IgG, alpha chain transporter	1	1	-1.26046	-0.722508	0.697621	0.186904	0.455036	-1.04055	-1.11567	0.728625	0.933511	1.1375
14148	Fdx1	ferredoxin 1	1	1	-0.753366	-0.239703	0.0254051	0.408422	0.0132506	0.110096	-1.25204	0.312182	0.646957	0.728791
14149	Fdxr	ferredoxin reductase	1	1	-0.623507	-0.589008	0.82268	0.613668	0.126688	-0.639322	-0.65153	0.259555	0.199023	0.481753
14155	Fem1b	feminization 1 homolog b (C. elegans)	1	1	-0.750429	-1.35636	0.694015	0.837208	0.299579	-0.787025	-1.03209	0.468156	1.0066	0.620346
14156	Fen1	flap structure specific endonuclease 1	1	1	-0.95791	-1.03531	0.288156	0.337551	0.135586	-0.682992	0.0146495	0.56073	1.00437	0.335178
14159	Fes	feline sarcoma oncogene	1	1	-0.853852	-0.175163	0.933324	0.194259	0.485716	-1.52172	-0.763731	1.00675	0.0754525	0.618964
14164	Fgf1	fibroblast growth factor 1	1	1	-0.631309	-0.610163	-0.0669967	0.134143	0.367184	-1.11351	-0.386713	0.711512	1.21616	0.379696
14166	Fgf11	fibroblast growth factor 11	1	1	-0.874182	-0.827621	0.668108	0.759831	0.204267	-0.891476	-0.62385	0.409172	-0.0372427	1.21299
14173	Fgf2	fibroblast growth factor 2	1	1	-1.04965	-0.826863	0.525396	0.624907	0.412736	-1.16443	0.18412	0.79176	0.172451	0.329573
14178	Fgf7	fibroblast growth factor 7	1	1	-1.09002	-0.0685466	0.00252737	-0.369676	0.525951	-0.364569	-0.336065	0.208699	0.0886438	1.40306
14187	Akr1b8	aldo-keto reductase family 1, member B8	1	1	-0.849818	-0.835683	-0.788204	0.611204	0.71168	0.141793	-0.650351	-0.110153	0.864966	0.904566
14191	Fgr	Gardner-Rasheed feline sarcoma viral (Fgr) oncogene homolog	1	1	-0.254886	-0.163147	0.453333	0.55519	0.255405	-1.18176	-1.20849	0.597733	-0.0634714	1.0101
14194	Fh1	fumarate hydratase 1	1	1	-1.0274	-1.42807	0.698645	0.304248	0.504719	-0.869807	-0.734646	0.622924	1.09651	0.832871
14199	Fhl1	four and a half LIM domains 1	1	1	-1.3673	-1.30066	0.95551	0.409766	0.548503	-0.696056	-0.701317	0.438926	1.0542	0.658425
14201	Fhl3	four and a half LIM domains 3	1	1	-0.344447	-0.256341	0.742947	1.20973	0.317482	-1.21824	-0.730438	0.194441	0.0269879	0.057879
14208	Ppm1g	protein phosphatase 1G (formerly 2C), magnesium-dependent, gamma isoform	1	1	-0.991933	-1.28721	0.537583	0.768869	0.34956	-0.857218	-0.759211	0.52351	1.26913	0.446911
14218	Sh3pxd2a	SH3 and PX domains 2A	1	1	-0.931408	-0.919785	0.988463	-0.413113	0.371765	-1.05502	-0.696744	0.764432	0.957997	0.933411
14219	Ctgf	connective tissue growth factor	1	1	-1.4449	-0.991329	1.06338	0.363446	0.196406	-0.812295	-0.85495	0.979147	1.12072	0.380372
14225	Fkbp1a	FK506 binding protein 1a	1	1	-0.979244	-0.629994	0.404851	-0.23221	0.725909	-0.262474	-0.860178	0.174821	0.204973	1.45355
14227	Fkbp2	FK506 binding protein 2	1	1	-1.1722	-0.361337	0.0664004	0.162516	0.408694	-0.860382	-0.479095	0.690606	0.831271	0.713529
14228	Fkbp4	FK506 binding protein 4	1	1	-1.14936	-0.945562	0.546536	0.381853	0.241055	-0.386161	-0.864681	0.564327	1.09133	0.520662
14229	Fkbp5	FK506 binding protein 5	1	1	-1.15691	-1.31979	0.571691	0.0651031	0.38184	-0.570861	-0.757104	0.925218	1.31008	0.550732
14230	Fkbp10	FK506 binding protein 10	1	1	-0.863191	-1.23888	0.453727	-0.172137	-0.135529	-0.289153	-0.324051	0.818734	1.43455	0.315934
14232	Fkbp8	FK506 binding protein 8	1	1	-1.2703	-0.97991	0.819648	0.651762	0.402612	-1.22862	-0.668689	0.947988	0.854791	0.470724
14234	Foxc2	forkhead box C2	1	1	-0.692979	-1.25588	0.720224	-0.065785	0.532317	-0.604789	-0.300109	0.138947	0.407186	1.12086
14245	Lpin1	lipin 1	1	1	-1.04287	-1.20733	0.805203	0.575649	-0.183478	-0.890763	-0.562941	0.84725	0.893999	0.765285
14247	Fli1	Friend leukemia integration 1	1	1	-0.670463	-0.151335	0.864489	-0.0866323	0.889408	-1.22335	-1.53881	0.811928	0.210276	0.894486
14248	Flii	flightless I homolog (Drosophila)	1	1	-1.23404	-0.782388	0.858939	0.484175	0.462881	-1.26912	-0.884009	0.864047	0.492956	1.00656
14251	Flot1	flotillin 1	1	1	-0.966079	-0.654859	0.898033	0.361222	0.395548	-1.26901	-1.08787	0.842451	0.606099	0.874459
14252	Flot2	flotillin 2	1	1	-0.385453	-0.493438	0.667745	0.601898	0.143802	-0.816049	-1.4692	0.982744	0.288853	0.479099
14265	Fmr1	fragile X mental retardation syndrome 1 homolog	1	1	-0.669375	-0.842259	0.77943	-0.226363	0.851079	-1.23575	-0.898492	0.42242	0.838686	0.980623
14268	Fn1	fibronectin 1	1	1	-1.14326	-1.20841	1.18206	0.432744	-0.200759	-0.943162	-0.485763	0.803203	0.796578	0.766773
14269	Fnbp1	formin binding protein 1	1	1	-0.704952	-0.489296	0.830596	-0.158547	0.642105	-0.994111	-1.32942	0.785651	0.128306	1.28967
14272	Fnta	farnesyltransferase, CAAX box, alpha	1	1	-0.707283	-0.923761	0.82209	-0.343727	0.884212	-0.687456	-1.03724	0.506467	0.762614	0.724087
14281	Fos	FBJ osteosarcoma oncogene	1	1	-0.596771	-1.0655	-0.359442	0.474686	0.765853	-0.677835	-0.489715	0.48959	-0.0722565	1.53139
14287	Fpgs	folylpolyglutamyl synthetase	1	1	-1.1802	-1.15781	0.455404	1.01279	0.284836	-0.500038	-0.719298	0.476192	1.11461	0.213522
14319	Fth1	ferritin heavy chain 1	1	1	-1.05132	-0.469232	0.483546	0.522304	0.359788	-0.79834	-0.37602	0.0253065	0.46122	0.842749
14360	Fyn	Fyn proto-oncogene	1	1	-1.06605	-1.11361	0.683413	0.285658	0.492599	-1.08378	-0.979072	0.877161	0.702738	1.20094
14362	Fzd1	frizzled homolog 1 (Drosophila)	1	1	-1.5382	-0.951482	0.644639	0.639945	0.266338	-0.673354	-0.381726	0.804597	0.439191	0.750055
14366	Fzd4	frizzled homolog 4 (Drosophila)	1	1	-0.73342	-1.1598	0.465045	-0.16513	0.885628	-1.15927	-0.559164	0.764197	0.717297	0.944619
14370	Fzd8	frizzled homolog 8 (Drosophila)	1	1	-1.23067	-1.271	0.740985	0.728307	-0.19685	-0.527615	-0.607633	1.03547	1.2389	0.0901014
14375	Xrcc6	X-ray repair complementing defective repair in Chinese hamster cells 6	1	1	-0.651457	-1.06996	0.316402	0.024721	0.735784	-0.534127	-1.11357	0.686847	1.18116	0.424205
14376	Ganab	alpha glucosidase 2 alpha neutral subunit	1	1	-1.14827	-1.08527	0.858997	0.321749	0.472498	-1.1635	-0.880835	0.868804	0.926789	0.829038
14381	G6pdx	glucose-6-phosphate dehydrogenase X-linked	1	1	-0.788819	-0.567507	0.86385	0.288144	0.477828	-1.29075	-1.14946	0.827642	0.499422	0.839643
14385	Slc37a4	solute carrier family 37 (glucose-6-phosphate transporter), member 4	1	1	-0.604704	-1.26027	0.88283	0.531341	0.424149	-1.21004	-0.524452	1.15042	-0.0348503	0.645571
14421	B4galnt1	beta-1,4-N-acetyl-galactosaminyl transferase 1	1	1	-1.02895	-0.666121	0.732659	0.392694	0.45508	-0.65487	-1.33258	0.797498	0.364231	0.940358
14426	Galnt4	UDP-N-acetyl-alpha-D-galactosamine:polypeptide N-acetylgalactosaminyltransferase 4	1	1	-0.962076	-0.466695	0.727871	-0.0888725	0.525215	-0.320711	-1.2807	0.995261	0.161313	0.709393
14450	Gart	phosphoribosylglycinamide formyltransferase	1	1	-1.22004	-1.21037	0.683361	0.662604	0.141024	-0.54222	-0.866754	0.660285	1.1781	0.51401
14460	Gata1	GATA binding protein 1	1	1	-0.837032	-0.636293	-0.0337263	0.504148	-0.36933	-0.428103	0.427919	0.410034	0.942105	0.0202782
14466	Gba	glucosidase, beta, acid	1	1	-0.877646	0.0990161	0.393814	0.0528987	0.885883	-1.44918	-0.658718	0.685828	0.108637	0.75947
14467	Gbas	glioblastoma amplified sequence	1	1	-0.981115	-1.02441	0.675943	0.412216	0.529275	-1.27805	-1.02912	0.763888	0.896547	1.03482
14489	Mtpn	myotrophin	1	1	-0.612079	-0.629634	0.957003	0.270636	0.541448	-0.728992	-1.87553	0.698825	0.294952	1.08338
14525	Gcet2	germinal center expressed transcript 2	1	1	-0.966907	-0.551964	-0.0091076	0.0145528	0.788321	-0.889534	-1.08079	0.514026	0.933292	1.24811
14555	Gpd1	glycerol-3-phosphate dehydrogenase 1 (soluble)	1	1	-0.890174	-0.808532	1.05727	0.0445017	0.884696	-1.28323	-0.92372	0.682881	0.509568	0.726738
14560	Gdf10	growth differentiation factor 10	1	1	-0.960949	-0.738633	1.36968	-0.293535	0.879046	-0.756064	-0.798902	0.673014	0.56206	0.0642869
14567	Gdi1	guanosine diphosphate (GDP) dissociation inhibitor 1	1	1	-0.98329	-0.597489	0.781603	-0.260034	0.764039	-1.53108	0.0339519	0.79683	0.257285	0.738187
14581	Gfi1	growth factor independent 1	1	1	-0.763148	-0.690813	1.05251	0.171524	0.318814	-1.32842	-0.906821	0.868754	0.257661	1.01994
14583	Gfpt1	glutamine fructose-6-phosphate transaminase 1	1	1	-1.04295	-1.06985	0.844985	0.101019	0.36871	-1.08219	-1.01365	1.01961	0.885761	0.988552
14590	Ggh	gamma-glutamyl hydrolase	1	1	-0.530928	-0.724489	0.718853	-0.261471	0.550229	-1.01809	-1.3138	0.942048	0.437516	1.20013
14593	Ggps1	geranylgeranyl diphosphate synthase 1	1	1	-0.773696	-0.7009	0.728514	-0.322912	1.0462	-1.08604	-1.14786	0.457902	1.10155	0.697241
14594	Ggta1	glycoprotein galactosyltransferase alpha 1, 3	1	1	-0.728473	-0.664133	0.665971	0.439145	0.561106	-1.04832	-1.52332	0.732658	0.39941	1.16595
14635	Galk1	galactokinase 1	1	1	-0.9049	-1.04819	0.207917	0.576835	0.878928	-0.774771	-0.515016	0.0735613	0.865856	0.639776
14645	Glul	glutamate-ammonia ligase (glutamine synthetase)	1	1	-1.21474	-0.64218	0.84771	0.104197	0.243522	-1.2104	-0.861538	1.03811	1.04161	0.6537
14661	Glud1	glutamate dehydrogenase 1	1	1	-0.460846	-0.327453	0.625317	0.378572	0.516389	-0.646913	-1.38952	0.663012	-0.146235	0.787681
14670	Gnl1	guanine nucleotide binding protein-like 1	1	1	-1.51608	-0.840302	0.5879	0.928567	0.323896	-1.0599	-0.412363	0.670049	0.655209	0.663017
14672	Gna11	guanine nucleotide binding protein, alpha 11	1	1	-0.665315	-1.66767	0.886275	0.0809881	0.133375	-0.783631	-0.187915	0.760734	0.865152	0.57801
14673	Gna12	guanine nucleotide binding protein, alpha 12	1	1	-1.29827	-0.902544	0.941525	0.552028	0.496906	-1.32745	-0.813613	0.626927	0.813253	0.911234
14674	Gna13	guanine nucleotide binding protein, alpha 13	1	1	-0.544575	-0.381754	0.955354	0.38244	0.488212	-1.09003	-1.37968	0.849543	-0.156179	0.876669
14678	Gnai2	guanine nucleotide binding protein (G protein), alpha inhibiting 2	1	1	-0.248038	-0.409276	0.518657	0.583056	0.436309	-0.967145	-1.48507	0.744022	-0.0329655	0.860446
14679	Gnai3	guanine nucleotide binding protein (G protein), alpha inhibiting 3	1	1	-0.462111	-0.746922	0.926567	0.0116883	0.764377	-0.853828	-1.69895	0.528056	0.636406	0.894714
14683	Gnas	GNAS (guanine nucleotide binding protein, alpha stimulating) complex locus	1	1	-1.23173	-1.02369	0.847293	0.287061	0.490568	-1.02559	-1.00431	0.863645	0.903858	0.892888
14687	Gnaz	guanine nucleotide binding protein, alpha z subunit	1	1	-1.22941	-0.857456	0.723555	0.452378	0.740139	-1.45858	-0.806828	0.707378	0.783636	0.945194
14693	Gnb2	guanine nucleotide binding protein (G protein), beta 2	1	1	-1.20642	-0.630021	0.886385	0.537028	0.469713	-1.40408	-0.893122	0.710072	0.640513	0.889942
14694	Gnb2l1	guanine nucleotide binding protein (G protein), beta polypeptide 2 like 1	1	1	-0.926244	-1.2748	0.0463223	0.362461	0.66889	-0.573486	-0.316353	0.113828	1.08177	0.817613
14696	Gnb4	guanine nucleotide binding protein (G protein), beta 4	1	1	-0.491561	-0.809023	0.452789	0.146313	0.428033	-0.415063	-1.11593	0.453676	0.454322	0.896444
14697	Gnb5	guanine nucleotide binding protein (G protein), beta 5	1	1	-0.510167	-1.34868	0.35717	0.456623	0.761563	-1.25027	-0.623672	0.772872	0.723199	0.661357
14712	Gnpat	glyceronephosphate O-acyltransferase	1	1	-0.983263	-1.0337	0.715608	0.410169	0.519733	-1.03839	-1.01863	0.691399	1.15039	0.586678
14718	Got1	glutamate oxaloacetate transaminase 1, soluble	1	1	-1.38474	-1.23787	0.460765	0.315806	0.50485	-1.04528	-0.0992065	0.392534	1.14751	0.945637
14723	Gp1ba	glycoprotein 1b, alpha polypeptide	1	1	-1.37064	-0.811107	0.706012	0.222389	0.916759	-1.45739	-0.134561	0.410494	0.632133	0.885918
14724	Gp1bb	glycoprotein Ib, beta polypeptide	1	1	-1.15913	-0.492937	0.0127907	0.424849	1.24133	-1.2577	-0.518401	0.306965	0.634195	0.80804
14729	Gp5	glycoprotein 5 (platelet)	1	1	-1.18981	-0.77198	0.319333	-0.103557	1.40184	-0.864928	-0.337613	0.673554	0.402971	0.470196
14733	Gpc1	glypican 1	1	1	-1.00627	-0.988742	1.02182	0.482662	0.320289	-1.38391	-0.896331	0.859236	0.930793	0.660456
14739	S1pr2	sphingosine-1-phosphate receptor 2	1	1	-0.734347	0.0828933	0.373092	0.879201	0.0768401	-0.918261	-0.437344	0.524931	-0.293684	0.446678
14751	Gpi1	glucose phosphate isomerase 1	1	1	-0.769937	-0.82593	0.711373	0.166936	0.343473	-1.27599	-1.09034	1.04	0.873954	0.826457
14766	Gpr56	G protein-coupled receptor 56	1	1	-0.920837	-0.989316	0.674937	0.214493	0.629772	-1.19944	-0.555206	0.935276	0.634657	0.575662
14773	Grk5	G protein-coupled receptor kinase 5	1	1	-0.66831	-0.535949	0.818262	-0.31127	0.878599	-1.33396	-1.01596	0.650702	0.452835	1.06505
14784	Grb2	growth factor receptor bound protein 2	1	1	-1.0478	-0.936972	0.858256	0.426187	0.635642	-1.08733	-1.15286	0.81265	0.47913	1.01309
14789	Leprel2	leprecan-like 2	1	1	-1.00509	-0.981962	1.04354	0.142489	0.327159	-1.04745	-0.784817	0.992458	1.10574	0.207936
14791	Emg1	EMG1 nucleolar protein homolog (S. cerevisiae)	1	1	-1.2281	-1.24375	0.525089	0.327413	0.3584	-0.68214	-0.66604	0.716619	1.13345	0.759068
14794	Spsb2	splA/ryanodine receptor domain and SOCS box containing 2	1	1	-1.21966	-0.92866	0.951662	0.538367	0.426077	-0.953753	-1.01977	0.871598	0.425322	0.908817
14797	Aes	amino-terminal enhancer of split	1	1	-1.20981	-0.531972	0.790002	0.454314	0.397535	-1.37981	-0.852954	0.849634	0.710983	0.772072
14824	Grn	granulin	1	1	-1.02926	-0.655063	0.902686	0.502688	0.211312	-1.30237	-1.03403	0.812173	0.522331	1.06953
14828	Hspa5	heat shock protein 5	1	1	-1.20185	-1.02412	0.86276	-0.105896	0.438652	-0.87288	-0.788022	0.807792	1.06356	0.820001
14852	Gspt1	G1 to S phase transition 1	1	1	-0.87574	-1.26838	0.39184	0.42706	0.17039	0.220291	-1.50408	0.457157	1.22217	0.759285
14873	Gsto1	glutathione S-transferase omega 1	1	1	-0.780922	-0.857556	-0.0379587	0.763157	0.278561	-0.291014	-1.23291	0.282108	0.728319	1.14822
14885	Gtf2h4	general transcription factor II H, polypeptide 4	1	1	-1.22197	-0.922276	0.306042	0.725669	0.0561967	-0.835712	-0.580966	0.880044	1.07345	0.519519
14886	Gtf2i	general transcription factor II I	1	1	-1.14172	-1.08429	0.769338	0.370142	0.426215	-0.956298	-1.06828	0.954757	1.10897	0.621154
14897	Trip12	thyroid hormone receptor interactor 12	1	1	-0.960498	-1.1955	0.817264	0.792528	0.60448	-0.898756	-1.29744	0.630716	0.848121	0.659087
14904	Gtpbp1	GTP binding protein 1	1	1	-0.949838	-1.07056	0.617564	0.784354	0.169749	-1.4049	-0.624145	0.685758	1.00804	0.783971
14923	Guk1	guanylate kinase 1	1	1	-0.847712	-1.22821	-0.0126142	0.0657304	0.279875	-0.234765	-0.4152	0.757846	1.30269	0.332361
14936	Gys1	glycogen synthase 1, muscle	1	1	-0.94018	-0.942467	0.930951	0.409819	0.522787	-1.11409	-0.785515	0.998807	0.533549	0.386338
14945	Gzmk	granzyme K	1	1	-0.435604	-0.351715	-0.81905	0.281287	0.935303	-0.80618	-0.00339022	-0.384799	0.326434	1.25771
14958	H1f0	H1 histone family, member 0	1	1	-1.11746	-0.865149	1.00983	0.0796864	0.842127	-0.791973	-0.740234	0.15181	0.457247	0.97412
14962	Cfb	complement factor B	1	1	-0.862475	-0.381846	0.601243	0.326593	0.567643	-1.11673	-0.787361	0.130479	0.0458592	1.4766
14964	H2-D1	histocompatibility 2, D region locus 1	1	1	-1.34929	-0.555606	0.790372	0.140433	0.46933	-1.09088	-1.09306	0.96759	0.614221	1.10688
14972	H2-K1	histocompatibility 2, K1, K region	1	1	-1.17047	-0.517625	0.583721	-0.340523	0.47952	-0.906149	-0.96517	0.96168	0.430296	1.44472
14976	H2-Ke2	H2-K region expressed gene 2	1	1	-1.19966	-1.0659	0.748547	0.57482	0.260992	-1.03253	-0.710139	0.728087	0.968242	0.727539
14977	Slc39a7	solute carrier family 39 (zinc transporter), member 7	1	1	-1.30081	-1.26479	0.869961	0.578788	0.389782	-1.09768	-0.582263	0.903326	0.828903	0.674775
14979	H2-Ke6	H2-K region expressed gene 6	1	1	-1.11368	-0.0376213	0.579741	0.0644719	0.773636	-1.32594	-1.11093	0.86776	0.2879	1.01466
14990	H2-M2	histocompatibility 2, M region locus 2	1	1	-1.06912	0.656489	0.649122	0.259323	0.684549	-1.43612	-0.421448	-0.418412	0.222281	0.873334
15019	H2-Q8	histocompatibility 2, Q region locus 8	1	1	-1.17793	-0.583847	0.543899	-0.220453	0.555855	-0.884667	-1.15693	0.90339	0.594728	1.42596
15024	H2-T10	histocompatibility 2, T region locus 10	1	1	-0.339051	-0.581487	0.655273	0.00719904	0.985556	-1.22754	-1.26176	0.61161	0.202287	0.947913
15040	H2-T23	histocompatibility 2, T region locus 23	1	1	-1.18922	-0.257489	0.714417	-0.0528416	0.658806	-1.60358	-0.717413	0.800306	0.550386	1.09663
15042	H2-T24	histocompatibility 2, T region locus 24	1	1	-1.0442	-0.749771	0.768261	-0.673867	0.838946	-0.981325	0.158995	0.696613	0.791494	0.194854
15109	Hal	histidine ammonia lyase	1	1	-0.374647	-0.930306	0.793074	0.685237	0.169368	-1.16162	-0.484957	0.178987	1.02931	0.0955543
15115	Hars	histidyl-tRNA synthetase	1	1	-1.0085	-1.11221	0.285131	0.559026	0.150051	-0.667566	-0.574978	0.502385	1.37388	0.49277
15163	Hcls1	hematopoietic cell specific Lyn substrate 1	1	1	-0.949695	-0.616608	0.796674	0.355431	0.494074	-1.35888	-0.997292	0.874732	0.355486	1.04608
15170	Ptpn6	protein tyrosine phosphatase, non-receptor type 6	1	1	-0.666495	-0.397373	0.728973	0.40393	0.172881	-1.05933	-1.13059	0.697637	0.148936	1.10143
15182	Hdac2	histone deacetylase 2	1	1	-0.944665	-0.974095	0.0887445	0.596943	0.685526	0.149487	-1.33858	0.0674101	1.29451	0.374718
15185	Hdac6	histone deacetylase 6	1	1	-0.894781	-1.03273	0.674331	0.810588	0.349789	-1.46531	-0.325532	0.692529	0.397647	0.793469
15191	Hdgf	hepatoma-derived growth factor	1	1	-1.37437	-0.995139	0.497685	0.394884	0.429559	-0.650758	-0.653354	0.633471	1.20548	0.512544
15193	Hdgfrp2	hepatoma-derived growth factor, related protein 2	1	1	-1.07596	-1.35888	0.970615	0.707958	0.19331	-1.0006	-0.470348	0.643473	0.829116	0.561322
15194	Htt	huntingtin	1	1	-1.16965	-0.959853	0.537658	0.357071	0.430633	-1.13392	-0.0410658	0.235948	0.688655	1.05452
15200	Hbegf	heparin-binding EGF-like growth factor	1	1	-1.05394	-1.24206	1.01197	-0.205493	-0.122946	-0.584219	0.430242	0.695982	0.339462	0.731011
15203	Heph	hephaestin	1	1	-1.01571	-1.18919	0.599184	-0.634851	0.913612	-0.399889	-0.404939	0.544834	1.09067	0.496279
15204	Herc2	hect (homologous to the E6-AP (UBE3A) carboxyl terminus) domain and RCC1 (CHC1)-like domain (RLD) 2	1	1	-0.906195	-1.12181	0.930043	0.386044	0.546798	-1.4543	-0.382564	0.421192	0.811948	0.768851
15206	Hes2	hairy and enhancer of split 2 (Drosophila)	1	1	-1.10729	-0.896546	0.403837	0.526794	0.936562	-1.0174	-0.25277	0.251922	0.861864	0.293025
15211	Hexa	hexosaminidase A	1	1	-1.10459	-0.0617438	0.560536	-0.15076	0.379875	-1.32293	-0.146619	0.785389	0.288251	0.772586
15229	Foxd1	forkhead box D1	1	1	-1.14772	-0.711143	0.949253	0.422884	-0.377305	-0.889011	-0.379387	1.01346	1.01534	0.10363
15239	Hgs	HGF-regulated tyrosine kinase substrate	1	1	-0.824744	-1.1517	0.703644	0.659108	0.319905	-1.3669	-0.569791	0.677543	0.709939	0.842993
15247	Hiat1	hippocampus abundant gene transcript 1	1	1	-0.607289	-0.605703	0.900287	0.199596	0.429167	-0.940862	-1.66835	0.597144	0.714236	0.981773
15248	Hic1	hypermethylated in cancer 1	1	1	-1.26463	-0.740817	0.672517	1.14513	0.0807178	-0.74713	-0.375237	0.25328	-0.135898	1.11207
15254	Hint1	histidine triad nucleotide binding protein 1	1	1	-0.931391	-0.643007	-0.0523128	0.152785	0.645715	-0.550228	-0.702382	0.0516356	1.1795	0.849688
15259	Hipk3	homeodomain interacting protein kinase 3	1	1	-0.825594	-1.00668	0.600596	0.278103	0.593658	-1.05214	-1.28337	0.753327	0.863054	1.07904
15260	Hira	histone cell cycle regulation defective homolog A (S. cerevisiae)	1	1	-0.635211	-1.14186	0.446819	0.692624	0.510306	-1.34058	-0.647917	0.299187	1.2579	0.558739
15275	Hk1	hexokinase 1	1	1	-1.08975	-1.21932	0.593322	0.298724	0.13894	-0.805885	-0.395877	0.772031	1.18456	0.523248
15277	Hk2	hexokinase 2	1	1	-0.814953	-0.748272	1.18497	0.313205	0.452023	-1.45191	-0.859726	0.935647	0.201984	0.787028
15312	Hmgn1	high mobility group nucleosomal binding domain 1	1	1	-1.29569	-0.875546	0.843185	0.541973	0.238782	-1.17338	-0.397685	0.791292	0.878089	0.448975
15353	Hmg20b	high mobility group 20 B	1	1	-0.817424	-0.712845	0.274004	1.1861	0.668532	-1.31196	-0.530164	0.587861	0.413125	0.242771
15356	Hmgcl	3-hydroxy-3-methylglutaryl-Coenzyme A lyase	1	1	-1.11226	-1.08672	0.606377	0.44928	0.858287	-1.24613	-0.290464	0.821934	0.42059	0.579102
15357	Hmgcr	3-hydroxy-3-methylglutaryl-Coenzyme A reductase	1	1	-0.317048	-0.926826	0.617684	0.625178	0.0236487	-0.618774	-0.671685	0.472035	0.869739	-0.0739519
15361	Hmga1	high mobility group AT-hook 1	1	1	-0.60622	-0.530644	0.824937	1.14657	-0.192075	-1.25296	-0.790038	0.638114	0.229408	0.5329
15370	Nr4a1	nuclear receptor subfamily 4, group A, member 1	1	1	-0.893643	-0.514659	-0.00407273	0.470153	0.56839	-0.818035	-0.692925	0.455034	0.108306	1.32145
15374	Hn1	hematological and neurological expressed sequence 1	1	1	-1.14608	-0.783377	0.813874	0.395869	0.475411	-1.12856	-0.653449	0.679083	0.824019	0.523206
15384	Hnrnpab	heterogeneous nuclear ribonucleoprotein A/B	1	1	-1.1709	-1.22933	0.761032	0.483839	0.391054	-0.745263	-1.13604	0.734673	1.05058	0.860359
15388	Hnrnpl	heterogeneous nuclear ribonucleoprotein L	1	1	-1.29435	-1.01981	0.502675	0.246626	0.386864	-0.691145	0.0323055	0.254812	1.13164	0.450381
15431	Hoxd11	homeobox D11	1	1	-1.06285	-0.585517	0.238207	0.852739	0.485816	-0.42756	-0.486293	0.537425	0.551436	-0.103406
15439	Hp	haptoglobin	1	1	-0.821278	0.0235648	0.437538	0.412664	0.483602	-0.871987	-1.24272	0.559488	0.539386	0.479746
15441	Hp1bp3	heterochromatin protein 1, binding protein 3	1	1	-0.878939	-0.576258	0.847113	-0.0835576	0.678682	-1.44199	-0.904296	1.10913	0.314693	0.935419
15442	Hpse	heparanase	1	1	-0.691267	-0.278076	0.93993	-0.0926376	1.04837	-1.71897	-0.936302	0.609726	0.120119	0.999103
15451	Hpn	hepsin	1	1	-0.882862	-0.811367	0.844465	0.691034	0.245657	-1.10663	-0.985474	0.851436	0.462947	0.690797
15468	Prmt2	protein arginine N-methyltransferase 2	1	1	-1.2413	-0.671735	0.54611	0.069405	0.674193	-1.19482	-0.782429	0.746888	0.894785	0.95891
15469	Prmt1	protein arginine N-methyltransferase 1	1	1	-0.9034	-0.668846	-0.0574747	0.485376	0.340444	-0.228266	-0.669604	-0.102841	1.36784	0.436771
15473	Hrsp12	heat-responsive protein 12	1	1	-0.764157	-0.583711	0.41881	0.056735	1.10166	-0.64318	-1.33314	0.0965005	0.938936	0.711543
15481	Hspa8	heat shock protein 8	1	1	-0.418439	-1.23178	0.935975	0.347977	0.247459	-1.0256	-0.605562	1.04264	0.346668	0.360654
15488	Hsd17b4	hydroxysteroid (17-beta) dehydrogenase 4	1	1	-0.927709	-1.18632	0.95867	0.0566022	0.563416	-1.04282	-0.951882	0.759834	0.68103	1.08918
15505	Hsph1	heat shock 105kDa/110kDa protein 1	1	1	-0.604127	-1.2165	0.671669	-0.204446	0.078726	-0.047322	-0.264557	0.323865	1.19778	0.0649096
15510	Hspd1	heat shock protein 1 (chaperonin)	1	1	-0.818439	-1.15023	0.5171	0.724201	0.159327	0.190287	-1.63269	0.450079	1.22983	0.33053
15516	Hsp90ab1	heat shock protein 90 alpha (cytosolic), class B member 1	1	1	-1.23811	-1.20557	0.793082	0.43608	0.339529	-0.708738	-1.08941	0.80558	1.07913	0.788431
15519	Hsp90aa1	heat shock protein 90, alpha (cytosolic), class A member 1	1	1	-0.667489	-0.686284	0.15413	0.783615	0.767837	-0.659217	-0.265366	-0.283568	0.453002	0.403341
15526	Hspa9	heat shock protein 9	1	1	-0.995994	-1.29325	0.0854678	0.91223	0.157734	0.060467	-0.777063	0.119843	1.31726	0.413308
15530	Hspg2	perlecan (heparan sulfate proteoglycan 2)	1	1	-1.03896	-1.51755	0.673935	0.327942	-0.29917	-0.295643	0.0270137	0.84981	0.958848	0.313777
15547	Trmt2a	TRM2 tRNA methyltransferase 2 homolog A (S. cerevisiae)	1	1	-0.960307	-1.0439	0.718818	0.704945	0.22165	-1.18886	-0.75234	0.758004	0.827236	0.714754
15567	Slc6a4	solute carrier family 6 (neurotransmitter transporter, serotonin), member 4	1	1	-1.35551	-0.579291	0.333104	1.03231	0.752315	-1.15812	-0.435931	0.214499	0.571125	0.625493
15568	Elavl1	ELAV (embryonic lethal, abnormal vision, Drosophila)-like 1 (Hu antigen R)	1	1	-1.14147	-1.09684	0.660949	0.292335	0.198191	-0.862829	-0.911177	0.895988	1.27742	0.687427
15894	Icam1	intercellular adhesion molecule 1	1	1	-1.10712	-0.537906	0.300449	0.0631776	0.419371	-0.552935	-0.859332	0.465343	0.300227	1.50872
15901	Id1	inhibitor of DNA binding 1	1	1	-0.726269	-1.00486	0.658988	0.559558	0.272553	-1.04983	-0.770503	1.09464	0.691404	0.274314
15926	Idh1	isocitrate dehydrogenase 1 (NADP+), soluble	1	1	-0.675324	-0.371122	0.919985	0.123876	0.563519	-1.28476	-1.38257	0.585267	0.529207	0.991926
15936	Ier2	immediate early response 2	1	1	-0.801916	-1.46834	0.762811	0.0846209	1.01982	-0.890141	-0.535112	0.60803	0.628172	0.592053
15939	Ier5	immediate early response 5	1	1	-1.40921	-0.360656	1.17536	0.400903	1.03771	-1.17768	-0.630584	0.522533	0.111902	0.329723
15975	Ifnar1	interferon (alpha and beta) receptor 1	1	1	-0.796203	-0.461763	0.851241	0.174744	0.699362	-1.35422	-0.963982	0.504766	0.546127	0.799929
15979	Ifngr1	interferon gamma receptor 1	1	1	-0.544779	-0.325605	0.670655	-0.0267255	0.620834	-0.196584	-1.86735	0.51196	0.0832449	1.07435
15980	Ifngr2	interferon gamma receptor 2	1	1	-0.686988	-0.395959	1.02627	0.0312521	0.674649	-1.37162	-1.05676	0.703936	0.236848	0.838366
15982	Ifrd1	interferon-related developmental regulator 1	1	1	-0.839908	-0.842827	0.263176	0.173997	1.35949	-0.899655	-0.436333	0.0643587	0.487444	0.670256
15983	Ifrd2	interferon-related developmental regulator 2	1	1	-1.08278	-0.945992	0.665181	0.627728	-0.168159	-0.850862	-0.347143	0.740086	1.09473	0.267218
16004	Igf2r	insulin-like growth factor 2 receptor	1	1	-1.11098	-0.774695	1.04801	-0.033986	0.544038	-1.1574	-0.521671	1.06088	0.645157	0.300649
16007	Cyr61	cysteine rich protein 61	1	1	-0.955423	-1.1499	-0.228777	-0.505772	0.761263	-0.342739	0.103763	0.698518	1.04531	0.573757
16011	Igfbp5	insulin-like growth factor binding protein 5	1	1	-0.897804	-0.808137	0.217867	0.158744	0.129412	-1.15281	-0.420616	1.06015	0.108594	1.6046
16019	Igh-6	immunoglobulin heavy chain 6 (heavy chain of IgM)	1	1	-1.57119	-0.650741	0.518236	-0.0266588	1.06647	-0.48191	-0.689175	0.280876	0.960403	0.593689
16069	Igj	immunoglobulin joining chain	1	1	-1.93413	-0.0884599	0.715805	0.368589	0.931617	-1.05357	-0.0666865	0.731787	0.654995	-0.259948
16150	Ikbkb	inhibitor of kappaB kinase beta	1	1	-1.04423	-0.488397	0.885304	0.0400462	0.742888	-1.31436	-1.1161	0.798551	0.462605	1.03369
16151	Ikbkg	inhibitor of kappaB kinase gamma	1	1	-0.969946	-0.962845	0.788855	0.303158	0.392864	-1.11028	-1.18033	0.852177	0.893147	0.993201
16179	Irak1	interleukin-1 receptor-associated kinase 1	1	1	-1.24322	-0.152783	0.576438	0.154255	0.750557	-1.42411	-0.6478	0.347711	0.61725	1.02171
16180	Il1rap	interleukin 1 receptor accessory protein	1	1	-0.686631	-0.671337	0.809065	0.249085	0.468301	-0.831773	-1.19262	0.641087	0.591441	0.623383
16190	Il4ra	interleukin 4 receptor, alpha	1	1	-1.01367	-0.727483	0.229806	0.326564	0.233067	-0.710419	-0.45713	1.19401	0.285964	0.63929
16194	Il6ra	interleukin 6 receptor, alpha	1	1	-0.854944	-0.481571	0.925562	-0.135888	0.42322	-1.33923	-0.794145	0.968474	0.350154	0.938363
16195	Il6st	interleukin 6 signal transducer	1	1	-0.672941	-0.865016	0.244319	0.200684	0.436135	-0.703299	-0.822003	0.693805	0.941584	0.546732
16201	Ilf3	interleukin enhancer binding factor 3	1	1	-1.0946	-1.09409	0.78159	0.374816	0.731196	-0.667333	-1.25537	0.625931	0.701374	0.896479
16202	Ilk	integrin linked kinase	1	1	-1.06948	-0.873857	0.779145	0.401944	0.842187	-1.4349	-0.949078	0.640422	0.81048	0.853135
16205	Gimap1	GTPase, IMAP family member 1	1	1	-1.17715	-0.262873	0.968919	-0.459646	1.12818	-0.675749	-0.863518	0.460252	0.188884	0.692698
16319	Incenp	inner centromere protein	1	1	-1.09346	-1.13298	0.745552	0.416619	0.392413	-1.23133	-0.459886	0.679898	0.86236	0.820821
16323	Inhba	inhibin beta-A	1	1	-0.370386	-0.13862	1.12275	0.323545	0.247576	-1.34268	-1.25502	0.696226	0.280481	0.436121
16330	Inpp5b	inositol polyphosphate-5-phosphatase B	1	1	-1.01435	-0.784395	0.847106	0.432986	0.325705	-1.36956	-0.786383	0.8624	0.951715	0.534768
16331	Inpp5d	inositol polyphosphate-5-phosphatase D	1	1	-0.751132	-0.500045	0.884467	0.334918	0.502943	-1.4392	-1.13821	0.899191	0.252002	0.955064
16332	Inppl1	inositol polyphosphate phosphatase-like 1	1	1	-0.775971	-1.26475	0.653574	0.310663	0.217719	-1.03556	-0.797163	0.850848	0.723282	1.11735
16351	Ipp	IAP promoted placental gene	1	1	-0.665236	-0.890243	0.875265	0.343513	0.555643	-0.908061	-1.02993	0.218441	0.605261	0.895347
16362	Irf1	interferon regulatory factor 1	1	1	-0.916245	-0.450328	0.548819	-0.166973	0.567163	-1.0961	-0.897424	0.792216	0.0949137	1.52396
16396	Itch	itchy, E3 ubiquitin protein ligase	1	1	-0.623628	-0.511094	1.0445	-0.0447416	0.68439	-1.17884	-1.50386	0.70381	0.499901	0.929564
16398	Itga2	integrin alpha 2	1	1	-0.84545	-1.04344	0.829128	-0.0123192	0.984731	-1.14384	-1.06671	0.697244	0.622794	0.977855
16399	Itga2b	integrin alpha 2b	1	1	-1.30832	-1.02615	0.758384	0.356172	0.760641	-1.28156	-0.81082	0.804653	0.837771	0.909223
16402	Itga5	integrin alpha 5 (fibronectin receptor alpha)	1	1	-0.676454	-0.688324	0.0556925	1.08397	0.206164	-0.625507	-0.640336	0.222267	0.283982	0.778549
16403	Itga6	integrin alpha 6	1	1	-1.08901	-0.840205	0.75345	0.338249	0.974169	-1.28757	-1.15156	0.7138	0.605982	0.982695
16410	Itgav	integrin alpha V	1	1	-0.734646	-1.06382	0.601199	0.269816	0.105197	-0.814743	-0.831649	0.808871	0.570418	1.08936
16411	Itgax	integrin alpha X	1	1	-0.55202	-0.0540601	-0.094562	0.604427	0.181772	-0.864323	-0.467734	0.175845	-0.194018	1.26467
16414	Itgb2	integrin beta 2	1	1	-0.894525	-0.523279	0.870637	0.201615	0.509994	-1.56291	-0.951659	0.842963	0.514105	0.993054
16416	Itgb3	integrin beta 3	1	1	-1.51213	-0.924528	0.752852	0.404431	0.897057	-1.42261	-0.31531	0.662526	0.700183	0.757527
16418	Eif6	eukaryotic translation initiation factor 6	1	1	-1.12813	-1.02539	0.183871	0.929813	0.355215	-0.941556	-0.685262	0.823739	1.06259	0.425102
16419	Itgb5	integrin beta 5	1	1	-1.30751	-0.845207	0.906783	0.392143	0.669467	-1.43984	-0.760083	0.792448	0.713954	0.87784
16421	Itgb7	integrin beta 7	1	1	-1.11501	-0.595514	0.905568	0.0489316	0.496576	-1.02973	-1.06919	0.895024	0.327844	1.1355
16423	Cd47	CD47 antigen (Rh-related antigen, integrin-associated signal transducer)	1	1	-0.718422	-0.444992	0.630467	-0.183641	0.148324	-0.537278	-0.909314	0.820077	0.465122	0.729656
16430	Stt3a	STT3, subunit of the oligosaccharyltransferase complex, homolog A (S. cerevisiae)	1	1	-1.32876	-0.938501	0.591107	0.670495	0.096355	-0.201317	-1.34436	0.689663	0.82802	0.937301
16432	Itm2b	integral membrane protein 2B	1	1	-0.645536	-0.598353	0.803491	0.0540613	0.442824	-1.15844	-1.35838	0.829189	0.470225	1.16092
16434	Itpa	inosine triphosphatase (nucleoside triphosphate pyrophosphatase)	1	1	-0.954718	-0.620997	0.620801	0.334093	0.499896	-0.948414	-0.524692	0.410446	0.919417	0.264168
16438	Itpr1	inositol 1,4,5-triphosphate receptor 1	1	1	-1.02456	-0.772034	0.975627	-0.413528	0.742465	-1.2099	-0.848019	0.857723	0.631708	1.06052
16440	Itpr3	inositol 1,4,5-triphosphate receptor 3	1	1	-1.12247	-0.36108	0.906039	0.0557064	0.436421	-0.838048	-0.804029	0.757235	0.22647	0.743756
16443	Itsn1	intersectin 1 (SH3 domain protein 1A)	1	1	-0.603594	-0.899343	0.723839	-0.0815997	0.119329	-1.22185	0.32718	0.786687	0.608835	0.240519
16449	Jag1	jagged 1	1	1	-0.549403	-0.96662	0.916016	0.320667	1.02868	-1.6101	-0.247948	0.750084	0.318083	0.0405352
16451	Jak1	Janus kinase 1	1	1	-1.17535	-0.988878	0.941003	0.138597	0.590097	-0.977372	-1.17844	0.963329	0.832316	0.85469
16453	Jak3	Janus kinase 3	1	1	-1.21477	-1.07416	0.280836	0.748377	0.159839	-0.550356	-0.813729	0.975796	0.335591	1.15257
16456	F11r	F11 receptor	1	1	-0.804826	-0.717193	0.0277964	0.852941	0.816143	-0.762325	-0.774738	0.0754893	0.20956	1.07715
16468	Jarid2	jumonji, AT rich interactive domain 2	1	1	-0.840655	-0.799214	0.624267	0.561885	0.830605	-1.76976	-0.584561	0.43201	0.548794	0.99663
16476	Jun	Jun oncogene	1	1	-0.910027	-0.853406	1.11581	0.341981	0.514051	-1.04045	-1.16622	0.579338	0.409176	1.00975
16477	Junb	Jun-B oncogene	1	1	-0.917704	-0.905562	0.158899	0.946305	0.793087	-0.958217	-0.82238	0.596014	0.322025	0.787533
16491	Kcna3	potassium voltage-gated channel, shaker-related subfamily, member 3	1	1	-0.720097	-0.886935	0.643317	0.403977	0.856571	-1.43859	-0.966052	0.832402	0.233941	1.04147
16497	Kcnab1	potassium voltage-gated channel, shaker-related subfamily, beta member 1	1	1	-0.873322	-1.60549	0.175396	0.148006	0.586768	-0.371312	0.3462	0.112964	1.02964	0.451159
16498	Kcnab2	potassium voltage-gated channel, shaker-related subfamily, beta member 2	1	1	-0.37786	-0.408337	0.826006	0.318128	0.352854	-0.687567	-1.42797	0.869427	-0.0719087	0.607226
16521	Kcnj5	potassium inwardly-rectifying channel, subfamily J, member 5	1	1	-1.3579	-0.423355	-0.10035	-0.0432986	1.37407	-1.4228	-0.134471	0.572922	0.692933	0.842241
16529	Kcnk5	potassium channel, subfamily K, member 5	1	1	-1.00284	-1.23307	0.253047	0.396393	0.397784	-1.01178	-0.557378	0.660312	1.36397	0.733562
16534	Kcnn4	potassium intermediate/small conductance calcium-activated channel, subfamily N, member 4	1	1	-0.992873	-1.02331	0.465458	0.577583	-0.19164	-0.869119	-0.062594	0.711386	0.971134	0.413977
16542	Kdr	kinase insert domain protein receptor	1	1	-1.09012	-0.911162	0.702807	0.0551705	0.609288	-1.28921	-0.388952	0.561901	0.599287	1.151
16548	Khk	ketohexokinase	1	1	-0.587253	-0.469538	0.107203	0.253115	0.922346	-0.423014	-1.41009	0.350547	0.310068	0.946617
16549	Khsrp	KH-type splicing regulatory protein	1	1	-1.14917	-1.17406	0.735398	0.593465	0.423347	-1.13173	-0.847598	0.839459	0.874588	0.836302
16553	Kif13a	kinesin family member 13A	1	1	-0.159999	-0.859772	0.893405	0.127011	0.769594	-1.42125	-0.980634	0.588555	0.0429361	1.00015
16554	Kif13b	kinesin family member 13B	1	1	-0.881484	-0.751361	1.07876	-0.337811	0.792442	-1.32835	-0.915917	0.746148	0.720241	0.877327
16558	Kif16b	kinesin family member 16B	1	1	-0.804184	-0.732585	0.798546	0.180828	0.902327	-1.47897	-1.19342	0.698757	0.604407	1.02429
16560	Kif1a	kinesin family member 1A	1	1	-1.05679	0.802793	0.0389946	0.760491	0.475615	-1.05473	0.193729	-0.605914	0.58608	-0.14027
16561	Kif1b	kinesin family member 1B	1	1	-0.668957	-1.01646	0.943161	0.200964	0.538585	-1.22661	-0.733233	0.554192	0.55623	0.852117
16568	Kif3a	kinesin family member 3A	1	1	-0.635901	-0.614648	0.484694	0.190774	0.458437	-0.25319	-1.14433	0.216319	0.893924	0.403918
16570	Kif3c	kinesin family member 3C	1	1	-0.820804	-0.437749	0.00360363	0.317606	0.156878	-0.620624	0.0282601	0.479193	0.297937	0.5957
16582	Kifc3	kinesin family member C3	1	1	-1.24556	-0.54518	0.407934	0.923766	0.249581	-0.40943	-0.726128	0.654481	0.122611	0.567929
16589	Uhmk1	U2AF homology motif (UHM) kinase 1	1	1	-1.05928	-0.791271	0.939444	0.530984	0.586622	-1.31891	-0.711081	0.454159	0.755391	0.613939
16590	Kit	kit oncogene	1	1	-0.595455	-0.439297	0.782435	0.0286736	0.579153	-1.12618	-1.17605	0.926994	0.238352	0.781374
16592	Fabp5	fatty acid binding protein 5, epidermal	1	1	-0.661212	0.401503	0.221639	0.466805	1.03079	-1.51487	-0.196309	-0.203954	-0.016463	0.47207
16593	Klc1	kinesin light chain 1	1	1	-0.653103	-0.548846	0.703863	-0.0714525	0.862567	-0.744208	-1.58499	0.438118	0.475969	1.12208
16594	Klc2	kinesin light chain 2	1	1	-1.06922	-0.542712	0.53503	0.24999	0.9515	-1.24791	-0.665496	0.4023	0.415508	0.971012
16598	Klf2	Kruppel-like factor 2 (lung)	1	1	-0.897645	-0.623251	0.709871	0.259393	0.540221	-1.39244	-0.848637	0.606	0.254122	1.39236
16601	Klf9	Kruppel-like factor 9	1	1	-1.03238	-1.23281	-0.404364	-0.225209	0.316972	-0.152335	-0.0378485	0.683771	1.45336	0.630845
16651	Sspn	sarcospan	1	1	-1.10164	-1.07608	0.409171	0.235434	0.647898	-0.421173	-0.603438	0.990544	0.883184	0.0361008
16653	Kras	v-Ki-ras2 Kirsten rat sarcoma viral oncogene homolog	1	1	-0.635424	-0.956622	0.727008	0.0406663	0.628358	-0.340257	-1.4018	0.504937	0.631265	0.801868
16658	Mafb	v-maf musculoaponeurotic fibrosarcoma oncogene family, protein B (avian)	1	1	-1.19623	-1.19511	0.579073	0.391874	0.108444	-0.635607	-0.688106	0.767662	0.571318	1.29668
16775	Lama4	laminin, alpha 4	1	1	-1.23132	-1.09361	0.673762	0.260397	0.598673	-0.881726	-0.382327	0.54215	0.964678	0.549327
16779	Lamb2	laminin, beta 2	1	1	-1.3448	-1.14141	1.20523	0.0626688	-0.210722	-0.570094	-0.0172365	0.774493	1.08526	0.156616
16792	Laptm5	lysosomal-associated protein transmembrane 5	1	1	-0.901852	-0.469254	0.861115	0.258646	0.408675	-1.25403	-1.18338	0.848726	0.433054	0.998299
16795	Large	like-glycosyltransferase	1	1	-0.9884	0.0121647	0.836324	-0.337762	0.66661	-1.36261	-0.079056	0.281846	0.761821	0.209058
16796	Lasp1	LIM and SH3 protein 1	1	1	-0.843895	-0.483903	0.866647	0.645721	0.261522	-1.36263	-1.05372	0.917032	0.304291	0.748931
16797	Lat	linker for activation of T cells	1	1	-1.53228	-0.38951	0.0444729	0.289884	1.06777	-1.22172	-0.496051	0.406844	0.865464	0.96512
16800	Arhgef2	rho/rac guanine nucleotide exchange factor (GEF) 2	1	1	-1.00765	-0.526539	0.836578	0.406753	0.458403	-1.29102	-1.12839	0.921268	0.310911	1.01969
16801	Arhgef1	Rho guanine nucleotide exchange factor (GEF) 1	1	1	-0.96306	-0.39951	0.968501	0.183364	0.744999	-1.19478	-1.2109	0.765743	0.28748	0.818165
16828	Ldha	lactate dehydrogenase A	1	1	-1.18682	-0.978029	0.726568	0.490948	0.53723	-1.19	-1.08436	0.873236	0.89597	0.915253
16833	Ldhc	lactate dehydrogenase C	1	1	-0.642602	-0.899171	0.679848	-0.346692	1.18243	-0.923118	-0.854313	0.830865	0.255296	0.717453
16835	Ldlr	low density lipoprotein receptor	1	1	-0.638163	-0.222576	0.822369	0.926163	-0.180289	-1.24736	-0.879228	0.672687	0.31856	0.427842
16848	Lfng	LFNG O-fucosylpeptide 3-beta-N-acetylglucosaminyltransferase	1	1	-1.19687	-0.314153	0.603786	0.591735	0.369308	-1.0515	-0.928245	0.581061	0.209588	1.13529
16854	Lgals3	lectin, galactose binding, soluble 3	1	1	-0.367493	0.316005	0.62075	0.77845	0.760156	-1.51676	-1.04917	0.18154	-0.269156	0.545674
16881	Lig1	ligase I, DNA, ATP-dependent	1	1	-1.16944	-1.12363	0.48605	0.621732	0.211282	-0.925575	-0.380966	0.686952	1.09323	0.500362
16882	Lig3	ligase III, DNA, ATP-dependent	1	1	-1.1108	-1.01102	0.79335	0.532003	0.65977	-1.14257	-1.12391	0.680065	0.859658	0.863445
16885	Limk1	LIM-domain containing, protein kinase	1	1	-1.39411	-0.449542	0.672889	0.26385	0.519904	-1.42168	-0.460629	0.878937	0.379593	1.01078
16886	Limk2	LIM motif-containing protein kinase 2	1	1	-0.701447	-0.369333	0.823244	-0.0511439	0.41659	-1.61863	-0.961345	1.12084	0.715064	0.626155
16890	Lipe	lipase, hormone sensitive	1	1	-1.16219	-0.650748	0.902801	0.305191	0.113245	-0.870662	-0.881261	0.895128	0.384715	0.963777
16891	Lipg	lipase, endothelial	1	1	-0.820284	-0.774916	-0.274713	0.699745	0.0940086	-0.220421	-0.700693	0.441723	0.351593	1.20396
16897	Llgl1	lethal giant larvae homolog 1 (Drosophila)	1	1	-0.466402	-0.520257	0.69561	0.565523	0.432454	-1.42443	-0.467425	0.712769	-0.0147006	0.48686
16898	Rps2	ribosomal protein S2	1	1	-0.362499	-1.2487	0.525651	0.266537	0.058093	-0.528082	-0.463243	0.413181	1.39923	-0.0601636
16905	Lmna	lamin A	1	1	-1.23454	-1.278	0.716492	0.65889	0.396327	-1.11822	-0.42126	0.714349	0.973614	0.592346
16906	Lmnb1	lamin B1	1	1	-0.99131	-1.17802	0.97433	0.38022	0.526821	-1.15568	-0.904609	0.866211	0.724283	0.757758
16907	Lmnb2	lamin B2	1	1	-1.25632	-0.756142	1.07009	0.45141	0.212327	-0.97161	-0.978746	1.04968	0.494491	0.684819
16909	Lmo2	LIM domain only 2	1	1	-0.810877	-0.811707	0.718897	0.140457	0.370014	-0.90205	-0.575469	0.589095	0.725242	0.556398
16912	Psmb9	proteasome (prosome, macropain) subunit, beta type 9 (large multifunctional peptidase 2)	1	1	-0.936557	-0.577546	0.453031	-0.0965612	0.386313	-0.912767	-0.996283	0.993521	0.150965	1.53588
16950	Loxl3	lysyl oxidase-like 3	1	1	-0.72794	-0.902677	0.977976	0.278439	0.387643	-1.48682	-0.666464	1.02044	0.553075	0.56633
16956	Lpl	lipoprotein lipase	1	1	-1.12374	-0.625679	0.297641	0.139584	1.05922	-1.20269	-0.62679	0.116443	0.765843	1.20016
16969	Zbtb7a	zinc finger and BTB domain containing 7a	1	1	-0.953299	-0.760208	0.331382	0.286986	0.562848	-1.34803	-0.100469	0.456062	0.744926	0.779805
16971	Lrp1	low density lipoprotein receptor-related protein 1	1	1	-1.23877	-0.93365	1.1681	0.428823	0.331839	-1.2493	-0.726145	0.842823	0.570095	0.806181
16973	Lrp5	low density lipoprotein receptor-related protein 5	1	1	-1.10234	-1.09119	0.875012	0.301533	0.120102	-0.826942	-0.9771	1.04764	0.753251	0.900043
16974	Lrp6	low density lipoprotein receptor-related protein 6	1	1	-0.887412	-1.09615	1.11337	-0.0457896	0.572142	-1.33422	-0.721241	0.885055	0.787636	0.726608
16975	Lrp8	low density lipoprotein receptor-related protein 8, apolipoprotein e receptor	1	1	-0.424471	-0.27215	0.886373	0.972235	-0.0889646	-0.781188	-0.988291	0.445275	0.426332	-0.175151
16987	Lss	lanosterol synthase	1	1	-1.08035	-0.995521	0.708191	0.510938	0.386971	-1.15583	-0.686066	0.511541	1.26725	0.532874
16993	Lta4h	leukotriene A4 hydrolase	1	1	-0.781151	-0.537258	0.935693	-0.11519	0.59975	-0.926091	-1.50691	1.04617	0.513328	0.771661
16995	Ltb4r1	leukotriene B4 receptor 1	1	1	-0.794124	-0.719573	1.00686	0.472481	0.33339	-1.28106	-1.18785	1.01497	0.469876	0.685041
16997	Ltbp2	latent transforming growth factor beta binding protein 2	1	1	-1.14624	-0.95934	0.320048	0.443408	-0.320342	-0.783339	0.000641643	1.11465	0.201503	1.12901
17000	Ltbr	lymphotoxin B receptor	1	1	-0.460079	-0.359417	0.367984	0.695364	0.0655263	-0.798449	-0.896681	0.844677	0.162167	0.378908
17001	Ltc4s	leukotriene C4 synthase	1	1	-0.782493	-0.245802	0.128982	0.880205	-0.196711	-0.974507	0.119173	0.468206	0.327515	0.275432
17002	Ltf	lactotransferrin	1	1	-0.777065	-0.313534	1.08097	-0.168092	0.45917	-1.44758	-1.04696	0.952009	0.5543	0.706779
17069	Ly6e	lymphocyte antigen 6 complex, locus E	1	1	-0.707816	-0.585037	0.135498	-0.132691	0.238379	-0.301151	-1.16698	0.839837	0.28427	1.39569
17075	Epcam	epithelial cell adhesion molecule	1	1	-0.860564	-1.12537	0.430793	0.0696956	0.428936	-0.907989	-0.997078	0.916469	0.737743	1.30736
17083	Tmed1	transmembrane emp24 domain containing 1	1	1	-1.03018	-0.799255	0.54435	0.697755	0.902811	-1.32863	-0.68813	0.483821	0.807905	0.409558
17117	Amacr	alpha-methylacyl-CoA racemase	1	1	-0.983757	-1.13638	0.409441	1.06415	0.190753	-0.329833	-0.451609	0.0396595	0.402034	0.795542
17119	Mxd1	MAX dimerization protein 1	1	1	-0.969805	-0.980079	0.959426	0.264929	0.439778	-1.31431	-0.942967	1.05954	0.725351	0.758138
17120	Mad1l1	mitotic arrest deficient 1-like 1	1	1	-0.723581	-1.06189	0.307204	0.608127	0.101647	-0.735471	0.13996	0.82889	0.339243	0.195875
17122	Mxd4	Max dimerization protein 4	1	1	-0.922275	-0.86034	0.997745	-0.150901	0.55567	-1.23135	-0.907311	0.966903	0.818051	0.733806
17127	Smad3	MAD homolog 3 (Drosophila)	1	1	-0.793314	-0.92914	0.954434	-0.164513	0.428695	-1.09073	-0.701271	1.13808	0.672282	0.48548
17135	Mafk	v-maf musculoaponeurotic fibrosarcoma oncogene family, protein K (avian)	1	1	-1.0741	-1.02068	0.584295	0.606051	0.136786	-0.797087	0.0012137	0.578047	0.799737	0.185736
17149	Magoh	mago-nashi homolog, proliferation-associated (Drosophila)	1	1	-1.09318	-1.11802	0.680423	0.0647646	0.643049	-1.08882	-0.812006	0.612994	1.06023	1.05057
17155	Man1a	mannosidase 1, alpha	1	1	-0.824769	-0.889009	0.763316	0.29781	0.844155	-1.0131	-1.41147	0.649996	0.82548	0.757591
17156	Man1a2	mannosidase, alpha, class 1A, member 2	1	1	-0.824092	-1.03426	0.65248	-0.445526	0.653474	-0.939389	-0.512022	0.517838	0.800618	1.13088
17158	Man2a1	mannosidase 2, alpha 1	1	1	-0.615463	-0.557498	0.733225	-0.149883	0.716323	-0.461319	-1.58749	0.4441	0.243878	1.23412
17159	Man2b1	mannosidase 2, alpha B1	1	1	-0.984443	-0.739197	0.940669	0.216234	0.558508	-1.30273	-1.1022	0.861596	0.60093	0.95063
17161	Maoa	monoamine oxidase A	1	1	-0.847608	-0.746498	0.154056	0.26477	1.30591	-1.10657	-0.85018	0.0777333	1.23899	0.509394
17164	Mapkapk2	MAP kinase-activated protein kinase 2	1	1	-1.04343	-0.595172	0.586458	0.5511	0.554168	-1.22251	-1.02737	0.560385	0.437458	1.19891
17169	Mark3	MAP/microtubule affinity-regulating kinase 3	1	1	-0.880088	-0.884839	0.747658	-0.075824	0.499748	-1.49174	-0.663464	0.827058	0.874974	1.04652
17179	Matk	megakaryocyte-associated tyrosine kinase	1	1	-0.353258	-0.0947959	0.135225	0.723432	0.139733	-0.354081	-1.17745	0.676969	0.0790188	0.225212
17181	Matn2	matrilin 2	1	1	-0.77473	-0.377777	0.978448	0.545848	0.202068	-1.03508	-0.737514	0.18828	0.0431883	0.967269
17188	Maz	MYC-associated zinc finger protein (purine-binding transcription factor)	1	1	-0.891795	-0.394761	0.0214802	0.421923	0.0807091	-0.678463	0.0457764	0.60082	0.382517	0.411792
17190	Mbd1	methyl-CpG binding domain protein 1	1	1	-1.16361	-0.559051	0.643633	0.437749	0.260369	-1.21551	-0.972485	0.752569	0.91298	0.90336
17191	Mbd2	methyl-CpG binding domain protein 2	1	1	-0.977185	-1.26787	0.427691	0.641252	0.419844	-1.28629	-0.322795	1.02524	0.792325	0.54779
17192	Mbd3	methyl-CpG binding domain protein 3	1	1	-1.01777	-1.22506	0.474785	1.01752	0.144649	-0.813161	-0.766484	0.535335	0.932784	0.717406
17207	Mcf2l	mcf.2 transforming sequence-like	1	1	-0.591593	-0.683757	0.683705	0.0704654	0.782507	-0.973787	-0.96584	1.22637	-0.182403	0.634328
17210	Mcl1	myeloid cell leukemia sequence 1	1	1	-0.621376	-0.720226	0.703309	0.00611431	0.847919	-0.722993	-1.78439	0.820611	0.53205	0.938981
17215	Mcm3	minichromosome maintenance deficient 3 (S. cerevisiae)	1	1	-1.114	-1.37074	0.362088	0.671178	-0.113466	-0.374906	-0.25129	0.599344	1.05682	0.534968
17216	Mcm2	minichromosome maintenance deficient 2 mitotin (S. cerevisiae)	1	1	-1.15492	-1.24363	0.561121	0.650693	0.0141078	-0.86059	-0.549525	0.857241	1.13703	0.588471
17218	Mcm5	minichromosome maintenance deficient 5, cell division cycle 46 (S. cerevisiae)	1	1	-1.06297	-0.900188	0.324031	0.788651	0.00483024	-0.645268	-0.48008	0.51504	1.23228	0.22368
17220	Mcm7	minichromosome maintenance deficient 7 (S. cerevisiae)	1	1	-1.17322	-1.11205	0.619095	0.475155	0.231851	-0.888597	-0.74319	0.752291	1.06536	0.773305
17222	Anapc1	anaphase promoting complex subunit 1	1	1	-0.537506	-1.38616	0.403919	0.590692	0.130041	-0.171923	-1.01861	0.37204	1.24185	0.375655
17237	Mgrn1	mahogunin, ring finger 1	1	1	-1.03467	-0.741523	0.85146	0.489355	0.506653	-1.27927	-1.00695	0.791048	0.501924	0.921973
17245	Mdm1	transformed mouse 3T3 cell double minute 1	1	1	-0.921554	-0.997133	0.357134	0.124467	1.38425	-0.939729	-1.10605	0.5072	0.497239	1.09417
17250	Abcc1	ATP-binding cassette, sub-family C (CFTR/MRP), member 1	1	1	-1.1805	-0.886003	0.742174	0.521612	0.548893	-1.07301	-0.982972	0.854663	0.5782	0.876935
17252	Rdh11	retinol dehydrogenase 11	1	1	-0.160388	-1.1928	0.409098	0.208286	0.387774	-0.162297	-1.31572	0.245216	0.960307	0.62052
17254	Slc3a2	solute carrier family 3 (activators of dibasic and neutral amino acid transport), member 2	1	1	-1.13325	-0.969172	0.531889	0.666129	0.5305	-1.50853	-0.208262	0.526386	0.981228	0.58308
17256	Mea1	male enhanced antigen 1	1	1	-1.01853	-0.871945	0.637957	0.295147	0.469999	-1.08284	-1.17146	0.894848	0.909019	0.937812
17258	Mef2a	myocyte enhancer factor 2A	1	1	-0.841406	-0.66852	0.692794	0.213027	0.482471	-1.38411	-1.08465	0.915263	0.723619	0.951506
17274	Rab8a	RAB8A, member RAS oncogene family	1	1	-0.933999	-0.794245	0.837395	0.406948	0.598563	-1.10257	-1.45028	0.758309	0.680708	0.999177
17301	Foxd2	forkhead box D2	1	1	-0.907358	-0.500467	0.423993	0.455235	-0.0196458	-0.7117	0.113056	0.885833	0.301027	-0.0399737
17305	Mfng	MFNG O-fucosylpeptide 3-beta-N-acetylglucosaminyltransferase	1	1	-0.917145	-0.617354	0.930873	0.273055	0.751313	-1.14682	-0.99701	0.749519	-0.0525851	1.02615
17308	Mgat1	mannoside acetylglucosaminyltransferase 1	1	1	-1.29776	-0.695657	0.892949	0.0961122	0.910949	-1.38147	-0.571126	0.833953	0.556649	0.655403
17314	Mgmt	O-6-methylguanine-DNA methyltransferase	1	1	-1.42361	-0.512883	0.748801	0.368791	1.28111	-1.27836	-0.624958	0.394389	0.454304	0.592406
17346	Mknk1	MAP kinase-interacting serine/threonine kinase 1	1	1	-0.984587	-1.00027	0.882527	0.32369	0.541804	-1.27884	-1.06017	0.989981	0.777462	0.8084
17347	Mknk2	MAP kinase-interacting serine/threonine kinase 2	1	1	-1.1597	-1.15505	0.665125	0.645948	0.521007	-1.26911	-0.442067	0.645959	0.981107	0.566783
17390	Mmp2	matrix metallopeptidase 2	1	1	-0.736256	-1.44035	1.11932	0.0166623	-0.249485	-0.417412	-0.454433	0.671458	1.01027	0.480226
17395	Mmp9	matrix metallopeptidase 9	1	1	-0.928001	-0.671422	1.1672	-0.00123433	0.106131	-1.23178	-0.93775	1.11033	0.81764	0.568878
17434	Mocs2	molybdenum cofactor synthesis 2	1	1	-0.336105	-0.577569	0.572791	-0.011728	0.919174	-0.839246	-1.45078	-0.122165	0.911516	0.934113
17444	Grap2	GRB2-related adaptor protein 2	1	1	-0.98492	-0.913365	0.735754	0.35115	0.54388	-1.27567	-0.7593	0.81161	0.393893	1.09697
17448	Mdh2	malate dehydrogenase 2, NAD (mitochondrial)	1	1	-1.26746	-1.04743	0.601437	0.57068	0.166266	-1.01809	-0.694973	0.886866	1.15545	0.647253
17449	Mdh1	malate dehydrogenase 1, NAD (soluble)	1	1	-1.26228	-0.89333	0.288248	-0.0273736	0.718097	-1.19784	-0.34446	0.434981	0.927092	1.35686
17454	Mov10	Moloney leukemia virus 10	1	1	-0.562709	-0.49211	0.455001	0.166673	-0.0715668	-1.20163	-0.368391	1.06382	-0.0540081	1.06492
17480	Mpl	myeloproliferative leukemia virus oncogene	1	1	-1.07013	-0.875934	0.637187	0.296671	1.07008	-1.3336	-0.87064	0.634562	0.659928	0.85188
17523	Mpo	myeloperoxidase	1	1	-0.745713	-0.569199	0.663315	-0.0146564	0.176449	-0.873902	-1.19205	0.983296	0.785577	0.786888
17534	Mrc2	mannose receptor, C type 2	1	1	-0.7811	-1.3092	0.748414	0.208925	-0.206771	-0.516189	-0.282937	0.553705	1.12556	0.459589
17535	Mre11a	meiotic recombination 11 homolog A (S. cerevisiae)	1	1	-0.718181	-0.858939	0.684272	0.384608	0.640969	-0.806432	-1.23892	0.34364	0.961951	0.60703
17540	Mrvi1	MRV integration site 1	1	1	-1.13205	-0.841324	0.547732	0.527185	1.17192	-1.62028	-0.429406	0.320746	0.621698	0.83379
17685	Msh2	mutS homolog 2 (E. coli)	1	1	-0.840525	-1.15089	0.439595	0.0347676	0.573297	-0.554122	-0.67606	0.383734	1.06288	0.727322
17688	Msh6	mutS homolog 6 (E. coli)	1	1	-0.809858	-0.892309	0.24414	0.252298	0.762946	-0.490342	-1.31629	0.437326	1.34547	0.46661
17691	Sik1	salt inducible kinase 1	1	1	-0.600007	-0.664227	-0.279385	0.00306288	0.783415	-0.705046	-0.887203	0.656462	0.302056	1.39087
17698	Msn	moesin	1	1	-1.04503	-0.850784	0.878837	0.398531	0.471982	-1.08702	-1.30835	0.880502	0.67142	0.989912
17828	Muted	muted	1	1	-0.635181	-1.24185	0.450441	0.414454	0.380598	-0.865473	-0.123257	0.268243	0.735571	0.616453
17859	Mxi1	Max interacting protein 1	1	1	-0.771654	-0.974638	0.993621	0.039565	0.540959	-1.50611	0.00740085	0.843437	0.381539	0.445884
17865	Mybl2	myeloblastosis oncogene-like 2	1	1	-1.18019	-1.22197	0.571687	0.472801	0.117271	-0.780253	-0.416722	0.860404	1.03951	0.537458
17879	Myh1	myosin, heavy polypeptide 1, skeletal muscle, adult	1	1	-0.457115	-0.365626	1.14806	0.228092	0.351783	-1.15998	0.382977	-0.558321	0.875708	-0.44558
17884	Myh4	myosin, heavy polypeptide 4, skeletal muscle	1	1	-0.578745	-0.710338	0.629837	0.325985	0.128216	-1.40733	0.19288	-0.0193132	1.19191	0.246896
17886	Myh9	myosin, heavy polypeptide 9, non-muscle	1	1	-1.12622	-0.883681	1.0135	0.455386	0.53066	-1.3834	-1.0116	0.894677	0.663648	0.847032
17909	Myo10	myosin X	1	1	-0.8032	-0.987457	0.137482	0.205493	-0.0412654	-0.351694	-0.227998	0.334729	0.389969	1.34394
17912	Myo1b	myosin IB	1	1	-0.58189	-1.17582	0.413301	0.117575	0.245745	-0.427045	-0.672314	0.192717	1.08264	0.805084
17913	Myo1c	myosin IC	1	1	-0.90251	-0.500945	0.418487	0.412279	0.962941	-1.55623	-0.300483	0.253741	0.388216	0.824503
17916	Myo1f	myosin IF	1	1	-0.628919	-0.213142	1.15892	0.0491488	0.574187	-1.50542	-1.23716	0.797004	0.177584	0.827793
17921	Myo7a	myosin VIIA	1	1	-0.898633	-0.492491	0.960223	0.132408	0.421821	-1.07213	-1.05629	0.727091	0.160594	1.1174
17929	Myom1	myomesin 1	1	1	-0.741801	-0.475276	0.810391	-0.285326	1.01566	-1.76226	0.02028	0.0702204	0.957775	0.390341
17939	Naga	N-acetyl galactosaminidase, alpha	1	1	-1.09304	-0.725884	0.672356	0.286125	0.630766	-1.56684	-0.560691	0.776676	0.748378	0.83215
17955	Nap1l4	nucleosome assembly protein 1-like 4	1	1	-0.596421	-1.08414	0.594416	-0.0162012	0.00105097	-0.9451	0.414773	-0.0479682	0.953454	0.726137
17966	Nbr1	neighbor of Brca1 gene 1	1	1	-1.24276	-0.744132	0.819086	-0.060825	0.523561	-1.46486	0.0755384	0.501254	0.993488	0.59965
17969	Ncf1	neutrophil cytosolic factor 1	1	1	-0.721226	-0.182109	1.14551	0.0485803	0.49287	-1.41805	-1.06061	0.95549	0.15357	0.585972
17972	Ncf4	neutrophil cytosolic factor 4	1	1	-0.542235	-0.169284	0.825594	-0.0547002	0.560784	-1.38825	-1.16102	1.01389	0.103263	0.811955
17974	Nck2	non-catalytic region of tyrosine kinase adaptor protein 2	1	1	-1.4211	-0.952586	0.573047	0.540075	0.877838	-1.08849	-0.79671	0.693843	0.722847	0.851242
17979	Ncoa3	nuclear receptor coactivator 3	1	1	-0.752484	-0.33068	0.875524	0.00862198	0.595367	-1.09797	-1.34373	0.719719	0.212342	1.11329
17992	Ndufa4	NADH dehydrogenase (ubiquinone) 1 alpha subcomplex, 4	1	1	-1.15816	-1.24741	0.623051	0.331296	0.669877	-1.37352	-0.223881	0.583885	1.03617	0.758706
17995	Ndufv1	NADH dehydrogenase (ubiquinone) flavoprotein 1	1	1	-1.21485	-1.16955	0.562982	0.675437	0.371696	-0.976505	-0.641084	0.647758	1.29088	0.453243
17999	Nedd4	neural precursor cell expressed, developmentally down-regulated 4	1	1	-1.16499	-1.18814	0.889265	0.0694246	0.513517	-0.988539	-0.776114	0.838667	1.16854	0.638367
18000	2018-09-02	septin 2	1	1	-0.496474	-0.731126	0.560631	0.165935	0.345545	0.247063	-1.89964	0.258426	0.834891	0.714754
18010	Neu1	neuraminidase 1	1	1	-0.821195	-0.931627	0.831054	0.344748	0.372633	-1.22491	-1.05911	0.835147	0.746633	0.906632
18016	Nf2	neurofibromatosis 2	1	1	-1.15421	-1.02109	0.726778	0.429056	0.537461	-0.683107	-1.04428	0.223654	1.0549	0.93085
18020	Nfatc2ip	nuclear factor of activated T-cells, cytoplasmic, calcineurin-dependent 2 interacting protein	1	1	-0.545823	-0.83052	0.547529	0.437001	0.598707	-1.05312	-0.821652	0.397996	0.776805	0.493079
18022	Nfe2	nuclear factor, erythroid derived 2	1	1	-0.851266	-0.711948	0.948565	0.280641	0.575725	-1.65899	-0.516378	0.747645	0.673855	0.512153
18023	Nfe2l1	nuclear factor, erythroid derived 2,-like 1	1	1	-1.33507	-1.04632	0.908081	0.719793	0.436079	-1.08338	-0.904012	0.615481	0.823355	0.86599
18024	Nfe2l2	nuclear factor, erythroid derived 2, like 2	1	1	-1.0707	-0.521331	0.632248	0.358747	0.371424	-1.37981	-1.13771	0.925802	0.740358	1.08098
18033	Nfkb1	nuclear factor of kappa light polypeptide gene enhancer in B-cells 1, p105	1	1	-0.931815	-0.666558	0.688412	0.353435	0.578886	-1.09758	-1.12305	0.776201	0.371306	1.05076
18034	Nfkb2	nuclear factor of kappa light polypeptide gene enhancer in B-cells 2, p49/p100	1	1	-0.888635	-0.665508	0.758726	-0.0828695	0.569231	-1.00517	-0.568916	0.660999	0.0587112	1.16343
18035	Nfkbia	nuclear factor of kappa light polypeptide gene enhancer in B-cells inhibitor, alpha	1	1	-0.599097	-0.5314	0.080539	0.0171371	0.795637	-0.965193	-0.993999	0.524611	0.580715	1.09105
18036	Nfkbib	nuclear factor of kappa light polypeptide gene enhancer in B-cells inhibitor, beta	1	1	-1.01912	-0.952945	0.648176	0.665524	0.194978	-0.946477	-1.13398	0.859787	0.84611	0.837947
18037	Nfkbie	nuclear factor of kappa light polypeptide gene enhancer in B-cells inhibitor, epsilon	1	1	-1.03176	-0.525375	0.904694	0.0640074	0.597914	-0.883409	-1.33576	0.815324	0.274001	1.12036
18041	Nfs1	nitrogen fixation gene 1 (S. cerevisiae)	1	1	-1.11796	-0.938172	0.676066	0.539166	0.414371	-1.15757	-0.67726	0.55856	0.96128	0.741517
18044	Nfya	nuclear transcription factor-Y alpha	1	1	-1.03858	-0.745287	0.803248	0.0320692	0.581677	-0.914617	-0.985873	1.01228	0.640723	0.614355
18045	Nfyb	nuclear transcription factor-Y beta	1	1	-0.377518	-1.11207	0.927731	0.0740471	0.636419	-1.13193	-1.27313	0.680744	0.660461	0.915251
18081	Ninj1	ninjurin 1	1	1	-1.17022	-0.0150526	0.505826	0.221233	0.680724	-1.2723	-0.722581	0.486957	0.344538	0.94088
18082	Nipsnap1	4-nitrophenylphosphatase domain and non-neuronal SNAP25-like protein homolog 1 (C. elegans)	1	1	-1.18547	-0.659399	0.120792	0.185743	0.965915	-0.820954	-1.01736	0.633191	0.914779	0.862767
18102	Nme1	non-metastatic cells 1, protein (NM23A) expressed in	1	1	-1.13019	-1.11943	0.50661	0.332653	0.243583	-0.444613	-1.01771	0.741967	1.22691	0.660222
18103	Nme2	non-metastatic cells 2, protein (NM23B) expressed in	1	1	-1.25865	-1.10154	0.530778	0.528544	0.458488	-1.01718	-0.727332	0.549083	1.01821	1.0196
18104	Nqo1	NAD(P)H dehydrogenase, quinone 1	1	1	-0.894601	-0.733594	0.398989	-0.0137795	0.100484	-0.922931	0.0418628	0.409932	1.39342	0.220215
18106	Cd244	CD244 natural killer cell receptor 2B4	1	1	-0.260824	-0.257593	0.00388985	0.431666	0.190739	-0.505802	-0.911042	0.344105	-0.121714	1.08657
18107	Nmt1	N-myristoyltransferase 1	1	1	-1.03773	-1.18096	0.627311	0.574371	0.217602	-0.939436	-0.939969	0.823422	0.921163	0.934221
18108	Nmt2	N-myristoyltransferase 2	1	1	-1.06449	-0.95571	0.776107	0.469453	0.0498707	-0.8853	-0.889254	0.350927	1.10817	1.04023
18109	Mycn	v-myc myelocytomatosis viral related oncogene, neuroblastoma derived (avian)	1	1	-1.28744	-0.501828	-0.218162	0.432002	1.27127	-1.0972	-0.054852	0.573686	0.102846	0.779673
18113	Nnmt	nicotinamide N-methyltransferase	1	1	-0.324853	-1.03138	0.08467	-0.0296044	0.617161	-0.798226	-0.303973	1.40349	0.152945	0.22977
18114	Rrp1	ribosomal RNA processing 1 homolog (S. cerevisiae)	1	1	-1.1136	-1.19284	0.710853	0.614985	0.433838	-0.847247	-1.03724	0.702891	1.01887	0.709493
18120	Mrpl49	mitochondrial ribosomal protein L49	1	1	-0.742223	-1.0416	0.250901	0.366437	0.133889	-0.568087	-0.495661	0.938399	1.18389	-0.0259407
18129	Notch2	Notch gene homolog 2 (Drosophila)	1	1	-0.902446	-0.65785	1.11375	0.107745	0.435525	-1.32977	-1.02328	0.930496	0.39156	0.934272
18131	Notch3	Notch gene homolog 3 (Drosophila)	1	1	-0.561284	-0.716848	0.955376	0.739773	1.33052	-0.693231	-0.892633	-0.0422489	0.365227	-0.484653
18140	Uhrf1	ubiquitin-like, containing PHD and RING finger domains, 1	1	1	-1.16955	-1.16066	0.414177	0.350557	0.159479	-0.862123	-0.232631	0.982515	0.960692	0.557539
18141	Nup50	nucleoporin 50	1	1	-1.19874	-1.21618	0.779589	0.306863	0.420609	-1.02971	-0.682346	0.782401	1.06087	0.77664
18145	Npc1	Niemann Pick type C1	1	1	-1.09112	-0.424513	1.16933	0.255488	0.428213	-1.27939	-1.11244	0.854989	0.368251	0.831193
18173	Slc11a1	solute carrier family 11 (proton-coupled divalent metal ion transporters), member 1	1	1	-0.969722	-0.359814	0.43472	0.624193	0.304923	-1.13556	-0.895041	0.614515	0.107034	1.27476
18174	Slc11a2	solute carrier family 11 (proton-coupled divalent metal ion transporters), member 2	1	1	-0.924669	-1.2276	0.695747	0.816266	0.26064	-1.2318	-0.446277	0.600544	0.926592	0.530559
18176	Nras	neuroblastoma ras oncogene	1	1	-0.881899	-0.547	0.860289	0.380616	0.894549	-1.24862	-1.20347	0.33377	0.624404	0.787363
18186	Nrp1	neuropilin 1	1	1	-0.868057	-0.396479	1.20062	-0.14744	0.576408	-1.49966	-0.987725	0.759696	0.393645	0.968986
18193	Nsd1	nuclear receptor-binding SET-domain protein 1	1	1	-0.580873	-0.650284	1.14603	-0.116292	0.517047	-1.23959	-1.18602	0.890987	0.644756	0.574239
18195	Nsf	N-ethylmaleimide sensitive fusion protein	1	1	-0.887583	-1.07515	0.618206	0.587023	0.26563	-0.983137	-0.962137	0.596913	0.614843	1.22539
18220	Nucb1	nucleobindin 1	1	1	-1.15596	-1.2641	0.727526	0.554053	0.344396	-1.23408	-0.490403	0.98826	0.915274	0.615032
18221	Nudc	nuclear distribution gene C homolog (Aspergillus)	1	1	-0.843033	-0.580361	-0.0659844	1.65296	-0.0486986	-0.761279	-0.440875	-0.39734	1.09411	0.390497
18226	Nup62	nucleoporin 62	1	1	-1.03026	-1.0159	0.186045	0.902329	0.206433	-0.884661	-0.437792	0.741719	1.08742	0.244678
18230	Nxn	nucleoredoxin	1	1	-0.885065	-0.924843	0.916988	0.373746	0.442251	-1.14564	-1.20516	0.942212	0.658634	0.826885
18242	Oat	ornithine aminotransferase	1	1	-0.914996	-1.24443	0.621024	-0.169753	0.609566	-0.71881	-0.935705	0.88355	1.05647	0.813082
18245	Oaz1	ornithine decarboxylase antizyme 1	1	1	-1.00564	-0.545795	0.866305	0.219225	0.41702	-1.21081	-0.457968	0.930499	0.404626	0.38253
18247	Oaz2-ps	ornithine decarboxylase antizyme 2, pseudogene	1	1	-1.26357	-1.24329	0.874923	0.107126	0.812688	-1.0957	-0.585435	0.92479	0.654563	0.813905
18263	Odc1	ornithine decarboxylase, structural 1	1	1	-0.825405	-1.16707	0.837615	0.417312	-0.174546	-0.636367	-0.749863	0.893807	0.913818	0.490696
18286	Odf2	outer dense fiber of sperm tails 2	1	1	-0.958151	-1.14954	0.849995	0.475992	0.58088	-1.19614	-0.30073	0.526481	0.498805	0.672405
18293	Ogdh	oxoglutarate dehydrogenase (lipoamide)	1	1	-1.22332	-1.22475	0.586027	0.825465	0.294812	-1.04134	-0.461247	0.581559	0.865591	0.797206
18383	Tnfrsf11b	tumor necrosis factor receptor superfamily, member 11b (osteoprotegerin)	1	1	-0.402818	-1.2412	1.04605	0.600996	-0.196358	-1.06652	-0.948013	0.972874	1.09553	0.139463
18412	Sqstm1	sequestosome 1	1	1	-1.19386	-0.898373	0.685658	0.530807	0.565507	-1.52247	-0.664437	0.779467	0.878065	0.839633
18436	P2rx1	purinergic receptor P2X, ligand-gated ion channel, 1	1	1	-1.12336	-0.823144	0.546232	0.495209	1.01132	-1.27894	-1.0861	0.624904	0.847846	0.786036
18441	P2ry1	purinergic receptor P2Y, G-protein coupled 1	1	1	-1.05569	-0.879186	0.593133	-0.104168	0.63377	-0.600276	-0.408815	0.113803	0.849482	0.857948
18442	P2ry2	purinergic receptor P2Y, G-protein coupled 2	1	1	-1.07981	-0.578323	0.359215	0.827515	0.0307364	-1.03398	-0.443542	0.5835	0.443172	0.891524
18452	P4ha2	procollagen-proline, 2-oxoglutarate 4-dioxygenase (proline 4-hydroxylase), alpha II polypeptide	1	1	-0.434538	-1.24245	0.202869	0.305944	-0.103403	-0.292754	0.117038	0.542182	1.09586	-0.190752
18453	P4hb	prolyl 4-hydroxylase, beta polypeptide	1	1	-1.19506	-1.11686	0.765501	0.277346	0.45195	-0.93042	-1.0036	0.83905	0.961863	0.950228
18458	Pabpc1	poly(A) binding protein, cytoplasmic 1	1	1	-0.871915	-1.01048	1.04295	-0.0198125	0.0181577	-0.898218	-0.763543	0.951257	0.925225	0.626372
18475	Pafah1b2	platelet-activating factor acetylhydrolase, isoform 1b, subunit 2	1	1	0.168172	-0.726428	0.0875448	0.827992	0.5272	-0.0469366	-1.85876	0.183832	0.26994	0.567442
18477	Prdx1	peroxiredoxin 1	1	1	-0.874394	-0.414047	0.535693	-0.487001	0.787193	-0.625816	-0.672885	0.0169162	0.867981	0.866359
18483	Palm	paralemmin	1	1	-0.871009	-0.488015	0.879214	0.830246	0.148609	-0.943889	-1.03961	0.836667	0.17153	0.476263
18484	Pam	peptidylglycine alpha-amidating monooxygenase	1	1	-1.16903	-0.879404	1.19127	0.054413	0.189338	-1.15121	-0.667815	1.07888	0.662296	0.691265
18515	Pbx2	pre B-cell leukemia transcription factor 2	1	1	-0.57111	-0.411844	0.892967	0.176009	0.586707	-1.42181	-1.28856	0.808844	0.494757	0.734041
18519	Kat2b	K(lysine) acetyltransferase 2B	1	1	-0.553022	-1.3666	0.214926	-0.0947346	0.93448	-1.14798	0.291901	0.404737	0.834428	0.481871
18537	Pcmt1	protein-L-isoaspartate (D-aspartate) O-methyltransferase 1	1	1	-1.04298	-1.169	0.949422	0.0549457	0.571187	-1.03437	-0.892464	0.811805	0.829152	0.922305
18541	Pcnt	pericentrin (kendrin)	1	1	-0.557889	-1.02815	0.912927	0.467847	0.142247	-1.47555	-0.0818771	0.574672	0.562311	0.483462
18550	Furin	furin (paired basic amino acid cleaving enzyme)	1	1	-1.02658	-0.769491	0.712156	0.413416	-0.173807	-1.02676	-0.342825	1.0687	0.442106	0.70308
18554	Pcsk7	proprotein convertase subtilisin/kexin type 7	1	1	-0.699467	-0.829402	0.965275	0.155599	0.885236	-1.28516	-0.90118	1.04194	0.0728728	0.594284
18563	Pcx	pyruvate carboxylase	1	1	-1.22901	-1.21282	0.588471	0.387844	0.230884	-0.802738	-0.0793553	0.887137	0.820876	0.408709
18566	Pdcd1	programmed cell death 1	1	1	-0.770006	-0.390383	-0.174633	0.763969	0.220101	-0.589841	-0.413029	0.295599	-0.0616064	1.11983
18569	Pdcd4	programmed cell death 4	1	1	-1.10285	-0.740055	0.860746	0.215978	0.583957	-1.10666	-1.3842	0.894173	0.92684	0.852073
18572	Pdcd11	programmed cell death 11	1	1	-1.27895	-1.24481	0.598758	0.760095	0.199763	-0.555825	-0.836088	0.636746	1.16586	0.554446
18590	Pdgfa	platelet derived growth factor, alpha	1	1	-1.05214	-0.494248	0.879003	0.429243	0.13423	-1.09136	-0.676559	0.612613	0.863925	0.395295
18591	Pdgfb	platelet derived growth factor, B polypeptide	1	1	-1.30629	-0.919534	0.731353	0.451994	0.667025	-1.3339	-0.679012	0.84078	0.632568	0.915014
18596	Pdgfrb	platelet derived growth factor receptor, beta polypeptide	1	1	-1.07901	-1.04558	0.990366	0.434033	0.157106	-1.20185	-0.70489	0.904096	0.896329	0.649407
18597	Pdha1	pyruvate dehydrogenase E1 alpha 1	1	1	-1.26613	-1.30858	0.71221	0.401744	0.582448	-0.68679	-1.11113	0.72214	1.02585	0.928251
18611	Pea15a	phosphoprotein enriched in astrocytes 15A	1	1	-0.877319	0.716386	0.883172	0.31538	0.977561	-1.76831	-0.281768	-0.115267	-0.235289	0.385458
18613	Pecam1	platelet/endothelial cell adhesion molecule 1	1	1	-0.875756	-0.888772	0.435156	0.233819	0.90038	-0.685083	-1.23407	0.47348	0.389308	1.25154
18624	Pepd	peptidase D	1	1	-1.02089	-0.107624	0.389295	-0.241887	0.64543	-1.13831	-0.134787	0.176414	0.167855	1.2645
18632	Pex11b	peroxisomal biogenesis factor 11 beta	1	1	-0.899362	-0.659941	-0.085801	-0.000427237	0.98953	-1.1274	-0.0947406	0.547689	0.586609	0.743844
18634	Pex7	peroxisomal biogenesis factor 7	1	1	-0.805944	-0.631741	0.685433	0.0269505	0.872437	-1.19012	-1.26349	0.480146	0.81111	1.01522
18636	Cfp	complement factor properdin	1	1	-0.935359	-0.697329	0.626701	-0.0509171	0.478353	-1.2433	-0.933748	0.990667	0.55862	1.20631
18637	Pfdn2	prefoldin 2	1	1	-0.799241	-0.991979	0.277304	0.132765	-0.027544	-0.0250296	-0.54551	0.256446	0.581157	1.14163
18641	Pfkl	phosphofructokinase, liver, B-type	1	1	-1.28121	-1.20742	0.557049	0.600638	0.446519	-0.982899	-0.702842	0.700382	0.838012	1.03178
18642	Pfkm	phosphofructokinase, muscle	1	1	-1.05517	-1.40896	0.918966	0.724278	0.238063	-1.1993	-0.115879	0.273738	1.24298	0.381285
18645	Pfn2	profilin 2	1	1	-0.677768	-0.926081	1.00521	-0.0583878	0.650143	-1.32006	-0.301745	-0.0134601	0.826367	0.815781
18669	Abcb1b	ATP-binding cassette, sub-family B (MDR/TAP), member 1B	1	1	-0.783614	-0.304708	0.418003	0.363312	0.566306	-0.674409	-1.06645	0.0161975	0.118736	1.34662
18670	Abcb4	ATP-binding cassette, sub-family B (MDR/TAP), member 4	1	1	-0.74886	-0.876817	0.0435482	0.532293	0.0331625	-0.438372	0.0622938	0.222836	1.13566	0.034259
18671	Abcb1a	ATP-binding cassette, sub-family B (MDR/TAP), member 1A	1	1	-1.12762	-1.11635	0.103043	0.546038	0.547064	-0.340451	-0.357938	0.166697	0.307111	1.2724
18674	Slc25a3	solute carrier family 25 (mitochondrial carrier, phosphate carrier), member 3	1	1	-1.26746	-0.788852	0.538762	0.775371	0.372927	-0.601918	-1.54588	0.754183	0.984734	0.778125
18679	Phka1	phosphorylase kinase alpha 1	1	1	-0.516755	-0.457136	0.623052	-0.152098	0.765321	-1.0167	0.0816799	-0.373543	0.838206	0.20797
18707	Pik3cd	phosphatidylinositol 3-kinase catalytic delta polypeptide	1	1	-0.59503	-0.326684	0.914907	-0.0349359	0.557646	-1.1154	-1.32637	0.89727	0.00817282	1.02042
18712	Pim1	proviral integration site 1	1	1	-1.36024	-1.24994	0.441674	0.838472	0.0317751	-0.594612	-0.66937	0.679063	1.19589	0.687285
18717	Pip5k1c	phosphatidylinositol-4-phosphate 5-kinase, type 1 gamma	1	1	-0.929937	-0.570002	0.210784	0.743125	0.419945	-0.683345	-0.720281	0.666796	0.0534093	0.809506
18738	Pitpna	phosphatidylinositol transfer protein, alpha	1	1	-0.904309	-0.928974	0.873634	0.275086	0.483139	-0.992702	-1.42696	0.840793	0.714768	1.06552
18739	Pitpnm1	phosphatidylinositol transfer protein, membrane-associated 1	1	1	-0.902175	-0.76808	0.593597	0.77906	0.41461	-1.31204	-0.857768	0.751615	0.285236	1.01595
18744	Pja1	praja1, RING-H2 motif containing	1	1	-0.909681	-0.797465	0.716055	-0.191085	0.827942	-1.06838	-0.859166	0.559046	0.820469	0.902266
18746	Pkm2	pyruvate kinase, muscle	1	1	-0.836643	-0.661976	1.01088	0.48978	0.727417	-1.5695	-0.919734	0.592147	0.401212	0.766424
18747	Prkaca	protein kinase, cAMP dependent, catalytic, alpha	1	1	-1.41126	-0.817128	0.640741	0.373791	0.718877	-1.17934	-0.788963	0.73496	0.94622	0.782103
18749	Prkacb	protein kinase, cAMP dependent, catalytic, beta	1	1	-0.894821	-0.426063	0.764365	0.251055	0.61856	-1.28832	-1.40539	0.866513	0.547086	0.967008
18751	Prkcb	protein kinase C, beta	1	1	-0.619092	-0.28371	0.691625	0.296576	0.537493	-1.1644	-1.19794	0.595756	0.118856	1.02485
18753	Prkcd	protein kinase C, delta	1	1	-0.792964	-0.378421	1.15326	0.0592874	0.593323	-1.38197	-1.28067	0.780078	0.316409	0.931672
18755	Prkch	protein kinase C, eta	1	1	-1.12802	-0.734911	0.660748	0.110143	0.520037	-1.11099	-0.92091	0.785787	0.58806	1.23005
18759	Prkci	protein kinase C, iota	1	1	-0.434625	-0.825444	1.0288	0.14734	0.639651	-0.882791	-1.7668	0.722782	0.48548	0.885604
18761	Prkcq	protein kinase C, theta	1	1	-1.5127	-0.834091	0.560272	-0.295754	1.06228	-0.961808	-0.526784	0.721434	0.853451	0.933699
18767	Pkia	protein kinase inhibitor, alpha	1	1	-0.575903	-0.36818	0.586841	-0.22729	0.67202	-1.37985	0.412006	-0.208282	0.504103	0.584534
18770	Pklr	pyruvate kinase liver and red blood cell	1	1	-1.03977	-1.24333	0.51802	0.668362	-0.187188	-0.628209	-0.408822	0.6725	1.32027	0.328168
18782	Pla2g2d	phospholipase A2, group IID	1	1	-0.994521	-1.01017	0.0419026	-0.145693	0.575992	-0.631872	0.0315919	0.147397	1.49484	0.490536
18787	Serpine1	serine (or cysteine) peptidase inhibitor, clade E, member 1	1	1	-0.927644	-0.92557	-0.237447	0.766648	0.184081	-0.372476	-0.501069	0.234254	0.982755	0.796468
18789	Papola	poly (A) polymerase alpha	1	1	-0.848945	-0.870656	0.81329	0.624979	0.133267	-0.431273	-1.79026	0.563631	1.13213	0.673837
18791	Plat	plasminogen activator, tissue	1	1	-0.746806	-0.868418	0.182132	0.446075	-0.219967	-0.666864	0.611424	0.479505	0.649114	0.133804
18793	Plaur	plasminogen activator, urokinase receptor	1	1	-0.565998	-0.301589	0.741876	-0.0916321	0.870945	-1.29994	-1.17791	1.0709	0.124244	0.629105
18797	Plcb3	phospholipase C, beta 3	1	1	-1.00189	-0.78109	0.550179	0.0593705	0.967001	-0.84732	-0.662388	0.644444	0.228547	0.843151
18803	Plcg1	phospholipase C, gamma 1	1	1	-0.903936	-1.00132	0.884167	-0.124398	0.692851	-1.33446	-0.830511	0.940717	0.786348	0.890543
18805	Pld1	phospholipase D1	1	1	-0.683528	-0.8402	0.886422	0.271665	0.151538	-0.814364	-1.13265	0.893869	0.317479	0.949764
18806	Pld2	phospholipase D2	1	1	-0.901482	-0.474357	0.641521	0.0903025	0.621791	-1.48522	-0.449731	0.416111	0.473612	1.06745
18810	Plec	plectin	1	1	-1.20015	-0.898962	1.04441	0.447998	0.605295	-1.29019	-0.384834	0.742265	0.407981	0.526178
18822	Plod1	procollagen-lysine, 2-oxoglutarate 5-dioxygenase 1	1	1	-0.95872	-0.989515	0.626237	0.464113	0.379831	-1.24966	-0.703927	0.627897	0.575689	1.22805
18826	Lcp1	lymphocyte cytosolic protein 1	1	1	-0.382879	-0.277831	1.08695	0.192516	0.38384	-1.06619	-1.64812	0.785099	0.145429	0.781184
18844	Plxna1	plexin A1	1	1	-0.932328	0.269959	0.863116	0.612653	0.235417	-1.66283	-0.0473231	-0.0150622	-0.370728	1.04713
18858	Pmp22	peripheral myelin protein 22	1	1	-0.779328	0.748248	1.0881	0.850018	0.548819	-1.53651	-0.250235	-0.131871	-0.234766	-0.302471
18861	Pms2	postmeiotic segregation increased 2 (S. cerevisiae)	1	1	-0.605021	-0.882323	0.26592	0.258675	-0.101837	-0.210179	0.134225	0.113673	0.641824	0.385044
18949	Pnn	pinin	1	1	-1.18554	-0.821134	0.766403	-0.00933719	0.698519	-1.12313	-0.734655	0.731131	0.868161	0.809578
18971	Pold1	polymerase (DNA directed), delta 1, catalytic subunit	1	1	-0.739729	-0.714695	0.218544	0.613663	0.234928	-0.470612	-0.671163	1.27686	0.538651	-0.286445
18972	Pold2	polymerase (DNA directed), delta 2, regulatory subunit	1	1	-1.30311	-1.11316	0.191407	0.745678	-0.0790942	-0.561832	-0.349246	0.618624	1.31695	0.533785
18973	Pole	polymerase (DNA directed), epsilon	1	1	-0.837878	-1.06414	0.28705	0.863935	-0.00598187	-0.667123	-0.36338	0.292918	0.922387	0.572212
18975	Polg	polymerase (DNA directed), gamma	1	1	-1.07902	-0.92539	0.990003	0.335111	0.643432	-1.44595	-0.785055	0.863458	0.680027	0.723384
18991	Pou3f1	POU domain, class 3, transcription factor 1	1	1	-0.755945	-0.170554	0.769092	0.933084	-0.344477	-0.584967	-0.842941	0.868085	0.358135	-0.229512
19018	Scand1	SCAN domain-containing 1	1	1	-0.757359	-0.533938	0.454371	0.684186	0.374838	-1.0562	-0.941422	0.519916	0.457194	0.798412
19025	Ctsa	cathepsin A	1	1	-0.84756	-0.321216	0.565907	0.553234	0.279727	-1.42206	-0.736465	0.313735	0.36564	1.24906
19027	Sypl	synaptophysin-like protein	1	1	-0.749069	-0.696912	1.20625	-0.0971296	0.5125	-0.842326	-1.30919	0.656318	0.509816	0.809747
19035	Ppib	peptidylprolyl isomerase B	1	1	-1.12515	-1.00301	0.75482	0.476518	0.395133	-0.945104	-1.33084	0.88621	1.0482	0.843225
19039	Lgals3bp	lectin, galactoside-binding, soluble, 3 binding protein	1	1	-1.18434	-0.771422	0.701885	0.430208	0.40162	-1.40097	-0.778984	0.749392	0.830222	1.02239
19045	Ppp1ca	protein phosphatase 1, catalytic subunit, alpha isoform	1	1	-0.97442	-0.738623	0.664599	0.548701	0.446601	-1.16543	-1.1373	0.889581	0.85857	0.607722
19052	Ppp2ca	protein phosphatase 2 (formerly 2A), catalytic subunit, alpha isoform	1	1	-1.05934	-0.844339	0.81631	0.302263	0.368112	-1.22072	-1.11912	0.837333	0.939726	0.97978
19053	Ppp2cb	protein phosphatase 2 (formerly 2A), catalytic subunit, beta isoform	1	1	-0.84228	-0.854349	0.550458	0.522463	0.639313	-0.766137	-1.54489	0.856675	0.547428	0.891321
19058	Ppp3r1	protein phosphatase 3, regulatory subunit B, alpha isoform (calcineurin B, type I)	1	1	-0.765833	-0.533912	0.874483	0.0153963	0.594539	-0.618493	-1.64271	0.558294	0.682246	0.835988
19060	Ppp5c	protein phosphatase 5, catalytic subunit	1	1	-1.05476	-0.998545	-0.245056	0.790033	0.0438092	0.343663	-0.604741	0.149202	0.832185	0.744206
19072	Prep	prolyl endopeptidase	1	1	-1.01288	-0.817494	0.369534	0.417437	0.303485	-0.442982	-1.46464	0.874514	1.07179	0.701237
19076	Prim2	DNA primase, p58 subunit	1	1	-0.233678	-1.22147	0.0945127	0.28189	-0.0577529	-0.0344822	-0.24602	0.0873229	0.993207	0.336471
19079	Prkab1	protein kinase, AMP-activated, beta 1 non-catalytic subunit	1	1	-0.966512	-0.924025	0.487351	0.719689	-0.0562949	-0.804988	-0.161166	0.576484	0.919448	0.210015
19082	Prkag1	protein kinase, AMP-activated, gamma 1 non-catalytic subunit	1	1	-1.02964	-1.41879	0.693074	0.545807	0.283088	-0.695532	-0.813732	0.706718	1.1587	0.57031
19084	Prkar1a	protein kinase, cAMP dependent regulatory, type I, alpha	1	1	-1.15071	-0.942333	0.941095	0.347062	0.564399	-1.13779	-1.1329	0.985251	0.765719	0.7602
19087	Prkar2a	protein kinase, cAMP dependent regulatory, type II alpha	1	1	-0.794139	-0.498862	0.620597	0.385048	0.636525	-1.14981	-1.29743	0.297994	0.734678	1.06539
19088	Prkar2b	protein kinase, cAMP dependent regulatory, type II beta	1	1	-0.672717	-0.704411	-0.0332287	0.48679	0.979431	-0.737594	-0.161421	0.0585755	0.89832	-0.113745
19089	Prkcsh	protein kinase C substrate 80K-H	1	1	-1.189	-1.21431	0.708406	0.466762	0.386897	-0.76104	-1.00562	0.800574	0.919997	0.887343
19091	Prkg1	protein kinase, cGMP-dependent, type I	1	1	-0.793714	-0.578143	0.639166	0.193889	1.77508	-1.28858	-0.550791	0.0559531	0.404299	0.142838
19122	Prnp	prion protein	1	1	-1.07518	-0.92909	0.801342	-0.0828344	0.182802	-0.98855	0.0518651	0.754103	0.652381	0.633164
19125	Prodh	proline dehydrogenase	1	1	-1.1126	-0.64841	0.638763	0.375203	0.516244	-1.34882	-0.60024	0.70124	0.732823	0.745797
19128	Pros1	protein S (alpha)	1	1	-0.509422	-0.599633	-0.0874797	0.137771	0.917639	-0.798343	-0.308295	-0.0291831	0.0961162	1.18083
19139	Prps1	phosphoribosyl pyrophosphate synthetase 1	1	1	-0.621573	-1.46201	0.238013	0.804585	-0.21921	0.10401	-0.637609	0.13534	1.24138	0.417074
19143	St14	suppression of tumorigenicity 14 (colon carcinoma)	1	1	-0.436653	-0.839032	0.647992	0.0627743	0.355218	-1.06569	-0.844407	1.04413	0.551251	0.524417
19156	Psap	prosaposin	1	1	-1.26926	-0.37689	0.992629	0.233468	0.639105	-1.68506	-0.846298	0.767922	0.548541	0.995837
19158	Cyth2	cytohesin 2	1	1	-0.801359	-1.11431	0.989598	0.253557	0.368406	-1.31375	-0.721333	0.871263	0.665833	0.802097
19159	Cyth3	cytohesin 3	1	1	-1.03994	-0.961091	0.188997	1.12372	-0.181291	-1.00394	0.0660852	0.475217	0.79727	0.534969
19166	Psma2	proteasome (prosome, macropain) subunit, alpha type 2	1	1	-1.23524	-1.09687	0.620998	0.282746	0.423626	-0.889894	-0.76027	0.703891	0.994131	0.956887
19167	Psma3	proteasome (prosome, macropain) subunit, alpha type 3	1	1	-0.991471	-0.6815	0.129645	0.191314	0.236194	-0.594567	-0.319273	-0.300803	1.60841	0.722051
19170	Psmb1	proteasome (prosome, macropain) subunit, beta type 1	1	1	-0.822611	-0.972734	0.124847	0.127959	0.797292	-0.855119	-0.379071	0.242423	1.2948	0.442211
19172	Psmb4	proteasome (prosome, macropain) subunit, beta type 4	1	1	-1.07752	-1.17877	0.809438	0.374999	0.431917	-1.00561	-1.0638	0.823663	0.970976	0.914712
19175	Psmb6	proteasome (prosome, macropain) subunit, beta type 6	1	1	-1.09305	-1.21115	0.694165	0.339199	0.570174	-0.987298	-0.929792	0.726343	1.05204	0.839374
19179	Psmc1	protease (prosome, macropain) 26S subunit, ATPase 1	1	1	-1.03324	-1.16786	0.664149	0.477032	0.526508	-0.996977	-0.935781	0.581833	1.03168	0.85266
19181	Psmc2	proteasome (prosome, macropain) 26S subunit, ATPase 2	1	1	-1.00727	-1.33511	0.475439	0.390919	0.277655	-0.600435	-0.870234	0.564419	1.25691	0.847711
19182	Psmc3	proteasome (prosome, macropain) 26S subunit, ATPase 3	1	1	-1.22713	-1.24193	0.48286	0.539905	0.422679	-0.883124	-0.632377	0.690237	1.13709	0.711785
19184	Psmc5	protease (prosome, macropain) 26S subunit, ATPase 5	1	1	-1.0313	-1.19031	0.402083	0.341461	0.20332	-0.667506	-0.359926	0.407881	1.20797	0.686326
19185	Psmd4	proteasome (prosome, macropain) 26S subunit, non-ATPase, 4	1	1	-1.28049	-0.993376	0.471092	0.440989	0.685821	-1.21825	-0.462933	0.516722	1.10454	0.735879
19188	Psme2	proteasome (prosome, macropain) 28 subunit, beta	1	1	-0.961726	-0.769939	0.438036	0.196996	0.286973	-0.85639	-0.81265	0.492663	0.472416	1.51362
19200	Pstpip1	proline-serine-threonine phosphatase-interacting protein 1	1	1	-0.745897	-0.430196	0.978953	0.360073	0.466395	-1.23615	-1.39547	0.920553	0.236223	0.845516
19216	Ptger1	prostaglandin E receptor 1 (subtype EP1)	1	1	-0.587596	-0.683093	0.92281	0.539489	-0.150986	-1.26817	-0.179178	0.588788	0.386326	0.431611
19221	Ptgfrn	prostaglandin F2 receptor negative regulator	1	1	-1.07804	-1.40312	0.849384	0.503866	0.110238	-0.829971	-0.285105	0.776918	0.530999	0.82483
19222	Ptgir	prostaglandin I receptor (IP)	1	1	-1.33362	-0.903102	0.866961	0.372174	0.615838	-1.13914	-0.912607	0.738396	0.791924	0.90318
19224	Ptgs1	prostaglandin-endoperoxide synthase 1	1	1	-1.02857	-0.777421	0.821221	0.0627067	0.712653	-1.15703	-1.0258	0.818728	0.757732	0.815777
19229	Ptk2b	PTK2 protein tyrosine kinase 2 beta	1	1	-0.836995	-0.433082	0.666901	0.55534	0.502804	-1.14398	-1.28378	0.855602	0.0999028	1.01729
19230	Twf1	twinfilin, actin-binding protein, homolog 1 (Drosophila)	1	1	-0.680421	-0.798582	0.208429	1.08108	0.293139	-0.718171	-1.32401	0.354331	0.429548	1.15465
19241	Tmsb4x	thymosin, beta 4, X chromosome	1	1	-1.01313	-0.3961	0.723004	-0.0389675	0.706429	-1.20689	-1.26683	0.664861	0.848761	0.978861
19244	Ptp4a2	protein tyrosine phosphatase 4a2	1	1	-0.650411	-0.724497	0.85295	0.706565	0.207591	-1.12353	-1.52576	0.518676	0.738749	0.999662
19246	Ptpn1	protein tyrosine phosphatase, non-receptor type 1	1	1	-0.97172	-0.669233	0.50732	0.457703	0.585632	-1.22537	-1.05497	0.591464	0.527937	1.25123
19247	Ptpn11	protein tyrosine phosphatase, non-receptor type 11	1	1	-1.09443	-1.00069	0.853667	0.236717	0.832334	-1.34466	-0.815518	0.680464	0.793322	0.858794
19252	Dusp1	dual specificity phosphatase 1	1	1	-0.670042	-0.880563	-0.414534	-0.317982	0.729608	-0.869557	-0.542748	0.881425	1.16411	0.920282
19260	Ptpn22	protein tyrosine phosphatase, non-receptor type 22 (lymphoid)	1	1	-0.560206	-0.37341	0.239741	0.109959	0.24794	-0.667233	-1.21646	0.471132	0.313507	1.43503
19261	Sirpa	signal-regulatory protein alpha	1	1	-0.640596	0.0225048	0.878047	0.326205	0.473303	-1.82302	-0.730224	0.585089	-0.110307	1.019
19274	Ptprm	protein tyrosine phosphatase, receptor type, M	1	1	-0.879635	-0.835363	0.199819	0.510783	0.0367854	-0.959419	-0.154135	0.416993	0.378777	1.2854
19280	Ptprs	protein tyrosine phosphatase, receptor type, S	1	1	-1.09063	-1.28691	0.70611	-0.00314562	-0.206735	-0.363982	-0.395163	0.803459	0.927332	0.909663
19285	Ptrf	polymerase I and transcript release factor	1	1	-1.49824	-0.896146	0.660218	0.365605	1.23903	-1.44751	0.197971	0.433659	0.287802	0.657613
19286	Pts	6-pyruvoyl-tetrahydropterin synthase	1	1	-0.96709	-1.00453	0.618139	-0.00622714	0.850291	-1.16691	-0.741766	0.840691	0.536339	1.04107
19291	Purb	purine rich element binding protein B	1	1	-1.05635	-1.10977	0.979358	0.569928	0.469565	-1.28299	-0.965396	0.89983	0.813229	0.682589
19294	Pvrl2	poliovirus receptor-related 2	1	1	-1.21129	-0.605879	-0.14456	1.33976	0.487523	-0.815899	-0.793655	0.667777	0.565261	0.510961
19298	Pex19	peroxisomal biogenesis factor 19	1	1	-0.98826	-0.943986	0.343055	0.921417	0.173405	-0.320845	-1.02584	0.787062	0.826483	0.227505
19300	Abcd4	ATP-binding cassette, sub-family D (ALD), member 4	1	1	-0.470989	-0.610768	0.74272	0.369289	0.919249	-1.42018	-0.295727	0.467579	-0.146125	0.444953
19303	Pxn	paxillin	1	1	-0.522288	-0.307452	0.796241	0.379896	0.0583681	-0.887167	-0.81506	0.9153	-0.298127	0.68029
19305	Pex5	peroxisomal biogenesis factor 5	1	1	-0.892285	-1.10625	0.920382	0.445158	0.55878	-1.44177	-0.789498	0.912018	0.701197	0.692265
19324	Rab1	RAB1, member RAS oncogene family	1	1	-0.243548	-0.481242	0.467788	0.184951	0.73469	0.0032307	-2.02197	0.0223063	0.660259	0.673539
19332	Rab20	RAB20, member RAS oncogene family	1	1	-0.706214	-0.60752	0.0829147	0.869286	0.666435	-1.19462	-0.793723	0.193449	0.20083	1.28916
19334	Rab22a	RAB22A, member RAS oncogene family	1	1	-1.03973	-0.983778	0.855761	0.375041	0.483571	-1.07489	-1.18822	0.85304	0.822887	0.896316
19335	Rab23	RAB23, member RAS oncogene family	1	1	-0.836491	-0.461732	0.0808116	-0.186303	1.16825	-0.963144	-0.819304	0.783455	0.389334	0.84512
19336	Rab24	RAB24, member RAS oncogene family	1	1	-1.31646	-0.58243	0.732893	0.547663	0.33418	-1.15716	-0.65357	0.936051	0.413574	0.745261
19342	Rab4b	RAB4B, member RAS oncogene family	1	1	-0.568576	-0.442592	0.623654	0.43771	0.290635	-0.874023	-1.55024	1.00989	0.236388	0.837152
19344	Rab5b	RAB5B, member RAS oncogene family	1	1	-0.945328	-0.0499875	0.91556	-0.0556608	0.469053	-0.641583	-1.25024	0.580755	0.149408	0.828026
19345	Rab5c	RAB5C, member RAS oncogene family	1	1	-1.06151	-0.461655	0.519682	0.85141	0.272337	-1.30838	-1.29764	0.812388	0.752157	0.921213
19347	Dennd5a	DENN/MADD domain containing 5A	1	1	-0.832634	-0.533415	1.05947	0.103042	0.750828	-1.44545	-1.24281	1.02352	0.415047	0.702398
19352	Rabggtb	RAB geranylgeranyl transferase, b subunit	1	1	-0.951578	-0.960641	0.263843	0.425602	0.313531	-0.786061	-0.414971	0.200092	1.22789	0.682296
19354	Rac2	RAS-related C3 botulinum substrate 2	1	1	-0.72012	-0.124413	0.66829	0.265772	0.186052	-1.49767	-1.06981	0.823556	0.475879	0.992464
19355	Rad1	RAD1 homolog (S. pombe)	1	1	-0.76243	-0.945646	0.225465	-0.223507	0.662707	-0.236283	-0.705401	0.126133	1.19414	0.664822
19360	Rad50	RAD50 homolog (S. cerevisiae)	1	1	-0.743936	-1.08241	0.388493	0.690735	0.58605	-0.691115	-1.18473	0.273861	0.928104	0.834947
19361	Rad51	RAD51 homolog (S. cerevisiae)	1	1	-0.590731	-1.37199	0.537722	0.259699	0.283656	-0.776119	-0.475776	0.615834	0.862938	0.654771
19366	Rad54l	RAD54 like (S. cerevisiae)	1	1	-1.05071	-1.31955	0.818549	0.420732	0.285885	-1.00257	-0.658819	0.81624	0.900542	0.789692
19367	Rad9	RAD9 homolog (S. pombe)	1	1	-0.77811	-1.00114	0.355291	0.697209	0.0744974	-0.601848	-0.509481	0.512609	0.537227	0.713749
19377	Rai1	retinoic acid induced 1	1	1	-1.74229	-0.548881	0.957893	0.263826	-0.0184419	-0.422838	-0.120082	0.725592	0.364179	0.541047
19383	Raly	hnRNP-associated with lethal yellow	1	1	-1.25914	-1.08626	0.367279	0.873387	0.180394	-0.472269	-0.214358	0.24209	1.36053	0.00834521
19385	Ranbp1	RAN binding protein 1	1	1	-1.01392	-1.40187	-0.457921	0.712268	0.207648	0.130789	-0.0620226	0.147114	1.15396	0.583957
19387	Rangap1	RAN GTPase activating protein 1	1	1	-1.16784	-1.08836	0.610045	0.726942	0.282295	-1.05684	-0.640417	0.648387	1.05408	0.631712
19411	Rarg	retinoic acid receptor, gamma	1	1	-0.718721	-0.716132	0.939485	0.306689	0.742083	-1.2465	-1.28916	0.842762	0.385817	0.753673
19414	Rasa3	RAS p21 protein activator 3	1	1	-1.12194	-0.567344	0.789879	0.182599	1.1086	-1.50624	-0.875164	0.596841	0.409567	0.983203
19416	Rasd1	RAS, dexamethasone-induced 1	1	1	-0.623588	-0.933184	-0.228269	0.89354	0.390781	-1.12283	-0.19499	0.571057	0.860885	0.386597
19418	Rasgrf2	RAS protein-specific guanine nucleotide-releasing factor 2	1	1	-0.322262	-0.248709	-0.354632	0.258419	0.51962	-0.537682	-0.340267	-0.473026	-0.0180536	1.51659
19655	Rbmx	RNA binding motif protein, X chromosome	1	1	-0.610026	-0.460949	0.509015	-0.155269	0.935905	-0.90027	-1.37611	0.441022	0.727424	0.889255
19656	Rbmxrt	RNA binding motif protein, X chromosome retrogene	1	1	-0.963141	-1.17907	0.802691	0.599799	0.294465	-0.92428	-1.2058	0.83977	0.932456	0.8031
19664	Rbpj	recombination signal binding protein for immunoglobulin kappa J region	1	1	-0.877999	-0.463349	0.89398	0.504982	0.00340029	-1.4757	-0.0602415	0.494736	0.495246	0.484942
19672	Rcn1	reticulocalbin 1	1	1	-0.997094	-1.15245	0.606443	-0.448733	0.107787	-0.471289	-0.520216	0.782483	1.37572	0.717349
19682	Rdh5	retinol dehydrogenase 5	1	1	-0.622397	-0.364994	0.637713	0.509904	0.610923	-1.13383	-0.722704	0.472749	0.00834165	0.604291
19684	Rdx	radixin	1	1	-0.848639	-1.09435	0.653498	0.139286	0.507339	-0.818754	-1.226	0.581905	1.35748	0.748232
19687	Rfc1	replication factor C (activator 1) 1	1	1	-0.770733	-0.828605	0.724428	0.127364	0.55317	-0.945365	-0.85428	0.322342	0.832556	0.839123
19691	Recql	RecQ protein-like	1	1	-0.664502	-1.16265	0.541826	0.364748	0.459146	-0.925681	-1.16295	0.62382	1.09592	0.830326
19698	Relb	avian reticuloendotheliosis viral (v-rel) oncogene related B	1	1	-0.917884	-0.89924	0.583181	0.579439	0.418976	-1.06576	-1.04424	0.870445	0.44203	1.03305
19703	Renbp	renin binding protein	1	1	-0.841864	-0.539013	0.69901	0.388726	0.719414	-1.4528	-1.12547	0.629898	0.433364	1.08873
19704	Upf1	UPF1 regulator of nonsense transcripts homolog (yeast)	1	1	-0.889264	-1.35402	0.662898	0.625847	0.324806	-1.04859	-0.797226	0.800681	1.05479	0.620077
19712	Rest	RE1-silencing transcription factor	1	1	-0.735471	-0.554647	0.696761	0.0730601	0.681221	-1.60249	-0.895562	0.840796	0.49797	0.998363
19718	Rfc2	replication factor C (activator 1) 2	1	1	-0.76376	-0.955978	0.184541	0.683436	0.243931	-0.829861	-0.883223	0.663619	0.960449	0.696846
19720	Trim27	tripartite motif-containing 27	1	1	-0.266947	-1.28678	0.0558116	0.216937	0.274906	-0.189979	-0.432488	0.235163	1.27896	0.114413
19730	Ralgds	ral guanine nucleotide dissociation stimulator	1	1	-1.49725	-0.58596	0.628032	0.179088	0.786304	-1.35364	-0.316692	0.405142	0.676246	1.07873
19732	Rgl2	ral guanine nucleotide dissociation stimulator-like 2	1	1	-0.821494	-0.59954	1.14289	0.298057	0.371663	-1.10622	-1.12835	1.13937	0.137053	0.566573
19744	Rheb	Ras homolog enriched in brain	1	1	-0.867043	-0.848331	0.226666	0.416906	0.379784	-0.217926	-0.917662	0.322911	0.954173	0.550522
19763	Ring1	ring finger protein 1	1	1	-1.15121	-1.14537	0.737207	0.599581	0.428667	-1.10221	-0.88015	0.817802	0.690925	1.00475
19765	Ralbp1	ralA binding protein 1	1	1	-1.23562	-1.19882	0.82597	0.383085	0.673471	-1.32983	-0.205485	0.772535	0.501996	0.812696
19791	Rn18s	18S ribosomal RNA	1	1	-0.989921	-0.922055	0.778171	0.536317	0.467496	-1.1915	-0.825057	0.653801	0.919405	0.573345
19819	Rnaseh1	ribonuclease H1	1	1	-0.808665	-1.01258	0.533855	0.688451	0.458422	-0.883211	-0.937637	0.206306	0.782605	0.972451
19820	Rlim	ring finger protein, LIM domain interacting	1	1	-0.994299	-0.675997	0.392473	1.01079	1.05548	-0.307846	-1.48569	0.0786126	0.403771	0.522699
19824	Trim10	tripartite motif-containing 10	1	1	-0.85128	-0.916129	0.664383	0.449952	0.129145	-1.28442	-0.19532	0.67355	1.01703	0.313085
19826	Rnps1	ribonucleic acid binding protein S1	1	1	-1.05534	-1.19519	0.589528	0.707718	0.306041	-1.04353	-0.891928	0.826257	1.007	0.749435
19850	Rnu3a	U3A small nuclear RNA	1	1	-0.813977	-0.688968	0.134289	0.543233	1.18976	-0.870522	0.408861	-0.635235	0.58459	0.147969
19870	Rnu73a	U73A small nuclear RNA	1	1	-0.558099	-0.666278	0.341361	-0.260412	0.673943	-0.954978	-0.289309	0.260804	0.604864	0.848104
19871	Rnu73b	U73B small nuclear RNA	1	1	-1.07276	0.321466	-0.138214	-0.173493	0.914338	-1.21696	0.519592	-0.305058	0.89566	0.255429
19874	Rny3	RNA, Y3 small cytoplasmic (associated with Ro protein)	1	1	-1.18204	-0.393378	0.270738	0.343972	0.739706	-1.5402	-0.113551	0.401263	0.88134	0.592149
19883	Rora	RAR-related orphan receptor alpha	1	1	-0.754603	-0.889948	0.965222	-0.204706	0.26621	-0.703006	-0.155146	0.401613	0.660329	0.414035
19891	Rpa2	replication protein A2	1	1	-1.03762	-1.33331	0.514839	0.291438	0.481441	-1.00485	-0.455449	0.726378	1.10165	0.715488
19895	Rpia	ribose 5-phosphate isomerase A	1	1	-0.796078	-1.17794	0.486489	0.294351	0.447055	-1.01688	-0.762987	0.787675	1.04077	0.697544
19899	Rpl18	ribosomal protein L18	1	1	-0.944208	-0.273082	0.0868059	-0.125818	0.486393	0.0684693	-0.639055	-0.240014	1.30045	0.280058
19933	Rpl21	ribosomal protein L21	1	1	-1.39072	-0.391811	-0.174093	0.435258	1.03074	-0.0738419	-0.474542	-0.0609116	0.56835	0.531566
20014	Rpn2	ribophorin II	1	1	-1.06555	-1.17561	0.797153	0.349728	0.241201	-0.871544	-0.891837	0.725228	0.990763	0.900472
20016	Polr1c	polymerase (RNA) I polypeptide C	1	1	-1.24461	-1.32376	0.337691	0.433939	0.617659	-0.798972	-0.605939	0.855234	1.20143	0.527336
20019	Polr1a	polymerase (RNA) I polypeptide A	1	1	-1.46984	-1.1274	0.223592	0.562651	0.344851	-0.651238	-0.577311	0.677485	1.17435	0.842854
20085	Rps19	ribosomal protein S19	1	1	-1.21734	-0.860132	0.663978	0.48232	0.416342	-1.22391	-0.854631	0.795278	0.902659	0.895432
20111	Rps6ka1	ribosomal protein S6 kinase polypeptide 1	1	1	-1.08623	-0.964512	0.893798	0.400756	0.398233	-0.969726	-1.04804	1.22513	0.510247	0.640349
20112	Rps6ka2	ribosomal protein S6 kinase, polypeptide 2	1	1	-0.75725	-0.521583	1.06025	0.214293	0.597987	-1.64337	-0.811963	0.775974	0.347601	0.73806
20135	Rrm2	ribonucleotide reductase M2	1	1	-0.864792	-1.12754	0.616491	0.507447	-0.0731185	-0.761363	-1.00691	0.907997	1.02437	0.777422
20148	Dhrs3	dehydrogenase/reductase (SDR family) member 3	1	1	-1.00714	-0.334788	1.04674	0.395738	0.504219	-1.54882	-1.05729	0.325129	0.603934	1.07227
20166	Rtkn	rhotekin	1	1	-1.1473	-0.343999	0.469834	0.73361	0.129104	-1.04555	-0.349684	1.06952	0.232945	0.251519
20174	Ruvbl2	RuvB-like protein 2	1	1	-0.666825	-0.86558	-0.0997117	0.177366	-0.383154	0.418435	-0.815272	0.4465	1.54454	0.243701
20181	Rxra	retinoid X receptor alpha	1	1	-0.435213	-0.401465	0.873356	0.00824088	0.333914	-1.05788	-0.81055	0.778045	-0.0421466	0.753697
20182	Rxrb	retinoid X receptor beta	1	1	-0.936049	-0.904296	0.521064	-0.0407094	0.853323	-1.3224	0.00236249	0.854523	0.410374	0.561806
20190	Ryr1	ryanodine receptor 1, skeletal muscle	1	1	-0.527299	-0.508621	0.685667	0.396933	0.52728	-1.51139	0.619793	-0.368582	1.03103	-0.344814
20194	S100a10	S100 calcium binding protein A10 (calpactin)	1	1	-1.08161	-0.970807	0.780279	-0.00381712	0.583699	-0.989793	-1.12705	0.858014	0.805746	1.14535
20198	S100a4	S100 calcium binding protein A4	1	1	-0.111315	-0.788869	0.747594	0.0500318	0.833946	-1.02089	-1.20019	0.436929	0.199311	0.85346
20200	S100a6	S100 calcium binding protein A6 (calcyclin)	1	1	-0.953985	-0.612358	0.794676	0.0867984	0.595349	-1.32231	-0.803877	0.814574	0.611964	0.78917
20203	S100b	S100 protein, beta polypeptide, neural	1	1	-0.897487	-0.76484	0.0316139	0.251718	-0.0797338	-0.106017	-0.814019	0.339893	1.10447	0.934401
20224	Sar1a	SAR1 gene homolog A (S. cerevisiae)	1	1	-0.540351	-1.48106	0.302323	-0.200047	0.29654	0.0211841	-0.657557	0.234145	1.09846	0.926366
20226	Sars	seryl-aminoacyl-tRNA synthetase	1	1	-0.908564	-1.17194	0.538867	0.688458	0.486547	-1.2693	-0.512597	0.532186	0.910217	0.706118
20227	Sart1	squamous cell carcinoma antigen recognized by T-cells 1	1	1	-1.18213	-1.05617	0.906318	0.438823	0.513691	-1.23053	-0.747418	0.868851	0.883291	0.605273
20300	Ccl25	chemokine (C-C motif) ligand 25	1	1	-0.678827	-1.00492	0.374625	0.0374084	0.649466	-0.726617	-1.10866	0.823481	0.907037	0.727006
20304	Ccl5	chemokine (C-C motif) ligand 5	1	1	-1.10664	-0.543676	0.0910498	-0.411938	0.587475	-0.798026	-0.519726	0.501246	0.381208	1.81903
20307	Ccl8	chemokine (C-C motif) ligand 8	1	1	-0.759418	-0.387699	-0.0605273	-0.339676	0.818385	-0.746268	-0.199495	-0.00286919	0.0252188	1.65235
20318	Sdf4	stromal cell derived factor 4	1	1	-1.05307	-1.05181	0.857836	0.234654	0.522561	-1.11214	-1.07471	0.976773	0.836008	0.863905
20320	Nptn	neuroplastin	1	1	-0.974537	-0.546866	0.777676	-0.31403	0.784529	-1.23872	-0.876536	0.681708	0.59232	1.11445
20322	Sord	sorbitol dehydrogenase	1	1	-0.704074	-0.236238	0.0321019	0.0166405	1.35572	-1.18646	-0.125274	0.587165	-0.0665051	0.326924
20338	Sel1l	sel-1 suppressor of lin-12-like (C. elegans)	1	1	-0.988296	-0.9585	0.699394	0.320951	0.60782	-1.25588	-1.00575	0.897347	0.693263	0.989652
20340	Glg1	golgi apparatus protein 1	1	1	-1.06237	-1.1013	0.843418	0.280199	0.254489	-0.96978	-0.835971	0.822233	0.777687	0.991394
20341	Selenbp1	selenium binding protein 1	1	1	-0.532594	-0.440617	0.593084	0.120985	-0.141549	-0.542318	-0.731933	0.920183	0.342454	0.412305
20344	Selp	selectin, platelet	1	1	-1.17288	-0.908834	0.116454	0.646185	0.773892	-1.08576	-0.326118	0.364159	0.503898	1.089
20352	Sema4b	sema domain, immunoglobulin domain (Ig), transmembrane domain (TM) and short cytoplasmic domain, (semaphorin) 4B	1	1	-1.00031	-1.05056	0.670937	0.388063	0.152515	-1.18111	-0.457967	0.916699	0.737403	0.824334
20353	Sema4c	sema domain, immunoglobulin domain (Ig), transmembrane domain (TM) and short cytoplasmic domain, (semaphorin) 4C	1	1	-0.862856	-1.21998	0.642339	0.149051	0.131263	-0.807497	-0.613607	1.07482	0.757166	0.749302
20354	Sema4d	sema domain, immunoglobulin domain (Ig), transmembrane domain (TM) and short cytoplasmic domain, (semaphorin) 4D	1	1	-0.995152	-0.631242	1.15067	0.069271	0.410717	-1.18766	-1.21436	1.02526	0.633126	0.739364
20356	Sema5a	sema domain, seven thrombospondin repeats (type 1 and type 1-like), transmembrane domain (TM) and short cytoplasmic domain, (semaphorin) 5A	1	1	-0.643943	-1.2413	0.532012	-0.328814	0.250858	-0.905287	-0.222454	0.842491	1.16587	0.550566
20359	Sema6b	sema domain, transmembrane domain (TM), and cytoplasmic domain, (semaphorin) 6B	1	1	-1.10137	-0.916697	0.223862	1.13835	0.552922	-0.893754	-0.79971	0.716677	0.468093	0.611632
20362	2018-09-08	septin 8	1	1	-0.796613	-1.12888	0.431597	0.654745	-0.124896	-0.541603	-0.218689	0.587563	1.00273	0.134043
20371	Foxp3	forkhead box P3	1	1	-1.57073	-0.0521729	0.13784	-0.0690243	0.669127	-0.160118	-0.0395095	0.227085	0.539796	0.317705
20392	Sgce	sarcoglycan, epsilon	1	1	-0.891491	-0.689999	1.12744	-0.365884	0.813367	-0.863044	-1.00248	0.365574	0.631521	0.874999
20393	Sgk1	serum/glucocorticoid regulated kinase 1	1	1	-0.952446	-0.636769	0.464907	-0.26332	1.18382	-1.09852	-0.999808	0.793987	0.638247	0.869895
20397	Sgpl1	sphingosine phosphate lyase 1	1	1	-0.751075	-0.606571	0.92672	0.623408	0.439916	-1.28349	-1.34586	0.522041	0.367856	1.10705
20401	Sh3bp1	SH3-domain binding protein 1	1	1	-0.804178	-0.770177	0.850068	0.394295	0.152851	-0.390957	-1.01721	0.647835	0.144821	0.792649
20402	Zfp106	zinc finger protein 106	1	1	-1.37527	0.101635	0.441203	0.106565	0.277701	-1.20862	-0.0728889	-0.111903	1.2471	0.594478
20405	Sh3gl1	SH3-domain GRB2-like 1	1	1	-0.960526	-1.10221	0.95991	0.312886	0.493495	-0.995615	-1.25584	0.925373	0.858391	0.764134
20409	Ostf1	osteoclast stimulating factor 1	1	1	-0.687503	-0.281806	0.78908	0.350833	0.512454	-1.28515	-1.39661	0.741487	0.267584	0.98963
20416	Shc1	src homology 2 domain-containing transforming protein C1	1	1	-1.09984	-0.984499	0.895279	0.348966	0.392009	-1.25715	-0.920399	0.936835	0.894122	0.794685
20418	Shc3	src homology 2 domain-containing transforming protein C3	1	1	-1.05508	-0.788434	0.412594	0.899389	0.787132	-1.28711	-0.561119	0.0384626	0.631263	0.9229
20422	Shfm1	split hand/foot malformation (ectrodactyly) type 1	1	1	-0.991061	-0.878264	0.761409	-0.055337	0.812507	-1.22674	-0.744608	0.744456	0.748089	0.829548
20425	Shmt1	serine hydroxymethyltransferase 1 (soluble)	1	1	-0.842252	-1.15668	0.666756	0.202654	0.363435	-0.792125	-0.785314	0.726672	0.554535	1.06232
20443	St3gal4	ST3 beta-galactoside alpha-2,3-sialyltransferase 4	1	1	-0.96506	-1.24329	0.247652	0.524852	0.423531	-0.954704	-0.614245	0.59726	1.2566	0.727403
20444	St3gal2	ST3 beta-galactoside alpha-2,3-sialyltransferase 2	1	1	-1.2239	-1.09203	0.678641	0.289919	0.298954	-1.26137	-0.287066	0.747622	1.1078	0.741433
20454	St3gal5	ST3 beta-galactoside alpha-2,3-sialyltransferase 5	1	1	-0.927511	-0.812489	0.717539	0.532542	0.346418	-1.37648	-0.627701	0.690894	0.881461	0.575324
20462	Tra2b	transformer 2 beta homolog (Drosophila)	1	1	-0.943409	-1.16938	0.790897	-0.24435	0.507255	-0.383438	-0.724771	0.456507	1.22293	0.487754
20469	Sipa1	signal-induced proliferation associated gene 1	1	1	-0.452876	-0.750247	0.84381	0.274904	0.571629	-0.961572	-0.877886	0.822085	0.192167	0.337986
20480	Clpb	ClpB caseinolytic peptidase B homolog (E. coli)	1	1	-0.77826	-0.987519	0.421638	0.323358	0.773323	-1.13162	-0.306104	0.140764	0.866243	0.678179
20481	Ski	ski sarcoma viral oncogene homolog (avian)	1	1	-1.16987	-0.659104	1.17806	0.762455	0.115147	-1.01381	-0.431068	0.896196	0.0636877	0.258317
20482	Skil	SKI-like	1	1	-0.481154	-0.218107	0.596262	-0.0676526	0.599594	-1.14027	-0.769156	0.281274	0.216404	0.982801
20491	Sla	src-like adaptor	1	1	-0.671619	-0.512085	0.620731	-0.145279	0.715254	-1.11959	-1.26573	0.588448	0.649151	1.14072
20498	Slc12a4	solute carrier family 12, member 4	1	1	-0.859639	-1.43402	0.370752	0.730137	-0.253234	-0.617675	0.0987301	0.767373	1.22479	-0.0272191
20499	Slc12a7	solute carrier family 12, member 7	1	1	-0.866039	-0.0432157	0.181571	0.563597	0.159473	-1.12871	-0.0921542	0.020241	0.177519	1.02772
20509	Slc19a1	solute carrier family 19 (sodium/hydrogen exchanger), member 1	1	1	-1.32195	-0.803271	-0.136727	0.970401	-0.648515	0.0589388	-0.168421	0.634828	1.26538	0.149334
20514	Slc1a5	solute carrier family 1 (neutral amino acid transporter), member 5	1	1	-0.796046	-0.576912	0.655321	0.447302	-0.0170744	-1.28194	0.0809914	0.469764	0.512504	0.506087
20515	Slc20a1	solute carrier family 20, member 1	1	1	-1.06555	-1.10715	0.770704	0.17361	0.465951	-1.21454	-0.27007	0.832805	0.926758	0.487477
20516	Slc20a2	solute carrier family 20, member 2	1	1	-1.18453	-1.36361	0.521583	0.441404	0.424979	-0.392538	0.360576	0.025234	0.789236	0.37767
20519	Slc22a3	solute carrier family 22 (organic cation transporter), member 3	1	1	-0.848616	-0.222177	1.41461	0.202177	0.436645	-1.41822	-1.03248	0.575755	0.373643	0.518666
20520	Slc22a5	solute carrier family 22 (organic cation transporter), member 5	1	1	-0.669869	-0.433475	0.00461579	0.541835	0.835212	-1.21718	-0.558712	0.25455	0.89354	0.349482
20524	Slc25a17	solute carrier family 25 (mitochondrial carrier, peroxisomal membrane protein), member 17	1	1	-0.922681	-0.738886	0.409854	-0.346862	0.380956	-0.451096	-0.936608	0.650343	0.992254	0.962728
20525	Slc2a1	solute carrier family 2 (facilitated glucose transporter), member 1	1	1	-1.05755	-0.777754	0.631775	0.392947	0.679539	-1.20837	-0.96824	1.05932	0.298889	0.949446
20527	Slc2a3	solute carrier family 2 (facilitated glucose transporter), member 3	1	1	-1.00806	-0.704482	1.01114	0.320027	0.608615	-1.34238	-1.2346	0.947093	0.692839	0.709801
20530	Slc31a2	solute carrier family 31, member 2	1	1	-0.753543	-0.520895	0.917966	0.196748	0.220298	-1.21833	-1.29654	1.23382	0.553094	0.66738
20533	Slc4a1	solute carrier family 4 (anion exchanger), member 1	1	1	-1.08236	-0.986327	0.536526	0.50901	-0.0424492	-0.895922	-0.0113232	0.543312	1.02279	0.406739
20534	Slc4a1ap	solute carrier family 4 (anion exchanger), member 1, adaptor protein	1	1	-0.940626	-1.1611	0.792785	0.227513	0.680912	-0.702479	-1.19684	0.577169	0.910541	0.812124
20535	Slc4a2	solute carrier family 4 (anion exchanger), member 2	1	1	-1.0485	-1.02975	0.767494	0.256433	0.395078	-1.34619	-0.504639	0.922614	0.765565	0.821899
20539	Slc7a5	solute carrier family 7 (cationic amino acid transporter, y+ system), member 5	1	1	-0.753669	-0.646642	-0.0400915	1.18918	-0.043172	-1.11108	0.394626	0.242112	0.838017	-0.0692787
20556	Slfn2	schlafen 2	1	1	-0.801214	-0.721667	0.809801	-0.0401548	0.494066	-1.19063	-1.11461	0.86771	0.659736	1.03697
20557	Slfn3	schlafen 3	1	1	-0.166361	-1.13664	0.19994	0.464086	0.503505	-0.246648	-1.47097	0.47916	0.965634	0.408296
20586	Smarca4	SWI/SNF related, matrix associated, actin dependent regulator of chromatin, subfamily a, member 4	1	1	-1.12482	-0.853378	0.803021	0.325757	0.584831	-0.905602	-1.27891	0.917867	0.700653	0.83058
20587	Smarcb1	SWI/SNF related, matrix associated, actin dependent regulator of chromatin, subfamily b, member 1	1	1	-1.30137	-1.0769	0.659478	0.644761	0.450662	-1.34438	-0.490225	0.654041	0.995936	0.807991
20591	Kdm5c	lysine (K)-specific demethylase 5C	1	1	-1.30393	-1.40902	0.0412152	-0.23769	-0.142151	-0.493194	0.147353	1.02365	1.29504	1.07873
20610	Sumo3	SMT3 suppressor of mif two 3 homolog 3 (yeast)	1	1	-0.481005	-0.483369	0.284715	0.140974	0.917869	-1.14321	-0.962976	-0.282028	0.976744	1.03229
20615	Snapin	SNAP-associated protein	1	1	-1.00449	-0.54054	0.459037	0.345031	0.445289	-0.760062	-1.14928	0.613303	0.557037	1.03468
20620	Plk2	polo-like kinase 2 (Drosophila)	1	1	-0.672716	-0.581746	0.578432	0.0590868	0.742453	-1.11757	-0.756876	0.239644	0.225903	1.28339
20624	Eftud2	elongation factor Tu GTP binding domain containing 2	1	1	-1.32761	-1.24254	0.561498	0.709983	0.309603	-0.745938	-0.651077	0.622692	1.17754	0.58584
20637	Snrnp70	small nuclear ribonucleoprotein 70 (U1)	1	1	-1.39576	-1.17305	0.726491	0.112535	0.850453	-0.815185	-0.0603412	0.426845	0.916963	0.411047
20638	Snrpb	small nuclear ribonucleoprotein B	1	1	-1.09708	-1.11821	0.729818	0.535984	0.343534	-1.12872	-0.94789	0.845537	0.997428	0.839595
20639	Snrpb2	U2 small nuclear ribonucleoprotein B	1	1	-0.724611	-1.09105	0.610452	0.175076	0.314973	-0.42822	-1.35852	0.698318	0.926073	0.877509
20655	Sod1	superoxide dismutase 1, soluble	1	1	-0.491356	-0.942031	0.167767	0.666652	0.106472	-0.339479	-1.08341	0.426775	0.635943	0.852667
20658	Son	Son DNA binding protein	1	1	-0.873205	-0.934442	1.09488	-0.231198	0.90052	-1.04679	-1.04301	0.490092	0.758311	0.884845
20660	Sorl1	sortilin-related receptor, LDLR class A repeats-containing	1	1	-0.474877	-0.387793	1.17647	0.0895132	0.302614	-1.04643	-1.03	1.26461	-0.0712256	0.177115
20698	Sphk1	sphingosine kinase 1	1	1	-0.97497	-0.344934	0.587772	0.75225	-0.227588	-0.80221	-0.621035	0.783628	0.593641	0.253445
20715	Serpina3g	serine (or cysteine) peptidase inhibitor, clade A, member 3G	1	1	-1.32846	-0.344503	-0.275406	-0.392584	0.462771	-0.130142	-0.440353	0.374201	0.589141	1.48533
20719	Serpinb6a	serine (or cysteine) peptidase inhibitor, clade B, member 6a	1	1	-0.983417	0.0691335	0.42772	0.265731	0.855671	-1.29978	-0.975199	0.132573	0.2685	1.23906
20720	Serpine2	serine (or cysteine) peptidase inhibitor, clade E, member 2	1	1	-0.982771	-0.43238	1.00112	0.276885	0.540092	-1.40965	-0.777849	0.280589	0.925064	0.578904
20723	Serpinb9	serine (or cysteine) peptidase inhibitor, clade B, member 9	1	1	-0.936414	-0.818785	0.385926	0.44612	0.428147	-0.946298	-1.28583	0.616014	0.934536	1.17658
20729	Spin1	spindlin 1	1	1	-0.681257	-0.513089	0.82649	0.385187	0.418701	-1.2695	-1.58975	0.80076	0.55674	1.06572
20733	Spint2	serine protease inhibitor, Kunitz type 2	1	1	-0.936457	-0.620915	0.556054	-0.163476	0.463616	-0.606317	-0.661346	1.43412	0.0912102	0.443516
20737	Spn	sialophorin	1	1	-0.502099	-0.0329194	0.134679	0.18866	0.218488	-0.658969	-0.599972	0.327477	-0.188751	1.11341
20739	Spna1	spectrin alpha 1	1	1	-0.709336	-0.862817	0.739511	0.100405	0.178439	-1.06661	0.137388	0.54042	1.00037	-0.0577609
20740	Spna2	spectrin alpha 2	1	1	-1.0492	-0.884859	1.00072	0.159342	0.646019	-1.36695	-0.850937	0.892064	0.622654	0.831152
20741	Spnb1	spectrin beta 1	1	1	-0.936508	-1.19692	0.693691	0.544982	0.0044715	-0.711654	-0.414157	0.56681	1.05705	0.392242
20742	Spnb2	spectrin beta 2	1	1	-1.03908	-1.00559	1.03652	0.0712341	0.763263	-1.2281	-1.04621	0.887628	0.71943	0.840904
20747	Spop	speckle-type POZ protein	1	1	-0.996649	-1.08301	0.893241	0.324043	0.41887	-1.17307	-1.06538	0.85023	0.887608	0.944119
20751	Spr	sepiapterin reductase	1	1	-1.17342	-1.12045	0.389657	0.695229	-0.272014	-0.310076	0.0393252	0.862477	0.666783	0.222493
20768	Sephs2	selenophosphate synthetase 2	1	1	-0.332959	-0.684983	0.739214	0.490815	0.709024	-1.1941	-0.610653	0.0321045	0.541303	0.310231
20776	Tmie	transmembrane inner ear	1	1	-0.731675	-0.882811	0.142141	0.659977	-0.20918	-0.63308	0.0761874	0.607932	1.02217	-0.051661
20778	Scarb1	scavenger receptor class B, member 1	1	1	-0.494235	-0.80136	0.0202554	0.849721	-0.142278	-0.916365	-0.597099	0.669853	0.556654	0.854854
20779	Src	Rous sarcoma oncogene	1	1	-1.4492	-0.831063	0.744778	0.162327	1.06533	-1.3635	-0.259798	0.667576	0.594901	0.668646
20787	Srebf1	sterol regulatory element binding transcription factor 1	1	1	-0.237722	-0.547081	0.326782	1.46471	-0.273963	-1.20187	-0.382311	0.308818	0.357685	0.184962
20788	Srebf2	sterol regulatory element binding factor 2	1	1	-0.367019	-0.292155	0.682871	0.939243	-0.369883	-1.14661	-0.244426	0.769978	0.402027	-0.374024
20815	Srpk1	serine/arginine-rich protein specific kinase 1	1	1	-1.21261	-0.920439	0.652518	0.368637	0.30594	-0.541748	-1.27826	0.599426	1.05191	0.974623
20832	Ssr4	signal sequence receptor, delta	1	1	-1.04283	-0.958852	0.276067	0.311366	0.808502	-0.888734	-1.11705	0.705521	0.960766	0.945236
20833	Ssrp1	structure specific recognition protein 1	1	1	-1.18185	-1.24971	0.848804	0.418603	0.424047	-0.770442	-0.823441	0.752237	1.06945	0.512305
20847	Stat2	signal transducer and activator of transcription 2	1	1	-0.898233	-0.778026	0.931225	-0.446872	0.493979	-1.22282	-0.714471	1.20577	0.456099	0.973341
20848	Stat3	signal transducer and activator of transcription 3	1	1	-0.958197	-0.981546	0.857992	0.203907	0.346949	-1.0131	-1.08085	1.04588	0.544348	1.03462
20850	Stat5a	signal transducer and activator of transcription 5A	1	1	-0.947827	-0.889633	0.463056	0.938547	-0.190126	-0.936486	-0.301712	0.887319	0.251588	0.725275
20851	Stat5b	signal transducer and activator of transcription 5B	1	1	-1.0637	-0.776248	0.821046	0.214353	0.452778	-1.24636	-0.956987	1.03837	0.524912	0.991834
20852	Stat6	signal transducer and activator of transcription 6	1	1	-0.904067	-0.51188	1.12949	0.119216	0.455247	-1.3892	-0.952226	0.788515	0.301707	0.9632
20853	Stau1	staufen (RNA binding protein) homolog 1 (Drosophila)	1	1	-0.910124	-1.02366	0.874857	0.305028	0.350213	-1.30172	-1.06364	0.938086	0.882164	0.948795
20866	Stim1	stromal interaction molecule 1	1	1	-0.997109	-0.815421	0.922312	0.134556	0.761162	-1.25726	-1.07044	0.814725	0.617985	0.889494
20869	Stk11	serine/threonine kinase 11	1	1	-1.46895	-1.02112	0.601481	0.602972	-0.0432715	-0.766285	-0.171327	0.824864	0.934252	0.507386
20872	Stk16	serine/threonine kinase 16	1	1	-0.590713	-0.598629	0.219652	0.580123	-0.395078	0.0782693	-1.16134	0.912765	0.881282	0.0736661
20874	Slk	STE20-like kinase (yeast)	1	1	-0.584275	-0.722434	0.773597	0.52977	0.488186	-1.4105	-0.897293	0.505364	0.31406	1.00352
20877	Aurkb	aurora kinase B	1	1	-0.981097	-1.28243	0.739341	0.452415	0.150236	-0.896179	-0.671353	0.805742	0.885029	0.798297
20878	Aurka	aurora kinase A	1	1	-0.398076	-1.06467	0.0768799	0.237428	-0.162837	-0.391212	0.101553	0.37391	1.28083	-0.0538075
20893	Bhlhe40	basic helix-loop-helix family, member e40	1	1	-1.27863	-0.678314	0.813166	0.35083	0.650606	-1.16323	-1.09825	0.593901	0.615185	1.19473
20909	Stx4a	syntaxin 4A (placental)	1	1	-1.00997	-0.799342	0.792144	0.282393	0.584349	-1.41251	-0.963516	0.842866	0.676941	1.00665
20924	Supt5h	suppressor of Ty 5 homolog (S. cerevisiae)	1	1	-1.09583	-1.07386	0.898784	0.531366	0.423293	-1.29874	-0.893961	0.887972	0.837862	0.78311
20926	Supt6h	suppressor of Ty 6 homolog (S. cerevisiae)	1	1	-0.881207	-1.06994	0.693829	0.677192	0.391864	-1.07431	-1.05094	0.77178	0.835211	0.706521
20928	Abcc9	ATP-binding cassette, sub-family C (CFTR/MRP), member 9	1	1	-1.21132	-1.01359	0.592793	0.0553989	1.0668	-1.03885	-0.198322	0.552596	0.933899	0.260589
20930	Surf1	surfeit gene 1	1	1	-0.895021	-0.966214	0.499241	0.0155479	0.337552	-0.7726	-1.08432	0.974459	1.09026	0.801096
20931	Surf2	surfeit gene 2	1	1	-1.24977	-1.13571	0.201298	1.05631	-0.02389	-0.186881	-0.731124	0.474867	1.15686	0.438022
20932	Surf4	surfeit gene 4	1	1	-0.920854	-1.15173	0.714428	0.351335	0.251821	-0.889493	-1.1986	0.997282	0.860178	0.985638
20933	Med22	mediator complex subunit 22	1	1	-0.879825	-1.31712	0.724618	0.799274	0.336039	-1.13262	-0.587157	0.638255	0.861747	0.556784
20935	Surf6	surfeit gene 6	1	1	-1.55468	-0.728173	0.431334	0.30817	0.768073	-0.818133	-0.297912	0.35442	0.548319	0.988586
20937	Suv39h1	suppressor of variegation 3-9 homolog 1 (Drosophila)	1	1	-1.01688	-0.626549	0.322461	0.0418628	0.224768	-0.646427	-0.0751023	0.371983	0.924422	0.479457
20947	Swap70	SWA-70 protein	1	1	-0.813121	-0.497301	0.509669	-0.100291	0.346697	-0.483537	-1.22765	0.501053	0.402845	1.36164
20963	Sykb	spleen tyrosine kinase	1	1	-0.575001	-0.279523	0.829089	-0.081519	0.704386	-1.30677	-1.24576	0.650061	0.236552	1.06848
20969	Sdc1	syndecan 1	1	1	-1.14535	-0.806703	0.857119	-0.0762135	0.852581	-1.11782	-0.834799	1.04561	0.66419	0.561373
20970	Sdc3	syndecan 3	1	1	-1.06148	-0.800273	0.455348	-0.00699106	0.154527	-0.949277	-0.683163	1.1031	0.451036	1.33718
20971	Sdc4	syndecan 4	1	1	-1.05659	-1.35772	1.07307	0.153519	0.123284	-0.817472	-0.541276	1.14423	0.851855	0.427097
20973	Syngr2	synaptogyrin 2	1	1	-0.997008	-0.613436	0.65037	0.493865	0.336396	-1.16413	-0.975314	0.808818	0.648293	0.812143
21349	Tal1	T-cell acute lymphocytic leukemia 1	1	1	-1.19412	-1.1961	0.598505	0.431715	0.30592	-0.757088	-0.65608	0.749321	1.17243	0.545504
21351	Taldo1	transaldolase 1	1	1	-0.779418	-0.883657	0.600108	0.125615	0.785958	-1.1292	-0.786215	0.704865	0.753685	0.608264
21355	Tap2	transporter 2, ATP-binding cassette, sub-family B (MDR/TAP)	1	1	-1.14806	-0.962328	0.990236	0.295095	0.0484533	-0.819932	-0.898263	0.942145	0.433741	1.11891
21356	Tapbp	TAP binding protein	1	1	-1.20284	-1.00076	0.78959	0.257439	0.346757	-1.16645	-0.825178	0.942729	0.744531	1.11418
21366	Slc6a6	solute carrier family 6 (neurotransmitter transporter, taurine), member 6	1	1	-0.678407	-0.125769	1.01648	0.671557	0.624777	-1.81946	-1.0353	0.509509	0.148857	0.687757
21371	Tbca	tubulin cofactor A	1	1	-1.06571	-0.908918	0.637965	0.218375	0.740542	-1.02796	-0.909068	0.517924	0.912097	0.884757
21376	Tbrg1	transforming growth factor beta regulated gene 1	1	1	-1.33525	-1.07889	0.63804	0.47843	0.257357	-1.1318	-0.686463	0.829656	1.02828	1.00063
21390	Tbxa2r	thromboxane A2 receptor	1	1	-1.46424	-0.525628	0.28837	0.476532	1.09638	-0.74821	-0.87334	0.504756	0.522768	0.722618
21391	Tbxas1	thromboxane A synthase 1, platelet	1	1	-1.24155	-0.93497	0.747795	0.210754	0.550105	-1.21332	-0.819528	0.712207	0.96781	1.0207
21393	Tcap	titin-cap	1	1	-0.500188	-0.852493	0.928126	0.680813	0.602769	-1.47148	0.450812	-0.299089	0.567477	-0.106751
21401	Tcea3	transcription elongation factor A (SII), 3	1	1	-1.06329	-1.05941	0.903636	0.186443	0.878118	-0.936536	-0.145078	0.805762	0.373357	0.0569995
21402	Skp1a	S-phase kinase-associated protein 1A	1	1	-0.908011	-0.539835	0.486611	-0.296138	0.820168	-0.512928	-1.09751	0.253157	1.02466	0.769827
21427	Vps72	vacuolar protein sorting 72 (yeast)	1	1	-0.604187	-0.562623	0.121707	0.156458	0.509145	-0.588699	-0.468116	0.647565	0.681549	0.107199
21428	Mlx	MAX-like protein X	1	1	-0.70227	-1.05408	0.770373	0.751665	0.105927	-0.631437	-1.3473	0.644308	0.692424	0.770392
21429	Ubtf	upstream binding transcription factor, RNA polymerase I	1	1	-1.2392	-1.1625	0.92921	0.407072	0.173353	-0.901363	-0.573063	0.776089	1.00024	0.590162
21453	Tcof1	Treacher Collins Franceschetti syndrome 1, homolog	1	1	-0.971616	-1.12217	0.717423	0.760493	0.235286	-1.22196	-0.805533	0.640922	0.903304	0.863845
21652	Phf1	PHD finger protein 1	1	1	-1.16122	-0.33618	1.09806	-0.162231	0.649935	-0.910819	-0.476317	1.0761	-0.0151982	0.237862
21672	Prdx2	peroxiredoxin 2	1	1	-0.759195	-0.48669	0.400885	-0.199957	0.200978	-0.693928	-0.255683	0.268516	1.37634	0.148733
21681	Thoc4	THO complex 4	1	1	-1.21255	-1.10453	0.818716	0.345817	0.402123	-1.05233	-0.951747	0.858612	0.977717	0.918163
21685	Tef	thyrotroph embryonic factor	1	1	-1.3761	-1.09212	1.09791	0.813976	0.345732	-0.985088	-0.746031	0.914393	0.417386	0.609941
21687	Tek	endothelial-specific receptor tyrosine kinase	1	1	-1.14701	-1.31176	0.755378	0.405532	0.559648	-1.03634	-0.841548	0.750561	0.909473	0.956063
21745	Tep1	telomerase associated protein 1	1	1	-0.747927	-0.35827	0.828581	-0.0509861	0.526438	-0.974481	-0.617269	0.415207	-0.352359	1.33107
21754	Tesk1	testis specific protein kinase 1	1	1	-0.539712	-0.913095	0.635511	0.887949	-0.0962415	-1.26335	-0.718145	1.01669	0.377368	0.613023
21762	Psmd2	proteasome (prosome, macropain) 26S subunit, non-ATPase, 2	1	1	-1.24554	-1.12559	0.794267	0.565201	0.310695	-0.911757	-1.06359	0.839642	1.01174	0.824936
21763	Tex2	testis expressed gene 2	1	1	-1.09177	-1.34285	0.78029	-0.175905	0.261272	-0.767396	-0.351141	1.09188	0.8783	0.717321
21766	Tex261	testis expressed gene 261	1	1	-0.886159	-1.07415	0.646705	0.739552	0.122568	-1.10441	-0.624898	0.630383	1.0635	0.486911
21780	Tfam	transcription factor A, mitochondrial	1	1	-1.08101	-0.617227	0.746912	0.141305	0.729518	-1.00716	-1.35501	0.460753	1.16984	0.812077
21804	Tgfb1i1	transforming growth factor beta 1 induced transcript 1	1	1	-1.30174	-0.922459	0.546027	0.527727	0.825657	-1.22575	-0.48215	0.643206	0.757314	0.632173
21810	Tgfbi	transforming growth factor, beta induced	1	1	-0.723644	-0.635332	0.514377	0.616239	0.443794	-0.800398	-1.18159	0.809207	0.100187	0.857162
21812	Tgfbr1	transforming growth factor, beta receptor I	1	1	-0.716704	-0.271603	1.01318	0.0931314	0.849349	-1.33598	-1.07099	0.0709788	0.484534	0.884101
21813	Tgfbr2	transforming growth factor, beta receptor II	1	1	-1.204	-0.848014	0.844914	0.344585	0.465655	-1.2425	-0.992092	0.89747	0.644945	1.08903
21814	Tgfbr3	transforming growth factor, beta receptor III	1	1	-1.28593	-1.03778	0.431269	-0.224356	0.208319	-0.639612	0.133983	1.49057	0.737745	0.185796
21815	Tgif1	TGFB-induced factor homeobox 1	1	1	-0.868486	-0.771642	0.621256	0.297029	0.341639	-0.750919	-1.37683	0.678049	0.442437	1.38747
21817	Tgm2	transglutaminase 2, C polypeptide	1	1	-1.42386	-1.35447	0.197674	0.451652	0.161174	-0.362435	-0.347773	0.614312	1.23671	0.827014
21819	Tg	thyroglobulin	1	1	-0.870864	-0.373967	0.614502	0.302357	-0.434103	-0.42312	-0.593834	1.32502	0.984322	-0.530309
21825	Thbs1	thrombospondin 1	1	1	-1.50046	-1.35464	0.651784	0.638942	0.613888	-0.758784	-0.602635	0.550299	1.16377	0.597826
21844	Tiam1	T-cell lymphoma invasion and metastasis 1	1	1	-0.581996	-0.74675	1.10271	-0.056431	0.312811	-1.37143	-0.657366	1.03519	0.3119	0.651367
21846	Tie1	tyrosine kinase with immunoglobulin-like and EGF-like domains 1	1	1	-1.11961	-1.04003	0.497753	0.91071	0.582872	-0.455664	-0.587031	0.214132	0.588639	0.408237
21849	Trim28	tripartite motif-containing 28	1	1	-1.2456	-1.04867	0.768282	0.381003	0.390572	-1.11162	-0.815308	0.826757	1.00383	0.85075
21853	Timeless	timeless homolog (Drosophila)	1	1	-1.07224	-1.02574	0.555541	0.814983	0.0964523	-1.09925	-0.354469	0.693986	0.736399	0.654338
21854	Timm17a	translocase of inner mitochondrial membrane 17a	1	1	-1.11974	-1.07244	0.336182	0.360876	0.212512	-0.325561	-0.594548	0.288678	1.36905	0.544994
21856	Timm44	translocase of inner mitochondrial membrane 44	1	1	-1.34495	-0.914937	0.224172	0.30896	0.493977	0.154516	-0.37612	0.244317	0.950988	0.259079
21859	Timp3	tissue inhibitor of metalloproteinase 3	1	1	-1.15978	-0.785922	0.297611	0.305902	0.954371	-1.39251	-0.301596	0.539341	1.02874	0.513851
21871	Atp6v0a2	ATPase, H+ transporting, lysosomal V0 subunit A2	1	1	-1.20768	-0.945156	0.703845	0.382419	0.551117	-1.28102	-0.856476	0.867975	0.767682	1.01729
21873	Tjp2	tight junction protein 2	1	1	-1.16341	-1.02399	0.730561	0.322544	1.00496	-1.37761	-0.871013	0.668586	0.690997	1.01838
21881	Tkt	transketolase	1	1	-1.12227	-0.760189	0.74411	0.426163	0.420923	-1.28062	-0.99591	0.918406	1.0153	0.634084
21894	Tln1	talin 1	1	1	-1.21034	-1.00774	0.798307	0.58381	0.451122	-1.26093	-0.866858	0.798637	0.722436	0.991554
21928	Tnfaip2	tumor necrosis factor, alpha-induced protein 2	1	1	-0.933017	-0.991923	0.883179	0.362276	0.213865	-1.43112	-0.48164	0.802718	0.88323	0.692432
21938	Tnfrsf1b	tumor necrosis factor receptor superfamily, member 1b	1	1	-0.832256	-0.210166	0.819337	-0.0342606	0.579655	-1.35354	-0.733242	0.747343	-0.123875	1.14101
21955	Tnnt1	troponin T1, skeletal, slow	1	1	-0.654638	-0.963371	0.164791	0.158393	1.3147	-1.02947	-0.360836	-0.0254607	0.454574	0.941316
21973	Top2a	topoisomerase (DNA) II alpha	1	1	-0.926866	-1.00278	0.860113	-0.318657	0.303851	-0.823075	-0.447404	0.57179	1.10086	0.682166
21975	Top3a	topoisomerase (DNA) III alpha	1	1	-1.02811	-0.8992	0.828582	0.145366	0.436894	-0.984307	-0.820607	0.646325	0.634611	1.04045
21976	Top3b	topoisomerase (DNA) III beta	1	1	-0.810506	-0.794491	1.00829	0.396005	0.28728	-1.22532	-1.14738	0.854108	0.544042	0.887968
21981	Ppp1r13b	protein phosphatase 1, regulatory (inhibitor) subunit 13B	1	1	-0.868927	-0.666938	0.706091	-0.0968855	0.716462	-1.0005	-1.42601	0.956385	0.674105	1.00622
21982	Tmem165	transmembrane protein 165	1	1	-0.783031	-0.608943	0.986894	0.391707	0.422467	-0.981292	-1.68972	0.912896	0.598906	0.750121
21991	Tpi1	triosephosphate isomerase 1	1	1	-0.544039	-0.855352	0.197979	1.02304	0.354391	-0.377335	-1.40553	-0.201153	0.695078	1.11292
22003	Tpm1	tropomyosin 1, alpha	1	1	-1.18059	-1.20394	0.759912	0.195828	0.63837	-1.29283	-0.385564	0.540892	1.16622	0.761706
22004	Tpm2	tropomyosin 2, beta	1	1	-1.14484	-0.965063	0.719885	0.0152104	0.750496	-1.03516	0.142069	0.0637222	0.916928	0.536748
22022	Tpst2	protein-tyrosine sulfotransferase 2	1	1	-1.09169	-0.56017	0.640194	0.390859	0.76719	-1.30309	-1.11106	0.766935	0.645776	0.855057
22027	Hsp90b1	heat shock protein 90, beta (Grp94), member 1	1	1	-1.12033	-0.738492	0.724126	-0.450211	0.445314	-0.310342	-1.04269	0.5963	0.958183	0.938146
22029	Traf1	TNF receptor-associated factor 1	1	1	-0.952986	-0.648472	0.481326	0.458858	0.0819577	-0.866262	-0.631495	0.542796	0.25615	1.27813
22030	Traf2	TNF receptor-associated factor 2	1	1	-1.10127	-1.14051	0.836632	0.567152	0.356511	-1.13125	-0.689707	0.743727	0.621295	0.937428
22031	Traf3	TNF receptor-associated factor 3	1	1	-0.726874	-1.05028	0.955997	0.178881	0.848116	-1.37214	-0.691387	0.90743	0.179399	0.770859
22033	Traf5	TNF receptor-associated factor 5	1	1	-0.849853	-0.477871	1.1926	0.0650671	0.77189	-1.52471	-1.01929	0.534206	0.222658	1.0853
22034	Traf6	TNF receptor-associated factor 6	1	1	-0.544299	-0.83343	0.959569	-0.228331	0.729619	-1.139	-1.29704	0.840571	0.734921	0.777426
22035	Tnfsf10	tumor necrosis factor (ligand) superfamily, member 10	1	1	-0.886425	-0.306049	0.123774	-0.103279	0.940419	-0.792368	-0.965109	0.363493	-0.121847	1.74739
22038	Plscr1	phospholipid scramblase 1	1	1	-0.252709	-1.22655	0.286288	-0.126094	0.549043	-0.260594	-1.14821	0.778864	0.342997	1.05697
22041	Trf	transferrin	1	1	-1.05704	-0.74107	0.764773	-0.165098	0.37013	-0.934768	-1.04637	0.976027	0.767507	1.06591
22064	Trpc2	transient receptor potential cation channel, subfamily C, member 2	1	1	-1.01017	-0.821657	0.443855	0.402512	0.876174	-0.967184	-0.748384	0.816856	0.846605	0.161393
22068	Trpc6	transient receptor potential cation channel, subfamily C, member 6	1	1	-0.994636	-1.09265	-0.0462473	-0.1022	1.3306	-0.809335	-0.20499	0.42146	0.593638	0.904364
22083	Ctr9	Ctr9, Paf1/RNA polymerase II complex component, homolog (S. cerevisiae)	1	1	-0.915294	-1.38757	0.837512	0.289689	0.72166	-1.18253	-0.576147	0.679324	0.857888	0.675466
22084	Tsc2	tuberous sclerosis 2	1	1	-0.743114	-1.1568	0.549112	0.503749	0.224571	-1.07029	0.0693714	0.576908	0.708335	0.338164
22099	Tsn	translin	1	1	-0.605054	-1.21656	0.761645	0.572542	0.400476	-0.501765	-1.22549	0.0163708	0.984965	0.81287
22110	Tspyl1	testis-specific protein, Y-encoded-like 1	1	1	-0.403271	-0.61699	0.541063	0.0253022	0.713115	-1.13218	-0.451659	-0.0431906	0.423888	0.943921
22121	Rpl13a	ribosomal protein L13A	1	1	-0.790828	-0.705091	-0.147685	0.852548	0.126877	-0.87106	-0.45806	0.828618	0.578894	0.585788
22123	Psmd3	proteasome (prosome, macropain) 26S subunit, non-ATPase, 3	1	1	-1.16259	-1.21644	0.136771	0.883071	0.213359	-0.681225	-0.347247	0.32854	1.3816	0.464163
22129	Ttc3	tetratricopeptide repeat domain 3	1	1	-0.795962	-0.748962	0.819921	-0.0392788	0.817624	-1.11138	-0.93027	0.31137	0.985815	0.691121
22138	Ttn	titin	1	1	-0.525242	-0.292148	0.620795	0.120226	0.53966	-1.45175	0.668888	-0.373966	1.08463	-0.391085
22145	Tuba4a	tubulin, alpha 4A	1	1	-1.3449	-1.07185	0.613506	0.307312	0.574806	-1.23367	-0.369569	0.560249	1.16533	0.798778
22151	Tubb2a	tubulin, beta 2A	1	1	-1.00515	-0.656919	0.572251	0.646822	0.421553	-1.15988	-0.930474	0.293946	0.884777	0.933067
22154	Tubb5	tubulin, beta 5	1	1	-1.27162	-0.96818	0.640751	0.643149	0.284608	-1.21037	-0.831983	0.873887	1.04028	0.79947
22158	Tulp3	tubby-like protein 3	1	1	-0.851799	-1.74467	0.401111	0.243833	0.510414	-0.596764	-0.364749	0.596519	0.595209	1.2109
22177	Tyrobp	TYRO protein tyrosine kinase binding protein	1	1	-0.508398	-0.192924	0.751816	-0.106029	0.667695	-1.38784	-1.20009	0.709043	0.378716	0.888013
22185	U2af2	U2 small nuclear ribonucleoprotein auxiliary factor (U2AF) 2	1	1	-1.16027	-1.32268	0.943961	0.369315	0.298137	-1.05375	-0.627952	0.798675	1.09647	0.658096
22196	Ube2i	ubiquitin-conjugating enzyme E2I	1	1	-0.560954	-0.948334	0.512923	0.400123	0.647787	-1.50297	-0.681941	0.722085	0.636804	0.774472
22201	Uba1	ubiquitin-like modifier activating enzyme 1	1	1	-1.18704	-1.13511	0.752855	0.749587	0.291433	-0.941731	-1.08094	0.786334	1.08921	0.675395
22202	Ube1y1	ubiquitin-activating enzyme E1, Chr Y 1	1	1	-0.00912829	-0.737391	0.267217	0.279954	0.701277	-0.902978	-0.664717	0.532763	0.0650593	0.467942
22213	Ube2g2	ubiquitin-conjugating enzyme E2G 2	1	1	-1.32102	-0.894268	0.74742	0.476489	0.424227	-1.2925	-0.206557	0.852223	0.704238	0.509751
22225	Usp5	ubiquitin specific peptidase 5 (isopeptidase T)	1	1	-1.19278	-1.02189	0.793538	0.530701	0.628151	-1.20352	-0.623477	0.56053	0.723385	0.80537
22228	Ucp2	uncoupling protein 2 (mitochondrial, proton carrier)	1	1	-1.26152	-0.841827	0.733949	0.340375	0.353897	-1.20998	-0.610201	0.78185	0.939781	0.773678
22230	Ufd1l	ubiquitin fusion degradation 1 like	1	1	-0.483768	-0.731572	0.477778	0.70609	0.379928	-0.977688	-1.0566	0.154225	0.870882	0.660731
22232	Slc35a2	solute carrier family 35 (UDP-galactose transporter), member A2	1	1	-1.14778	-1.08066	0.3838	0.613378	0.102604	-0.983739	-0.507448	0.788534	1.14708	0.684231
22240	Dpysl3	dihydropyrimidinase-like 3	1	1	-0.895153	-1.28572	0.866091	-0.0366669	0.200351	-0.608248	-0.236046	0.663732	0.844969	0.486693
22247	Umps	uridine monophosphate synthetase	1	1	-0.800199	-1.202	0.412866	0.497382	0.380132	-0.407167	-1.12193	0.478869	1.23746	0.524588
22248	Unc119	unc-119 homolog (C. elegans)	1	1	-0.827534	-0.716401	0.61371	0.244829	0.824554	-1.2317	-1.06501	0.701007	0.49125	0.965297
22256	Ung	uracil DNA glycosylase	1	1	-1.27925	-1.52094	0.315378	0.708885	0.178336	-0.20868	-0.284922	0.724807	0.978724	0.387658
22258	Usp4	ubiquitin specific peptidase 4 (proto-oncogene)	1	1	-0.808433	-0.903142	0.684782	0.592181	0.282809	-0.889849	-0.973815	0.55528	0.838107	0.622081
22259	Nr1h3	nuclear receptor subfamily 1, group H, member 3	1	1	-0.376741	-0.263711	0.0366698	0.943752	-0.0931208	-0.681733	-0.581397	0.0604732	-0.047761	1.00357
22272	Uqcrq	ubiquinol-cytochrome c reductase, complex III subunit VII	1	1	-1.15794	-0.759575	-0.354062	0.457953	0.416913	-0.501872	0.500027	0.0716661	1.16294	0.16395
22273	Uqcrc1	ubiquinol-cytochrome c reductase core protein 1	1	1	-1.33546	-0.801648	0.380351	0.687866	0.22219	-1.37163	-0.262369	0.499163	1.21615	0.765379
22275	Urod	uroporphyrinogen decarboxylase	1	1	-0.806081	-1.05421	0.402497	0.423662	-0.163321	-0.796845	0.173755	0.615433	1.05509	0.150017
22276	Uros	uroporphyrinogen III synthase	1	1	-0.688125	-0.971962	0.565116	0.338987	-0.0257327	-1.1642	-0.2174	0.726876	1.05564	0.380799
22278	Usf1	upstream transcription factor 1	1	1	-0.704203	-0.755559	0.713185	0.374019	0.614718	-1.38816	-1.17991	0.675209	0.517401	1.13331
22284	Usp9x	ubiquitin specific peptidase 9, X chromosome	1	1	-0.233817	-1.4698	0.69162	0.460992	0.413788	-1.04957	-0.183254	0.563085	0.830722	-0.0237678
22288	Utrn	utrophin	1	1	-0.865849	-0.510243	0.676488	-0.269415	0.757002	-1.31104	-0.683763	0.537498	0.466979	1.20235
22317	Vamp1	vesicle-associated membrane protein 1	1	1	-0.365431	-0.494206	1.01216	-0.0163232	0.652982	-1.30505	-1.00441	1.01192	0.15011	0.358248
22321	Vars	valyl-tRNA synthetase	1	1	-1.30432	-1.16395	0.615429	0.697893	0.270615	-1.11127	-0.433044	0.788313	0.874135	0.766196
22324	Vav1	vav 1 oncogene	1	1	-0.740605	-0.613013	0.89905	0.225482	0.661042	-1.16931	-1.35944	0.827306	0.293806	0.975677
22325	Vav2	vav 2 oncogene	1	1	-0.423804	-0.256663	0.50254	0.136596	0.20391	-0.873553	-0.914582	0.373517	-0.0610428	1.31308
22330	Vcl	vinculin	1	1	-1.02886	-0.88055	0.901719	0.448986	0.712128	-1.41139	-1.04268	0.814845	0.643007	0.842788
22333	Vdac1	voltage-dependent anion channel 1	1	1	-1.41521	-1.16602	0.133644	0.785116	0.475701	-0.280348	-0.552536	0.105652	1.22059	0.693412
22334	Vdac2	voltage-dependent anion channel 2	1	1	-1.15408	-0.986016	0.890457	0.198061	0.543613	-0.944513	-1.08623	0.69714	0.936106	0.905466
22335	Vdac3	voltage-dependent anion channel 3	1	1	-0.85683	-0.813547	0.513107	-0.206392	0.847732	-0.815248	-1.05216	0.305978	1.09698	0.980375
22340	Vegfb	vascular endothelial growth factor B	1	1	-1.08231	-0.941115	0.616513	1.01946	-0.288539	-0.55256	-0.40975	0.864997	0.671023	0.102279
22350	Ezr	ezrin	1	1	-0.950171	-0.87697	0.953413	0.30601	0.646374	-1.45922	-0.892797	0.777018	0.539356	0.956987
22352	Vim	vimentin	1	1	-0.343784	-0.609972	0.605527	0.100553	0.379202	-0.642753	-1.37809	0.749255	0.27024	0.869822
22367	Vrk1	vaccinia related kinase 1	1	1	-0.528766	-0.8736	0.659854	0.470241	0.402844	-0.784576	-1.59432	0.844655	0.701953	0.701712
22368	Trpv2	transient receptor potential cation channel, subfamily V, member 2	1	1	-1.10954	-0.888363	0.788158	0.658873	0.495742	-1.16625	-1.05317	0.667518	0.709512	0.897522
22371	Vwf	Von Willebrand factor homolog	1	1	-1.3876	-1.15392	0.698431	0.335943	0.701396	-1.174	-0.498866	0.830277	0.741792	0.906555
22375	Wars	tryptophanyl-tRNA synthetase	1	1	-1.1615	-1.17733	0.0143463	1.02221	-0.0916796	-0.299108	-0.604843	0.424473	0.90613	0.967301
22379	Fmnl3	formin-like 3	1	1	-0.986471	-1.08695	1.06034	0.315798	0.551085	-1.28038	-0.758065	0.8903	0.480345	0.814001
22384	Eif4h	eukaryotic translation initiation factor 4H	1	1	-1.21988	-1.02856	0.782718	0.524407	0.372016	-1.06092	-0.968094	0.893919	1.00862	0.695773
22385	Baz1b	bromodomain adjacent to zinc finger domain, 1B	1	1	-0.99612	-1.35937	0.927277	0.336638	0.457256	-1.05732	-0.927815	0.920692	0.908023	0.790733
22388	Wdr1	WD repeat domain 1	1	1	-0.704376	-0.0239699	0.884473	0.453241	0.653716	-1.1117	-1.68312	0.622796	0.262831	0.646111
22393	Wfs1	Wolfram syndrome 1 homolog (human)	1	1	-0.807093	-0.932138	0.388767	-0.0261486	0.956511	-0.780033	0.335985	-0.33234	0.90017	0.296319
22433	Xbp1	X-box binding protein 1	1	1	-0.900135	-0.969256	0.806793	0.19654	0.260006	-0.687358	-1.32677	1.03206	0.795906	0.792219
22436	Xdh	xanthine dehydrogenase	1	1	-0.743996	-0.192889	1.06856	-0.10362	0.395323	-1.22894	-0.96445	0.972023	0.162695	0.635294
22590	Xpa	xeroderma pigmentosum, complementation group A	1	1	-0.831271	-0.1715	0.344914	0.853876	0.720589	-0.697662	-0.831532	-0.268498	-0.272117	1.1532
22591	Xpc	xeroderma pigmentosum, complementation group C	1	1	-0.500869	-0.231065	0.989066	0.289515	0.728898	-1.44331	-1.05698	0.714719	-0.00475837	0.514789
22594	Xrcc1	X-ray repair complementing defective repair in Chinese hamster cells 1	1	1	-1.14812	-0.897639	0.840352	0.482376	0.748547	-1.27631	-0.550338	0.358643	0.837802	0.60469
22601	Yap1	yes-associated protein 1	1	1	-1.2016	-0.831009	0.757624	-0.376885	0.227554	-0.914701	0.743328	0.404348	0.996779	0.194558
22619	Siae	sialic acid acetylesterase	1	1	-0.403496	-1.02328	0.635977	0.439735	0.397005	-0.73855	-1.38432	0.671844	0.43928	0.965804
22628	Ywhag	tyrosine 3-monooxygenase/tryptophan 5-monooxygenase activation protein, gamma polypeptide	1	1	-1.21412	-0.993296	0.822143	0.367777	0.37574	-1.02385	-0.806789	0.890067	0.801227	0.781103
22629	Ywhah	tyrosine 3-monooxygenase/tryptophan 5-monooxygenase activation protein, eta polypeptide	1	1	-0.449383	-0.319213	0.0678529	0.397116	0.386298	-0.757253	-0.648969	0.127568	0.632329	0.563654
22630	Ywhaq	tyrosine 3-monooxygenase/tryptophan 5-monooxygenase activation protein, theta polypeptide	1	1	-0.582254	-1.44579	0.165288	0.667313	0.372278	-0.981375	0.0580342	0.411781	0.562823	0.7719
22631	Ywhaz	tyrosine 3-monooxygenase/tryptophan 5-monooxygenase activation protein, zeta polypeptide	1	1	-0.968629	-1.10124	0.864857	0.19373	0.454011	-0.955148	-0.808792	0.623454	0.734805	0.962952
22642	Zbtb17	zinc finger and BTB domain containing 17	1	1	-0.481078	0.120763	0.810353	0.581257	-0.0135374	-1.75509	-0.011835	0.649921	-0.113274	0.212526
22646	Zfp105	zinc finger protein 105	1	1	-0.39826	-0.777277	0.177833	0.38938	1.20675	-0.755083	-0.631057	-0.0827751	-0.00860028	0.879093
22668	Sf1	splicing factor 1	1	1	-1.17637	-1.43057	0.735591	0.662829	-0.194537	-0.130129	-0.273824	0.794377	0.667343	0.34529
22670	Trim26	tripartite motif-containing 26	1	1	-1.28873	-0.979219	0.999217	-0.109929	0.645853	-0.786236	-0.784608	0.634121	0.467603	1.20192
22687	Zfp259	zinc finger protein 259	1	1	-1.18031	-1.21842	0.339932	0.588923	0.145656	-0.364179	-0.965726	0.681207	1.03592	0.937005
22697	Zscan21	zinc finger and SCAN domain containing 21	1	1	-0.449811	-1.02518	0.240711	-0.0732097	0.882289	-0.722712	-0.805541	0.466375	1.03588	0.451199
22701	Zfp41	zinc finger protein 41	1	1	-0.417554	-0.36501	0.598297	0.647076	0.436421	-1.61321	-0.403672	0.74142	0.610312	-0.234082
22704	Zfp46	zinc finger protein 46	1	1	-0.767444	-0.821647	0.762481	-0.0482883	0.718964	-1.1375	-1.11702	1.02658	0.844161	0.539714
22719	Zfp61	zinc finger protein 61	1	1	-0.960686	-0.40435	0.711955	-0.423158	0.522538	-0.802052	-1.12198	0.479054	1.23432	0.764361
22758	Zscan12	zinc finger and SCAN domain containing 12	1	1	-0.298126	-1.24084	0.311312	0.424098	0.347645	0.26661	-0.967262	-0.199045	0.719501	0.636105
22782	Slc30a1	solute carrier family 30 (zinc transporter), member 1	1	1	-0.832521	-1.24378	0.618477	0.324328	0.529083	-1.14543	-0.225009	0.67677	0.601784	0.696295
22793	Zyx	zyxin	1	1	-0.552051	0.393625	0.0416175	0.666409	1.10478	-1.49287	-0.298592	0.481967	-0.27327	-0.0716247
23789	Coro1b	coronin, actin binding protein 1B	1	1	-0.902115	-0.713201	0.602122	0.567704	0.422653	-1.12329	-1.07243	0.654261	0.426027	1.13826
23790	Coro1c	coronin, actin binding protein 1C	1	1	-1.22898	-1.01691	0.833438	0.699956	0.485448	-1.16436	-1.0299	0.829251	0.796921	0.79514
23794	Adamts5	a disintegrin-like and metallopeptidase (reprolysin type) with thrombospondin type 1 motif, 5 (aggrecanase-2)	1	1	-0.867759	-1.66864	0.337817	0.664336	-0.103979	0.342094	-0.734998	0.657808	1.18176	0.191564
23807	Arih2	ariadne homolog 2 (Drosophila)	1	1	-1.15643	-1.25053	0.693915	0.332357	0.971341	-1.20535	-0.423129	0.385882	0.931805	0.720145
23808	Ash2l	ash2 (absent, small, or homeotic)-like (Drosophila)	1	1	-1.6211	-0.434839	0.212524	0.781767	0.164372	-0.403997	-0.512426	-0.0422608	0.79652	1.05944
23853	Def6	differentially expressed in FDCP 6	1	1	-0.809324	-0.858233	1.09154	0.303241	0.326216	-0.908077	-1.28746	1.14881	0.335682	0.657608
23872	Ets2	E26 avian leukemia oncogene 2, 3' domain	1	1	-0.670199	-0.845607	0.516894	0.200979	0.758438	-1.34735	-1.09995	0.637504	0.589207	1.26008
23877	Fiz1	Flt3 interacting zinc finger protein 1	1	1	-0.69974	-1.17241	0.505093	0.799004	0.0745232	-0.774516	-0.251267	0.50302	0.679755	0.336539
23879	Fxr2	fragile X mental retardation, autosomal homolog 2	1	1	-0.794842	-1.18906	0.748277	0.0589249	0.634494	-1.12569	-0.599282	0.709795	0.98324	0.574148
23882	Gadd45g	growth arrest and DNA-damage-inducible 45 gamma	1	1	-1.24612	-0.917755	0.631885	0.378621	0.776949	-1.10767	-0.900347	0.647908	0.943708	0.792823
23885	Gmcl1	germ cell-less homolog 1 (Drosophila)	1	1	-0.679082	-0.900699	0.975468	-0.154947	0.700721	-0.666773	-1.37882	0.788468	0.386512	0.929154
23908	Hs2st1	heparan sulfate 2-O-sulfotransferase 1	1	1	-0.754006	-0.840808	0.656353	-0.00158	0.868706	-1.34756	-0.263019	0.206368	0.923322	0.552224
23917	Impdh1	inosine 5'-phosphate dehydrogenase 1	1	1	-1.29774	-1.15751	0.775262	0.3846	0.771472	-0.901417	-0.886176	0.580188	0.921315	0.81001
23939	Mapk7	mitogen-activated protein kinase 7	1	1	-0.769566	-0.631555	0.722139	0.522484	0.467148	-1.03978	-1.05562	0.949288	0.252369	0.58309
23942	Mta2	metastasis-associated gene family, member 2	1	1	-1.27278	-0.879424	0.801738	0.443932	0.408516	-1.14603	-0.966675	0.819693	0.899117	0.891918
23943	Esyt1	extended synaptotagmin-like protein 1	1	1	-0.828889	-0.672374	0.918169	0.279655	0.600416	-1.02384	-1.37831	0.644606	0.508397	0.95217
23945	Mgll	monoglyceride lipase	1	1	-1.01641	-0.92809	0.936415	0.572876	0.312743	-1.50164	-0.525246	0.664064	0.784136	0.701152
23950	Dnajb6	DnaJ (Hsp40) homolog, subfamily B, member 6	1	1	-0.385758	-0.570636	0.825594	0.123202	0.681862	-1.25528	-0.0976898	0.0232531	0.116668	0.538784
23966	Odz4	odd Oz/ten-m homolog 4 (Drosophila)	1	1	-1.19493	0.309114	0.578927	-0.157151	0.511249	-1.60834	0.742261	-0.00877583	0.531195	0.296456
23971	Papss1	3'-phosphoadenosine 5'-phosphosulfate synthase 1	1	1	-1.11685	-0.95334	0.826048	0.0694052	0.652793	-1.17455	-0.799502	0.922829	0.600623	0.972537
23980	Pebp1	phosphatidylethanolamine binding protein 1	1	1	-0.882172	-1.30855	0.204809	0.439896	0.390059	-0.632642	-0.595072	0.794791	0.929735	0.659146
23983	Pcbp1	poly(rC) binding protein 1	1	1	-1.19226	-1.15669	0.440252	0.749077	0.0900755	-0.770261	-0.602643	0.644753	1.01237	0.785321
23984	Pde10a	phosphodiesterase 10A	1	1	-1.44923	-1.13968	0.556136	0.305699	0.810961	-0.977061	-0.371632	0.63747	0.63448	0.992854
23988	Pin1	protein (peptidyl-prolyl cis/trans isomerase) NIMA-interacting 1	1	1	-0.640996	-0.919087	0.390296	0.588982	0.379434	-1.09732	-0.841302	0.549397	1.02231	0.568287
23989	Med24	mediator complex subunit 24	1	1	-1.63855	-0.811621	0.212315	0.723644	0.238816	-0.586682	-0.104342	0.421384	1.14355	0.401486
23996	Psmc4	proteasome (prosome, macropain) 26S subunit, ATPase, 4	1	1	-1.09233	-1.22657	0.568895	0.633747	0.415289	-0.986592	-0.929181	0.766653	0.979782	0.870306
23999	Twf2	twinfilin, actin-binding protein, homolog 2 (Drosophila)	1	1	-0.992055	-0.510579	0.774716	0.312669	0.609367	-1.53116	-0.724089	0.668942	0.166418	1.22577
24044	Scamp2	secretory carrier membrane protein 2	1	1	-0.870171	-0.59361	0.890755	0.383809	0.477119	-1.40889	-1.30994	0.88232	0.615644	0.932967
24051	Sgcb	sarcoglycan, beta (dystrophin-associated glycoprotein)	1	1	-0.752793	-0.370168	0.377911	-0.255756	0.503054	-0.685471	-0.0741029	0.091646	0.208261	0.957418
24053	Sgcg	sarcoglycan, gamma (dystrophin-associated glycoprotein)	1	1	-0.397801	-1.08874	0.854686	-0.21191	0.536462	-0.870087	0.368501	-0.220582	0.851654	0.177812
24056	Sh3bp5	SH3-domain binding protein 5 (BTK-associated)	1	1	-0.856197	-0.59091	0.790781	0.572328	0.404412	-1.08644	-1.50162	0.776812	0.465247	1.02559
24061	Smc1a	structural maintenance of chromosomes 1A	1	1	-1.18626	-1.03406	0.787895	0.321025	0.585098	-1.34018	-0.49894	0.743323	0.818657	0.803431
24063	Spry1	sprouty homolog 1 (Drosophila)	1	1	-1.19074	-0.853589	0.613554	0.589134	0.724726	-1.44502	-0.60042	0.494512	0.492454	1.17538
24088	Tlr2	toll-like receptor 2	1	1	-0.327417	-0.261391	0.506517	0.0574234	0.593292	-1.19557	-0.981037	0.649158	-0.195387	1.15441
24100	Tpra1	transmembrane protein, adipocyte asscociated 1	1	1	-0.714298	0.198837	0.644695	0.345537	-0.00534492	-1.00467	0.184397	0.313669	0.0965232	-0.0593478
24105	Rbck1	RanBP-type and C3HC4-type zinc finger containing 1	1	1	-1.13124	-1.14138	0.527398	0.865175	0.128124	-0.84731	-0.685202	1.02973	0.734958	0.519752
26356	Ing1	inhibitor of growth family, member 1	1	1	-0.885666	-0.791495	1.12643	0.157461	0.602605	-1.42003	-0.951939	0.841899	0.521989	0.798744
26362	Axl	AXL receptor tyrosine kinase	1	1	-1.15757	-0.545547	0.839747	0.174754	0.324374	-1.25411	-1.08259	0.889158	0.636503	1.17528
26363	Btd	biotinidase	1	1	-0.891605	-0.214626	0.0759882	-0.218386	0.686415	0.0830454	-1.25746	0.0181785	0.74631	0.972138
26364	Cd97	CD97 antigen	1	1	-0.712596	-0.233424	0.879865	-0.0145816	0.578187	-1.43806	-0.988417	0.680271	0.136537	1.11222
26371	Ciao1	cytosolic iron-sulfur protein assembly 1 homolog (S. cerevisiae)	1	1	-0.703849	-1.2064	0.580615	0.481217	0.494651	-1.09763	-0.692826	0.744878	0.792978	0.606362
26373	Clcn7	chloride channel 7	1	1	-1.23165	-0.651647	0.82623	0.574136	0.288858	-1.49087	-0.290904	0.600247	0.446762	0.928844
26378	Decr2	2-4-dienoyl-Coenzyme A reductase 2, peroxisomal	1	1	-0.931675	-1.12752	0.631334	0.285996	0.0176118	-1.21699	0.132498	1.1199	0.579219	0.509612
26379	Esrra	estrogen related receptor, alpha	1	1	-0.813135	-1.00618	0.525293	0.97043	0.345474	-0.961382	-0.998277	0.932564	0.248068	0.757149
26383	Fto	fat mass and obesity associated	1	1	-1.21468	-1.1073	0.83765	0.210632	0.300777	-0.882241	-0.800319	0.829916	0.825516	1.00005
26385	Grk6	G protein-coupled receptor kinase 6	1	1	-1.18709	-0.877509	0.926776	0.302801	0.694237	-1.29494	-0.903462	0.919465	0.667536	0.752182
26388	Ifi202b	interferon activated gene 202B	1	1	-0.718037	-0.808485	0.974879	0.0482241	0.676659	-0.804177	-0.79829	0.606758	0.938713	-0.116244
26394	Lypla2	lysophospholipase 2	1	1	-1.10408	-0.856276	0.824766	0.434842	0.505902	-1.11554	-1.1401	0.889165	0.677673	0.88364
26395	Map2k1	mitogen-activated protein kinase kinase 1	1	1	-1.01043	-0.599033	1.01336	0.235481	0.647499	-1.4708	-0.958068	0.858067	0.324141	0.95978
26396	Map2k2	mitogen-activated protein kinase kinase 2	1	1	-1.17739	-1.14906	0.614317	0.704922	0.344356	-1.04924	-0.65294	0.841877	0.950283	0.57288
26397	Map2k3	mitogen-activated protein kinase kinase 3	1	1	-1.33811	-1.2973	0.677615	0.768097	0.257456	-0.826424	-0.488081	0.87126	0.920718	0.454766
26401	Map3k1	mitogen-activated protein kinase kinase kinase 1	1	1	-0.815879	-0.436379	1.04716	-0.132748	0.968272	-1.5276	-0.653891	0.427518	0.236919	0.886622
26403	Map3k11	mitogen-activated protein kinase kinase kinase 11	1	1	-0.900243	-0.830466	0.807089	0.583641	0.377433	-1.24693	-1.01701	0.897416	0.560754	0.76832
26406	Map3k3	mitogen-activated protein kinase kinase kinase 3	1	1	-0.831171	-0.541645	0.944017	-0.00708933	0.60643	-1.31096	-1.21095	0.979347	0.457945	0.914079
26413	Mapk1	mitogen-activated protein kinase 1	1	1	-0.765979	-1.09397	1.1095	0.0855737	0.761344	-0.321415	-1.56206	0.330487	0.948281	0.50824
26416	Mapk14	mitogen-activated protein kinase 14	1	1	-0.524029	-0.717509	0.980255	-0.210183	0.68086	-0.919758	-1.23688	0.810556	0.396909	0.739783
26422	Nbea	neurobeachin	1	1	-0.702116	-1.06572	-0.0348617	0.101298	1.87774	-1.29198	-0.305226	-0.18176	0.595446	1.00718
26426	Nubp2	nucleotide binding protein 2	1	1	-1.16607	-1.23765	0.457036	0.808544	0.305024	-0.726519	-0.937694	0.698853	1.0972	0.701278
26433	Plod3	procollagen-lysine, 2-oxoglutarate 5-dioxygenase 3	1	1	-1.02859	-0.858793	0.930165	0.212692	0.427572	-1.26938	-1.02686	0.891165	0.729463	0.992555
26443	Psma6	proteasome (prosome, macropain) subunit, alpha type 6	1	1	-0.886293	-1.15227	0.66149	0.429616	0.371807	-0.819677	-1.21698	0.617648	0.842882	1.15177
26444	Psma7	proteasome (prosome, macropain) subunit, alpha type 7	1	1	-0.849023	-0.87669	0.0302335	0.443749	0.763955	-0.629081	-0.648103	0.13799	0.706119	0.92085
26446	Psmb3	proteasome (prosome, macropain) subunit, beta type 3	1	1	-0.989152	-0.652344	0.444039	0.496293	0.44584	-0.723609	-1.43635	0.733623	0.869657	0.812006
26451	Rpl27a	ribosomal protein L27A	1	1	-0.594111	-0.771879	0.0165999	-0.199791	0.331459	-0.00851162	-0.659132	0.556474	0.876725	0.452167
26457	Slc27a1	solute carrier family 27 (fatty acid transporter), member 1	1	1	-1.43922	-0.857317	0.626118	0.724396	0.0045605	-0.952104	-0.58545	0.882561	0.79926	0.797191
26465	Zfp146	zinc finger protein 146	1	1	-0.999217	-0.74486	0.568506	-0.0226935	0.634348	-1.1352	-0.870323	0.662291	1.31443	0.592716
26558	Homer3	homer homolog 3 (Drosophila)	1	1	-1.3984	-0.954786	0.698936	0.280046	0.987388	-0.798462	-0.191683	0.824772	0.311183	0.241003
26559	Hunk	hormonally upregulated Neu-associated kinase	1	1	-0.909079	-0.868711	-0.184421	0.857342	0.130185	-0.836261	-0.278225	0.160896	1.18742	0.740855
26569	Slc27a4	solute carrier family 27 (fatty acid transporter), member 4	1	1	-0.950479	-0.630128	1.06174	0.0743555	0.593351	-1.38166	-0.716113	1.18389	0.441179	0.323862
26886	Cenph	centromere protein H	1	1	-0.746649	-1.12585	0.28717	0.162136	0.274481	-0.680065	-0.508568	0.399745	1.0974	0.840193
26889	Cln8	ceroid-lipofuscinosis, neuronal 8	1	1	-0.769576	-0.744022	0.624845	1.0952	0.0443671	-0.941211	0.206583	-0.0149372	0.462351	0.0364018
26893	Cops6	COP9 (constitutive photomorphogenic) homolog, subunit 6 (Arabidopsis thaliana)	1	1	-1.04184	-1.07237	0.67888	0.402487	0.350373	-0.915975	-1.1941	0.83962	1.01926	0.933653
26894	Cops7a	COP9 (constitutive photomorphogenic) homolog, subunit 7a (Arabidopsis thaliana)	1	1	-1.14227	-1.11895	0.691916	0.558542	0.223956	-1.02194	-0.932324	0.904823	1.09488	0.741371
26897	Acot1	acyl-CoA thioesterase 1	1	1	-0.579499	-0.4849	0.302624	1.44308	-0.220968	-0.339331	-0.675232	0.136917	0.295822	0.12149
26914	H2afy	H2A histone family, member Y	1	1	-0.865297	-0.961637	0.895485	0.160817	0.445415	-1.08693	-1.28511	0.982431	0.730642	0.984179
26920	Cep110	centrosomal protein 110	1	1	-0.611624	-0.390942	1.01643	-0.132714	0.832777	-1.241	-1.1887	0.656445	0.11872	0.940615
26922	Mecr	mitochondrial trans-2-enoyl-CoA reductase	1	1	-0.549564	-0.954752	-0.376072	0.556249	0.0503226	-0.0125962	-0.558048	-0.159899	1.39766	0.606696
26926	Aifm1	apoptosis-inducing factor, mitochondrion-associated 1	1	1	-0.696643	-1.22399	0.200774	0.438342	0.35772	-0.721093	-1.06229	0.609879	1.25675	0.840554
26934	Racgap1	Rac GTPase-activating protein 1	1	1	-0.998686	-1.02887	0.87449	0.444461	0.316412	-1.18312	-0.949823	0.800202	0.938118	0.786817
26936	Mprip	myosin phosphatase Rho interacting protein	1	1	-1.29455	-1.01195	0.844388	0.128058	0.623375	-1.16169	-0.881244	0.84263	1.00467	0.906321
26939	Polr3e	polymerase (RNA) III (DNA directed) polypeptide E	1	1	-0.988892	-0.369582	0.316417	0.462476	0.440423	-0.896776	-0.611545	0.1539	0.644165	0.849415
26940	Ecsit	ECSIT homolog (Drosophila)	1	1	-1.07814	-0.647531	0.059045	1.0929	0.293702	-1.05834	-0.474384	0.329905	1.156	0.326847
26941	Slc9a3r1	solute carrier family 9 (sodium/hydrogen exchanger), member 3 regulator 1	1	1	-0.87045	-0.392559	0.709732	0.372802	0.325995	-1.17234	-1.04874	0.906689	0.243679	0.925191
26949	Vat1	vesicle amine transport protein 1 homolog (T californica)	1	1	-0.967839	-0.353132	0.874785	0.80551	0.719647	-1.61664	-1.12425	0.511823	0.453228	0.696871
26965	Cul1	cullin 1	1	1	-0.699452	-0.969503	0.656735	0.547818	0.741768	-0.65876	-1.22	0.0026033	0.984059	0.614734
26992	Brd7	bromodomain containing 7	1	1	-0.987669	-1.0542	0.833349	0.280868	0.391743	-1.13072	-0.994455	0.760034	0.956545	0.944508
27008	Micall1	microtubule associated monoxygenase, calponin and LIM domain containing -like 1	1	1	-0.675969	-0.452646	0.484491	0.37886	0.791194	-1.12228	-0.358541	0.694706	-0.0781664	0.338357
27027	Tspan32	tetraspanin 32	1	1	-0.874134	-0.616426	0.69725	0.127893	0.790519	-1.10992	-1.31335	0.666045	0.913647	0.718481
27028	Ermap	erythroblast membrane-associated protein	1	1	-1.07337	-0.978119	0.754123	0.288936	0.146834	-1.19788	-0.382207	0.889699	0.997076	0.55491
27041	G3bp1	Ras-GTPase-activating protein SH3-domain binding protein 1	1	1	-0.790761	-1.45448	0.375204	0.958214	0.119725	-0.238543	-1.10437	0.520488	1.02077	0.593743
27045	Nit1	nitrilase 1	1	1	-0.741448	-1.23015	0.275506	1.00994	0.254175	-0.715688	-0.653714	0.751263	0.55604	0.494069
27049	Etv3	ets variant gene 3	1	1	-0.850924	-0.946787	0.798518	0.510926	0.33387	-1.12157	-0.846787	0.641886	0.305536	1.17533
27050	Rps3	ribosomal protein S3	1	1	-1.31101	-1.16843	0.681569	0.428186	0.612428	-1.07538	-0.798389	0.804338	1.02378	0.802914
27053	Asns	asparagine synthetase	1	1	-0.525911	-1.08975	-0.224894	1.01911	-0.0941269	-0.550034	-0.0450294	0.262357	1.19589	0.0523866
27054	Sec23b	SEC23B (S. cerevisiae)	1	1	-1.04396	-1.02451	0.793995	0.460532	0.42073	-0.860662	-1.10839	0.705663	0.949937	0.706659
27055	Fkbp9	FK506 binding protein 9	1	1	-1.11576	-1.50756	0.89723	-0.0313168	0.276903	-0.731205	-0.232863	0.893363	1.12297	0.428241
27056	Irf5	interferon regulatory factor 5	1	1	-0.618444	-0.137971	0.772964	0.0459281	0.481308	-0.968811	-1.1079	0.578932	-0.201893	1.15589
27057	Ncoa4	nuclear receptor coactivator 4	1	1	-0.93852	-0.670282	0.789111	0.532112	0.283529	-1.34813	-0.693461	0.605709	0.780108	0.65982
27061	Bcap31	B-cell receptor-associated protein 31	1	1	-1.04884	-0.78491	0.786552	0.154484	0.625036	-1.11344	-1.26708	0.791269	0.957443	0.899489
27208	Snord33	small nucleolar RNA, C/D box 33	1	1	-1.14401	-0.529684	0.109826	0.42667	0.867631	-1.06537	-0.403616	0.213267	0.864477	0.660813
27210	Snord34	small nucleolar RNA, C/D box 34	1	1	-1.32061	-0.482052	0.832672	-0.00712336	0.744906	-1.2236	-0.240519	0.128078	0.780675	0.787576
27218	Slamf1	signaling lymphocytic activation molecule family member 1	1	1	-0.807304	-0.591297	0.541181	-0.221072	1.55344	-1.21536	-0.485778	0.29458	0.720694	0.210911
27221	Chaf1a	chromatin assembly factor 1, subunit A (p150)	1	1	-1.06791	-1.24096	0.661378	0.471748	0.383682	-1.01624	-0.416013	0.583518	0.91482	0.725966
27223	Trp53bp1	transformation related protein 53 binding protein 1	1	1	-1.14123	-1.16312	0.749786	0.850225	0.374317	-1.03212	-0.566803	0.534178	0.776611	0.618157
27226	Pla2g7	phospholipase A2, group VII (platelet-activating factor acetylhydrolase, plasma)	1	1	-0.709968	-0.123068	0.330308	-0.0447935	0.434142	0.0205301	-1.43933	0.194713	0.789178	0.548288
27261	Dok3	docking protein 3	1	1	-0.956144	-0.907278	0.909873	0.299782	0.452282	-1.32272	-1.05047	0.957525	0.637453	0.979698
27267	Cars	cysteinyl-tRNA synthetase	1	1	-0.671609	-1.17097	0.161435	0.781825	-0.0917999	-0.807429	0.108792	0.552861	0.905363	0.231534
27279	Tnfrsf12a	tumor necrosis factor receptor superfamily, member 12a	1	1	-0.483393	-0.962707	0.162264	0.753045	-0.0857382	-0.44935	-0.378364	0.260432	0.333715	0.850097
27359	Sytl4	synaptotagmin-like 4	1	1	-1.08742	-0.811251	0.842282	0.0266059	1.06318	-1.01447	-0.914863	0.721216	0.351193	0.823528
27360	Add3	adducin 3 (gamma)	1	1	-0.863203	-0.35863	0.943362	0.230067	0.883062	-1.50206	-1.12923	0.770986	0.201722	0.823931
27366	Txnl4a	thioredoxin-like 4A	1	1	-1.01321	-1.14954	0.693901	0.755119	-0.0916163	-0.600948	-1.01556	0.77125	1.07065	0.579962
27369	Dguok	deoxyguanosine kinase	1	1	-0.789001	-0.593903	0.949855	-0.171599	0.249965	-0.920314	-1.16279	0.886486	0.417128	1.13418
27388	Ptdss2	phosphatidylserine synthase 2	1	1	-0.974978	-1.03097	0.576275	0.508625	0.00982618	-1.22143	0.00696908	0.728588	0.856343	0.540744
27395	Mrpl15	mitochondrial ribosomal protein L15	1	1	-1.06372	-1.26765	0.519497	0.336708	0.306162	-0.449589	-1.0599	0.626432	1.13431	0.917748
27398	Mrpl2	mitochondrial ribosomal protein L2	1	1	-0.625876	-1.12603	-0.122776	1.28313	0.0918573	-0.544455	-0.547574	-0.0447149	0.938085	0.69835
27399	Ip6k1	inositol hexaphosphate kinase 1	1	1	-0.823752	-0.699919	0.77885	0.343738	0.419088	-1.72783	-0.107689	0.70307	0.615658	0.498785
27403	Abca7	ATP-binding cassette, sub-family A (ABC1), member 7	1	1	-0.949757	-0.940046	0.821451	0.613021	0.527662	-1.42233	-0.638847	0.839129	0.424807	0.724913
27406	Abcf3	ATP-binding cassette, sub-family F (GCN20), member 3	1	1	-1.16858	-1.11711	0.769065	0.501754	0.743382	-1.30063	-0.711417	0.581726	0.936813	0.764999
27414	Sergef	secretion regulating guanine nucleotide exchange factor	1	1	-0.955911	-0.778316	0.839821	0.780234	0.23463	-0.624956	-0.575183	0.534319	-0.019642	0.565006
27419	Naglu	alpha-N-acetylglucosaminidase (Sanfilippo disease IIIB)	1	1	-1.1035	-0.931226	0.956188	0.368302	0.505394	-1.43836	-0.572347	0.725685	0.704738	0.785124
27426	Nagpa	N-acetylglucosamine-1-phosphodiester alpha-N-acetylglucosaminidase	1	1	-0.751422	-1.08643	0.64439	0.728695	0.164742	-0.821547	-1.25042	0.797265	0.610106	0.964622
27632	Rdbp	RD RNA-binding protein	1	1	-0.230451	-0.953968	0.287593	0.565926	-0.0248151	-1.06733	0.2324	0.298319	0.600356	0.291966
27643	Ubl4	ubiquitin-like 4	1	1	-1.05525	-1.09509	0.845247	0.452148	0.341296	-1.08246	-1.02829	0.899565	0.927874	0.794951
27681	Snf8	SNF8, ESCRT-II complex subunit, homolog (S. cerevisiae)	1	1	-0.904437	-1.14999	0.40966	0.392476	0.674073	-0.653917	-1.1976	0.442982	0.875795	1.11097
27784	Commd8	COMM domain containing 8	1	1	-0.385114	-0.945346	0.616885	0.0944693	0.657907	-0.603904	-1.46332	0.404254	0.612443	1.01173
27878	Tada1	transcriptional adaptor 1	1	1	-0.840012	-1.09324	0.672476	0.343674	0.331721	-1.28354	-0.739368	0.926301	0.722007	0.95998
27886	Dgcr14	DiGeorge syndrome critical region gene 14	1	1	-1.23079	-1.07498	0.674961	0.589299	0.526988	-0.688985	-0.809404	0.816877	0.532411	0.663629
27966	Rrp9	RRP9, small subunit (SSU) processome component, homolog (yeast)	1	1	-1.17876	-1.18478	0.267665	1.04396	0.19973	-0.264475	-0.885938	0.544139	1.15573	0.30273
27979	Eif3b	eukaryotic translation initiation factor 3, subunit B	1	1	-1.25371	-1.28313	0.629085	0.581813	0.24457	-0.721383	-0.87516	0.703422	1.19776	0.776731
27984	Efhd2	EF hand domain containing 2	1	1	-1.0472	-0.745708	0.722626	0.637208	0.387825	-1.16196	-1.05784	0.730335	0.450358	1.08436
27993	Imp4	IMP4, U3 small nucleolar ribonucleoprotein, homolog (yeast)	1	1	-1.13498	-1.02055	-0.0840498	0.72558	0.142775	0.0647642	-1.22808	0.710778	1.03967	0.784081
27999	Fam3c	family with sequence similarity 3, member C	1	1	-0.781517	-0.902849	0.830868	0.050735	0.522318	-0.934387	-1.34813	0.815908	0.773549	0.973502
28000	Prpf19	PRP19/PSO4 pre-mRNA processing factor 19 homolog (S. cerevisiae)	1	1	-1.28322	-1.16706	0.746259	0.484981	0.286116	-0.907795	-0.937209	0.881788	1.12959	0.766549
28006	D6Wsu116e	DNA segment, Chr 6, Wayne State University 116, expressed	1	1	-0.671159	-0.240022	0.691009	-0.0640954	0.831226	-1.32891	-0.953286	0.677567	0.121633	0.936033
28010	Miip	migration and invasion inhibitory protein	1	1	-1.01779	-0.778471	0.0560892	0.878194	0.417843	-0.601093	-0.0918843	0.486771	-0.175519	0.825856
28019	Ing4	inhibitor of growth family, member 4	1	1	-0.818171	-0.632888	0.957356	-0.267447	0.738354	-1.10855	-1.22115	0.937282	0.33858	1.07664
28030	Gfm1	G elongation factor, mitochondrial 1	1	1	-1.22145	-1.40815	0.612334	0.614279	0.211317	-0.616648	-0.70278	0.628119	1.14608	0.736903
28077	Med10	mediator of RNA polymerase II transcription, subunit 10 homolog (NUT2, S. cerevisiae)	1	1	-0.657053	-0.727129	0.45054	0.367541	0.377868	-0.474966	-1.55615	0.634097	0.598509	0.986738
28081	D11Wsu99e	DNA segment, Chr 11, Wayne State University 99, expressed	1	1	-0.609204	-0.949481	0.636307	0.377192	0.377797	-1.56026	-0.441366	0.490939	0.943003	0.735072
28088	D10Wsu52e	DNA segment, Chr 10, Wayne State University 52, expressed	1	1	-0.770231	-0.991625	0.685942	0.332123	0.61091	-0.753739	-1.44905	0.642932	0.92376	0.768972
28106	D17Wsu104e	DNA segment, Chr 17, Wayne State University 104, expressed	1	1	-1.33904	-0.501385	0.278851	0.458597	0.528146	-1.07851	-0.507185	0.351174	1.00933	0.800019
28109	D10Wsu102e	DNA segment, Chr 10, Wayne State University 102, expressed	1	1	-1.30597	-0.860428	0.66255	0.364422	0.578769	-1.1194	-0.945296	0.567235	0.818236	1.23988
28113	Tinf2	Terf1 (TRF1)-interacting nuclear factor 2	1	1	-0.80061	-1.03986	0.671124	0.359968	0.622174	-1.19925	-0.763212	0.71423	0.665358	0.77007
28114	Nsun2	NOL1/NOP2/Sun domain family member 2	1	1	-1.45206	-1.21755	0.238607	0.86631	0.428099	-0.188184	-0.621852	0.24066	1.04237	0.663599
28135	Cep63	centrosomal protein 63	1	1	-0.586375	-1.08116	0.568864	0.0936913	0.746136	-0.596618	-1.33094	0.254488	0.734919	1.197
28146	Serp1	stress-associated endoplasmic reticulum protein 1	1	1	-0.716904	-0.764547	0.826295	-0.00305683	0.650763	-0.768318	-1.66688	0.728692	0.62159	1.09236
28169	Agpat3	1-acylglycerol-3-phosphate O-acyltransferase 3	1	1	-1.38281	-0.879079	0.532827	0.411846	0.675534	-1.18511	-0.83748	0.626127	1.07653	0.961622
28193	Reep3	receptor accessory protein 3	1	1	-0.440095	-0.760572	1.15426	0.0816642	0.556992	-1.19036	-1.29657	0.897368	0.373556	0.623756
28199	Dcaf11	DDB1 and CUL4 associated factor 11	1	1	-0.660761	-0.605413	0.176701	0.250839	0.856971	-1.30034	0.0580875	0.304163	0.392862	0.526891
28295	D10Jhu81e	DNA segment, Chr 10, Johns Hopkins University 81 expressed	1	1	-1.03702	-1.17439	0.62019	0.761347	0.300688	-1.42971	-0.279537	0.682483	1.03027	0.525674
29805	Znhit2-ps	zinc finger, HIT domain containing 2, pseudogene	1	1	-0.396711	-0.996867	0.920946	0.861043	0.0991414	-0.686725	-1.0793	0.546623	0.646345	0.0855067
29806	Limd1	LIM domains containing 1	1	1	-0.767688	-0.81759	0.550367	0.466785	0.68509	-1.61556	-0.296633	0.35871	0.827688	0.608831
29811	Ndrg2	N-myc downstream regulated gene 2	1	1	-0.913202	-0.767376	0.856179	-0.253784	-0.0282722	-0.857347	0.525173	0.152074	0.961312	0.325244
29816	Hip1r	huntingtin interacting protein 1 related	1	1	-0.721514	-0.813677	1.23185	-0.0273721	0.237053	-0.765489	-0.867375	1.21231	0.0663422	0.44787
29856	Smtn	smoothelin	1	1	-1.15209	-0.711687	0.772891	0.400012	0.871511	-1.50513	-0.442377	0.593711	0.312314	0.860849
29857	Mapk12	mitogen-activated protein kinase 12	1	1	-1.36735	-0.66303	0.879976	0.0767575	0.6056	-0.872843	-0.784399	0.334711	0.854927	0.935655
29858	Pmm1	phosphomannomutase 1	1	1	-0.812457	-0.530255	0.0230927	0.669795	0.265043	-0.673492	-0.31044	0.359469	1.01456	-0.00531299
29870	Gtse1	G two S phase expressed protein 1	1	1	-0.845906	-0.515879	0.284547	0.614353	0.189783	-0.86612	-0.315813	0.176452	0.942915	0.335667
29875	Iqgap1	IQ motif containing GTPase activating protein 1	1	1	-0.69593	-0.117112	0.777079	0.337153	0.543152	-1.22162	-1.21905	0.790787	-0.103691	0.909238
29876	Clic4	chloride intracellular channel 4 (mitochondrial)	1	1	-0.79101	-1.34335	0.243902	1.30867	-0.230615	-0.87401	0.0914249	0.0225004	0.957308	0.615175
30046	Zfp292	zinc finger protein 292	1	1	-0.595789	-0.766228	0.954334	-0.356733	0.819206	-1.46302	-1.15822	0.646379	0.862798	1.05727
30055	Timm13	translocase of inner mitochondrial membrane 13 homolog (yeast)	1	1	-1.02223	-1.08476	0.587935	0.80812	0.43614	-1.14401	-0.349451	0.588192	0.893571	0.28649
30791	Slc39a1	solute carrier family 39 (zinc transporter), member 1	1	1	-1.18066	-1.12484	0.429948	0.432963	0.397139	-1.04948	-0.569785	0.662889	0.676508	1.32533
30838	Fbxw4	F-box and WD-40 domain protein 4	1	1	-0.787937	-0.378711	0.794792	0.41057	1.03509	-1.66525	-0.191302	0.203197	0.38618	0.19337
30839	Fbxw5	F-box and WD-40 domain protein 5	1	1	-1.21221	-1.04577	0.850749	0.665701	0.148746	-1.16869	-0.73288	0.79326	0.815198	0.885894
30840	Fbxl6	F-box and leucine-rich repeat protein 6	1	1	-1.15955	-1.16276	0.582051	0.426001	0.346964	-0.924884	-0.801691	0.882524	0.969699	0.841647
30841	Kdm2b	lysine (K)-specific demethylase 2B	1	1	-0.915463	-0.919202	0.953177	0.0811742	0.544231	-0.974687	-1.16518	0.713803	0.811832	0.870312
30853	Mlf2	myeloid leukemia factor 2	1	1	-0.947633	-0.922928	0.678572	0.494988	0.462508	-0.954504	-1.17101	0.781194	0.933652	0.645163
30927	Snai3	snail homolog 3 (Drosophila)	1	1	-0.930363	-0.352562	-0.00566444	0.516561	0.234223	-0.426632	-0.0469075	0.401085	0.200856	0.409404
30932	Zfp330	zinc finger protein 330	1	1	-0.591556	-1.2326	0.826772	0.2785	0.373399	-0.401023	-1.04585	0.177756	0.53312	1.08149
30934	Tor1b	torsin family 1, member B	1	1	-0.976116	-0.947898	0.813831	0.0734839	0.490607	-1.27244	-0.633766	0.752908	0.954077	0.745316
30941	Usp21	ubiquitin specific peptidase 21	1	1	-0.709459	-0.458696	0.349802	0.402211	-0.260204	-0.80276	-0.178751	0.830442	0.0565411	0.770874
30946	Abt1	activator of basal transcription 1	1	1	-0.832968	-1.49183	0.489865	0.330832	0.376296	-0.476385	-0.74593	0.596712	1.12386	0.629541
30948	Bin1	bridging integrator 1	1	1	-1.22722	-0.859177	1.19814	0.10133	0.683734	-1.05092	-0.824927	0.930147	0.336784	0.712102
30954	Siva1	SIVA1, apoptosis-inducing factor	1	1	-0.723728	-1.27934	0.207522	0.810912	0.268328	-1.05658	0.129685	0.681294	0.821339	0.140568
30957	Mapk8ip3	mitogen-activated protein kinase 8 interacting protein 3	1	1	-0.960555	-0.589015	0.810149	0.3414	1.00314	-1.65801	-0.00750188	0.467021	0.140171	0.453201
30960	Vapa	vesicle-associated membrane protein, associated protein A	1	1	-0.910881	-0.911564	0.873349	0.0568656	0.424465	-0.884547	-1.39309	0.845761	0.774453	1.12519
50492	Thop1	thimet oligopeptidase 1	1	1	-1.3012	-0.759997	0.0336025	0.695988	0.0696391	-0.288902	-0.521134	0.410378	1.4718	0.189816
50493	Txnrd1	thioredoxin reductase 1	1	1	-1.03155	-1.36774	0.277782	0.701234	0.476665	-0.636894	-1.02117	0.611814	1.11539	0.874469
50496	E2f6	E2F transcription factor 6	1	1	-1.25997	-1.18433	0.783112	0.136838	0.673255	-1.0393	-0.768207	0.693499	1.09349	0.871614
50497	Hspa14	heat shock protein 14	1	1	-0.429074	-0.659226	-0.209663	0.677851	0.616443	-0.55388	-0.282895	-0.331924	0.882335	0.290033
50498	Ebi3	Epstein-Barr virus induced gene 3	1	1	-0.668043	-0.627554	0.759431	0.241523	0.178006	-1.17529	-1.10566	0.947751	0.277975	1.17186
50505	Ercc4	excision repair cross-complementing rodent repair deficiency, complementation group 4	1	1	-0.762163	-0.994888	1.0322	-0.478154	0.648721	-0.847029	-0.927327	0.403009	0.711819	1.21381
50529	Mrps7	mitchondrial ribosomal protein S7	1	1	-1.06317	-1.07623	0.343067	0.47193	0.38575	-0.714305	-0.947948	0.737293	1.0532	0.810412
50708	Hist1h1c	histone cluster 1, H1c	1	1	-0.88877	-0.277554	0.883792	-0.125394	0.884482	-1.59974	-0.355499	0.674944	0.0746508	0.729085
50709	Hist1h1e	histone cluster 1, H1e	1	1	-0.393651	-0.45622	0.0201167	-0.0791641	0.822637	-0.769581	0.330585	-0.380493	0.769473	0.136298
50720	Sacs	sacsin	1	1	-0.641416	-1.29146	0.700541	0.540137	0.403437	-1.29567	-0.253596	0.0947032	1.15918	0.584141
50722	Dkkl1	dickkopf-like 1	1	1	-0.187224	-0.61948	-0.39217	0.661939	0.654066	-0.89789	-1.1222	0.751001	0.5839	0.568056
50724	Sap30l	SAP30-like	1	1	-0.514255	-0.87571	0.815921	-0.319385	0.680668	-0.854481	-1.0872	0.364692	0.580031	1.20971
50754	Fbxw7	F-box and WD-40 domain protein 7	1	1	-0.950915	-0.593196	-0.0682397	-0.0440867	1.19672	-0.372026	-0.204218	0.0117088	0.439264	0.584987
50762	Fbxo6	F-box protein 6	1	1	-0.57946	-0.0971751	0.0495233	0.249815	0.473647	-0.964673	-0.823728	0.175132	0.738691	0.778227
50766	Crim1	cysteine rich transmembrane BMP regulator 1 (chordin like)	1	1	-1.16266	-1.35449	0.574905	0.510929	0.355597	-0.846251	-0.437542	0.68219	0.61123	1.0661
50767	Pnpla6	patatin-like phospholipase domain containing 6	1	1	-0.414234	-1.05025	0.716558	0.373932	0.139157	-1.21337	-0.231136	0.590708	0.670823	0.417817
50768	Dlc1	deleted in liver cancer 1	1	1	-0.65543	-1.06627	0.227599	-0.439476	0.673674	-0.929381	-0.185744	0.722277	0.734561	0.918192
50770	Atp11a	ATPase, class VI, type 11A	1	1	-0.661422	-0.762283	0.766888	0.434815	0.171739	-0.897398	-0.833785	0.773616	0.291106	0.716724
50771	Atp9b	ATPase, class II, type 9B	1	1	-0.875678	-0.549288	0.86787	0.12539	0.687248	-1.28758	-1.22741	0.620799	0.595224	1.04342
50772	Mapk6	mitogen-activated protein kinase 6	1	1	-1.17528	-0.926337	0.190618	1.12978	0.961428	-0.809634	-0.873309	0.151178	0.554935	0.796622
50778	Rgs1	regulator of G-protein signaling 1	1	1	-0.622524	0.0214623	-0.515599	0.160605	0.812876	-0.968236	-0.57963	0.00444457	0.191611	1.49499
50783	Lsm4	LSM4 homolog, U6 small nuclear RNA associated (S. cerevisiae)	1	1	-1.01349	-0.800594	0.494618	0.696033	0.0074343	-1.05	-1.1165	0.834082	1.03855	0.909857
50784	Ppap2c	phosphatidic acid phosphatase type 2C	1	1	-0.4584	0.00275986	-0.370652	1.05438	0.050544	-0.740496	-1.04359	0.434271	0.0313742	1.03982
50788	Fbxl8	F-box and leucine-rich repeat protein 8	1	1	-1.0581	-0.652724	0.933775	0.233366	0.587821	-0.880066	-1.17501	0.681275	0.604747	0.72491
50794	Klf13	Kruppel-like factor 13	1	1	-0.774296	-0.988997	0.453054	0.68179	-0.15661	-0.734792	-0.58888	1.08592	0.794142	0.228672
50797	Copb2	coatomer protein complex, subunit beta 2 (beta prime)	1	1	-1.03768	-1.06545	0.663305	0.388896	0.60061	-0.916763	-1.23345	0.795361	1.10619	0.698974
50799	Slc25a13	solute carrier family 25 (mitochondrial carrier, adenine nucleotide translocator), member 13	1	1	-0.476546	-0.497081	0.371368	0.599382	0.16025	-0.489772	-1.19311	0.183159	0.171706	1.17065
50849	Rnf10	ring finger protein 10	1	1	-0.635944	-0.431313	-0.0413023	0.127525	0.203726	-0.842977	0.664935	0.193022	0.694208	0.0681201
50868	Keap1	kelch-like ECH-associated protein 1	1	1	-1.13223	-0.980811	0.632542	0.642531	0.48568	-1.29962	-0.70429	0.736918	0.877898	0.741379
50875	Tmod3	tropomodulin 3	1	1	-0.878877	-0.732899	0.786275	-0.114234	0.959002	-0.976992	-1.3216	0.616552	0.596518	1.06625
50880	Scly	selenocysteine lyase	1	1	-1.11678	-1.15654	0.271796	0.530535	0.0195245	-0.766696	0.120109	0.514077	1.02444	0.559536
50907	Preb	prolactin regulatory element binding	1	1	-0.784293	-0.562733	0.488655	0.20053	0.600744	-0.912947	-1.163	0.840032	0.725032	0.567985
50908	C1s	complement component 1, s subcomponent	1	1	-1.04725	-1.15641	0.55736	0.0388709	0.453994	-1.2057	-0.148403	0.439834	0.974101	1.0936
50917	Galns	galactosamine (N-acetyl)-6-sulfate sulfatase	1	1	-0.775632	-0.554359	0.885255	0.328569	0.393676	-1.23517	-1.26514	0.970878	0.556556	0.695365
50918	Myadm	myeloid-associated differentiation marker	1	1	-0.64104	-0.0557449	0.721566	-0.0985929	0.657008	-1.42884	-1.21935	0.80895	0.448239	0.807801
50927	Nasp	nuclear autoantigenic sperm protein (histone-binding)	1	1	-1.15216	-0.969453	0.665616	0.386101	0.501415	-0.889986	-1.10255	0.56796	1.18815	0.804898
50930	Tnfsf14	tumor necrosis factor (ligand) superfamily, member 14	1	1	-0.844607	-0.739236	0.84806	0.422016	0.499172	-1.27471	-1.2452	0.821626	0.630425	0.882458
50931	Il27ra	interleukin 27 receptor, alpha	1	1	-1.38836	-0.246904	0.431544	0.592757	0.748857	-1.01019	-0.831926	0.664775	-0.0257932	1.06524
50995	Uba2	ubiquitin-like modifier activating enzyme 2	1	1	-0.636693	-1.27364	0.0541441	0.521115	0.106665	-0.10584	-0.943331	0.414206	1.45746	0.405909
50997	Mpp2	membrane protein, palmitoylated 2 (MAGUK p55 subfamily member 2)	1	1	-1.00372	-0.980603	0.526253	0.263369	0.0529459	-0.928946	-0.10726	0.846304	0.555591	0.776064
51786	Cpsf2	cleavage and polyadenylation specific factor 2	1	1	-0.0996116	-0.958635	0.408874	0.744763	0.376998	-0.361277	-0.801686	-0.137136	0.800489	0.0272211
51789	Tnk2	tyrosine kinase, non-receptor, 2	1	1	-0.900997	-1.07717	0.688798	0.639907	0.128691	-1.03015	0.0346784	0.793204	0.557166	0.165867
51792	Ppp2r1a	protein phosphatase 2 (formerly 2A), regulatory subunit A (PR 65), alpha isoform	1	1	-0.780714	-0.738983	0.467717	0.834608	0.290726	-0.804835	-1.22553	0.741248	0.593929	0.621834
51797	Ctps	cytidine 5'-triphosphate synthase	1	1	-0.551036	-0.860423	-0.15967	0.131891	0.210649	-0.0914822	-0.142873	-0.010994	1.21263	0.261306
51800	Bok	BCL2-related ovarian killer protein	1	1	-0.694143	-0.526728	0.445042	0.827517	0.308498	-1.13044	-0.332918	0.643429	0.580359	-0.120621
51810	Hnrnpu	heterogeneous nuclear ribonucleoprotein U	1	1	-1.03998	-0.74355	0.728903	0.285802	0.524381	0.0321316	-1.43246	0.31115	0.975879	0.357744
51812	Mcrs1	microspherule protein 1	1	1	-1.18119	-1.16677	0.80242	0.542987	-0.0357549	-0.649081	-0.612991	0.673827	0.882259	0.744287
51869	Rif1	Rap1 interacting factor 1 homolog (yeast)	1	1	-0.462794	-0.888826	0.682638	-0.308908	0.602715	-0.891507	-1.02095	0.250553	1.26449	0.772589
51886	Fubp1	far upstream element (FUSE) binding protein 1	1	1	-0.868791	-1.15234	0.648611	-0.112173	0.655091	-0.407426	-1.284	0.742157	1.07607	0.702803
51902	Rnf24	ring finger protein 24	1	1	-0.347836	-0.936321	0.405812	0.133633	0.305775	-0.546248	-1.11958	0.688409	0.591952	0.824407
51944	D2Ertd750e	DNA segment, Chr 2, ERATO Doi 750, expressed	1	1	-1.08125	-0.907775	0.607039	0.261974	0.330608	-0.953019	-0.602323	0.820607	1.01097	0.513169
51960	Kctd18	potassium channel tetramerisation domain containing 18	1	1	-0.510859	-0.820683	1.11449	-0.190428	0.85491	-0.880731	-0.816951	-0.0571284	0.29533	1.01205
52009	Hn1l	hematological and neurological expressed 1-like	1	1	-0.890766	0.337612	0.192136	0.134262	0.671153	-0.318076	-1.40016	-0.0141803	0.653356	0.634666
52014	Nus1	nuclear undecaprenyl pyrophosphate synthase 1 homolog (S. cerevisiae)	1	1	-0.698849	-0.724435	0.249068	0.0851965	0.575821	-0.520796	-0.821888	-0.164869	1.3256	0.695154
52036	Ppp6r3	protein phosphatase 6, regulatory subunit 3	1	1	-1.0692	-1.02713	0.897726	0.380949	0.592868	-1.31794	-0.984875	0.778227	0.820379	0.928999
52064	Coq5	coenzyme Q5 homolog, methyltransferase (yeast)	1	1	-0.913104	-1.24078	0.565738	0.677094	0.17602	-0.585347	-1.17764	0.786479	0.958459	0.753082
52076	Tmem38b	transmembrane protein 38B	1	1	-0.381965	-0.247609	0.996333	0.121774	0.74622	-1.33364	-0.978396	0.293154	0.202188	0.581946
52118	Pvr	poliovirus receptor	1	1	-0.47037	-0.374771	0.162406	0.0550758	0.765217	-0.901125	-0.94058	0.268148	0.190504	1.2455
52132	Ccdc97	coiled-coil domain containing 97	1	1	-0.583185	-0.539798	0.730152	0.224551	0.214561	-1.33495	-0.86434	0.85432	0.526131	0.772559
52150	Kcnk6	potassium inwardly-rectifying channel, subfamily K, member 6	1	1	-1.23809	-1.05076	0.501804	0.741295	0.422179	-1.21438	-0.515907	0.391168	0.92125	1.04144
52202	Rbm34	RNA binding motif protein 34	1	1	-0.888826	-0.935258	0.679605	0.285732	0.451861	-0.650553	-1.44029	0.712986	0.836899	0.947847
52335	Atxn1l	ataxin 1-like	1	1	-1.16154	-0.820985	0.89027	0.640581	0.546148	-1.32731	-1.01805	0.848118	0.615036	0.787734
52357	Wwc2	WW, C2 and coiled-coil domain containing 2	1	1	-0.664115	-1.10155	0.486898	0.0380001	0.767264	-0.546246	-1.2036	0.691524	0.871109	0.66072
52377	Rcn3	reticulocalbin 3, EF-hand calcium binding domain	1	1	-1.17378	-1.04732	0.710152	0.139875	0.406981	-0.936011	-1.06349	0.971887	1.15542	0.836291
52398	2018-09-11	septin 11	1	1	-1.14651	-1.12028	0.710304	-0.131752	0.871117	-0.820901	-0.993968	0.666972	0.865626	1.09939
52468	Ctdsp2	CTD (carboxy-terminal domain, RNA polymerase II, polypeptide A) small phosphatase 2	1	1	-1.05266	-0.859937	0.8878	0.0621913	0.665892	-1.18774	-1.09042	0.940525	0.621163	1.01318
52477	Angel2	angel homolog 2 (Drosophila)	1	1	-0.423062	-0.586805	0.84814	0.156622	0.573332	-0.756584	-1.14158	0.157416	0.330052	0.842468
52504	Cenpo	centromere protein O	1	1	-0.929954	-1.36725	0.710509	0.667888	0.538632	-0.950008	-0.897475	0.6723	0.808566	0.746795
52513	Ddx56	DEAD (Asp-Glu-Ala-Asp) box polypeptide 56	1	1	-1.42291	-1.17487	0.238243	0.52685	0.108042	0.0251235	-0.47818	0.518955	1.0895	0.569248
52521	Zfp622	zinc finger protein 622	1	1	-0.886482	-0.868922	0.785677	0.231956	0.646923	-1.1572	-1.22675	0.501909	0.747783	1.2251
52535	Mett11d1	methyltransferase 11 domain containing 1	1	1	-1.4553	-0.0979499	0.0623013	0.41801	1.04181	-1.08264	-0.733578	0.394004	0.543414	0.909925
52538	Acaa2	acetyl-Coenzyme A acyltransferase 2 (mitochondrial 3-oxoacyl-Coenzyme A thiolase)	1	1	-0.964009	-1.2325	0.440249	0.839176	0.318437	-0.624231	-1.1883	0.568019	0.942245	0.900915
52563	Cdc23	CDC23 (cell division cycle 23, yeast, homolog)	1	1	-0.888629	-1.02705	0.58039	0.563655	0.248353	-0.88285	-0.957685	0.431059	1.1698	0.762949
52585	Dhrs1	dehydrogenase/reductase (SDR family) member 1	1	1	-0.847981	-0.545587	0.648478	0.209678	0.604732	-1.38886	-1.22016	0.943845	0.521482	1.07437
52588	Tspan14	tetraspanin 14	1	1	-1.08736	-0.832263	0.852587	0.361462	0.482412	-1.31629	-1.04881	0.929006	0.775237	0.884021
52609	Cbx7	chromobox homolog 7	1	1	-1.21343	-0.0634468	0.6323	0.0896639	0.827109	-1.03833	-0.848369	0.757658	-0.117447	0.974297
52653	Nudcd2	NudC domain containing 2	1	1	-0.46561	-1.34513	0.414763	0.933508	0.502805	-0.120465	-1.10373	-0.0524606	0.918442	0.317881
52666	D10Ertd610e	DNA segment, Chr 10, ERATO Doi 610, expressed	1	1	-1.07386	-0.989557	0.880215	0.331326	0.367278	-1.07254	-0.823626	0.796224	0.859486	0.725047
52683	Ncaph2	non-SMC condensin II complex, subunit H2	1	1	-1.07046	-1.20154	0.567546	0.481097	0.252644	-1.13927	-0.400502	0.681303	1.05108	0.778097
52686	Mettl2	methyltransferase like 2	1	1	-0.987702	-1.24484	0.329126	0.675669	0.233009	-0.448691	-1.06233	0.600349	1.09965	0.805769
52690	Setd3	SET domain containing 3	1	1	-0.588986	-1.20429	0.708485	0.806971	0.433171	-0.886618	-0.821552	0.768641	0.613785	0.170397
52696	Zwint	ZW10 interactor	1	1	-0.214887	-0.72168	0.347347	0.577384	0.253226	-0.750411	-1.20047	0.299555	1.0317	0.378244
52705	Krr1	KRR1, small subunit (SSU) processome component, homolog (yeast)	1	1	-0.786764	-0.960672	0.609717	-0.0419085	0.626958	-0.859994	-1.17467	0.515348	1.08041	0.991578
52710	Gpr172b	G protein-coupled receptor 172B	1	1	-1.20541	-1.2252	0.565109	0.877938	0.280112	-0.228952	-0.87694	0.468078	0.713193	0.632078
52712	Zkscan6	zinc finger with KRAB and SCAN domains 6	1	1	-0.450213	-0.581251	0.804079	-0.0719324	0.959114	-1.07075	-1.32853	0.293043	0.520906	0.925541
52717	Anapc16	anaphase promoting complex subunit 16	1	1	-0.994865	-1.07502	0.740199	0.408236	0.479852	-1.06142	-1.18407	0.88983	0.982614	0.814656
52829	D4Bwg0951e	DNA segment, Chr 4, Brigham & Women's Genetics 0951 expressed	1	1	-0.582291	-1.10945	0.703684	0.182558	0.233231	-0.759741	-0.390985	0.608729	0.483016	0.631254
52837	Tmx4	thioredoxin-related transmembrane protein 4	1	1	-0.595469	-0.532348	1.31975	0.0507378	0.562646	-1.34746	-1.14705	0.802138	0.279252	0.607801
52856	Gtpbp5	GTP binding protein 5	1	1	-0.677223	-1.11447	0.711171	0.470065	0.785151	-0.863581	-0.798983	0.311786	0.833124	0.342956
52858	Cdipt	CDP-diacylglycerol--inositol 3-phosphatidyltransferase (phosphatidylinositol synthase)	1	1	-0.801582	-0.983841	0.704762	0.283875	0.35243	-1.07125	-1.0286	0.661096	0.857749	1.02536
52864	Btbd12	BTB (POZ) domain containing 12	1	1	-0.937874	-1.25034	0.804283	0.319846	0.578584	-1.06207	-0.522749	0.702801	1.00852	0.358995
52898	Rnasek	ribonuclease, RNase K	1	1	-0.722464	-0.532315	0.437766	0.849773	-0.0945761	-1.18702	-0.24942	1.03772	0.0636206	0.396916
53312	Nub1	negative regulator of ubiquitin-like proteins 1	1	1	-1.13872	-0.864843	0.923372	0.270513	0.431493	-1.05374	-1.10112	1.02746	0.641329	0.864262
53313	Atp2a3	ATPase, Ca++ transporting, ubiquitous	1	1	-1.03799	-0.758692	1.01145	0.155706	0.6288	-1.31554	-1.13204	1.00858	0.626762	0.812966
53314	Batf	basic leucine zipper transcription factor, ATF-like	1	1	-0.423622	-0.526029	0.0372139	0.749381	0.0869225	-0.741853	-0.662415	0.355459	-0.0730424	1.19799
53328	Pgrmc1	progesterone receptor membrane component 1	1	1	-0.955495	-0.958502	0.532889	0.203691	0.330977	-0.502431	-1.36506	0.698222	0.965189	1.05052
53332	Mtmr1	myotubularin related protein 1	1	1	-0.642687	-0.53959	0.720454	-0.05483	0.851393	-0.800382	-1.72776	0.473624	0.82087	0.898907
53356	Eif3g	eukaryotic translation initiation factor 3, subunit G	1	1	-1.04287	-1.21875	0.48707	0.583831	0.15245	-0.65537	-1.15998	0.865563	1.23083	0.757221
53375	Mtx2	metaxin 2	1	1	-0.834108	-0.403063	-0.276722	0.256413	-0.0345377	-0.456564	-0.266584	0.399453	1.34633	0.269379
53378	Sdcbp	syndecan binding protein	1	1	-0.808242	-0.442607	0.663167	0.376268	0.408163	-0.682637	-1.79616	0.793356	0.655379	0.833317
53379	Hnrnpa2b1	heterogeneous nuclear ribonucleoprotein A2/B1	1	1	-1.05857	-0.956939	0.885642	0.338843	0.586535	-0.844117	-1.36086	0.639525	0.942008	0.827933
53380	Psmd10	proteasome (prosome, macropain) 26S subunit, non-ATPase, 10	1	1	-0.923386	-1.18802	0.055366	0.33829	0.484373	-0.000547498	-0.836376	0.18099	1.27414	0.615168
53413	Exoc7	exocyst complex component 7	1	1	-0.893372	-0.915354	0.98394	0.242104	0.64509	-1.32119	-0.878197	0.725807	0.677402	0.733771
53415	Htatip2	HIV-1 tat interactive protein 2, homolog (human)	1	1	-0.211596	-0.372905	-0.917801	0.943947	0.335971	-0.725779	0.0168666	0.455508	0.767295	-0.291507
53421	Sec61a1	Sec61 alpha 1 subunit (S. cerevisiae)	1	1	-1.09505	-0.979476	0.724588	0.485135	0.295326	-1.01462	-1.20076	0.871198	0.982547	0.931114
53598	Dctn3	dynactin 3	1	1	-0.698091	-1.18264	0.172469	0.71948	0.204768	-0.766538	-0.804092	0.570822	0.814021	0.969801
53607	Snrpa	small nuclear ribonucleoprotein polypeptide A	1	1	-1.1419	-0.8064	0.0743929	1.2616	-0.2415	-0.682663	-0.295344	0.733019	0.984126	0.114676
53608	Map3k6	mitogen-activated protein kinase kinase kinase 6	1	1	-0.911762	-1.02102	0.0341509	1.03402	0.341403	-0.562393	-0.351599	0.711302	1.10057	-0.37467
53610	Nono	non-POU-domain-containing, octamer binding protein	1	1	-0.327186	-0.639378	0.324747	0.321782	0.478035	-0.631301	-1.47294	0.614996	0.560799	0.770447
53611	Vti1a	vesicle transport through interaction with t-SNAREs homolog 1A (yeast)	1	1	-0.84603	-0.86679	0.687204	0.432467	0.443708	-1.2533	-1.22732	0.850769	0.800362	0.978929
53761	Bat2	HLA-B associated transcript 2	1	1	-1.0958	-0.332043	0.195247	0.401039	0.0510744	-0.578724	-0.122193	0.493589	0.769933	0.217881
53817	Bat1a	HLA-B-associated transcript 1A	1	1	-0.677336	-0.62534	0.547637	-0.0990496	0.152072	-0.427784	-0.889995	0.656107	1.09875	0.264938
53857	Tuba8	tubulin, alpha 8	1	1	-1.27434	-0.606335	0.320413	0.271983	0.764728	-0.960598	-0.817748	0.437598	1.20077	0.663523
53858	Rwdd2b	RWD domain containing 2B	1	1	-0.85159	-1.12547	0.7064	0.288319	0.546385	-0.884241	-0.963662	0.647692	0.860848	0.775317
53861	Zranb2	zinc finger, RAN-binding domain containing 2	1	1	-0.503367	-0.765321	0.4662	0.151079	0.429392	-0.362867	-1.52189	0.20294	1.23696	0.666882
53872	Caprin1	cell cycle associated protein 1	1	1	-1.0405	-1.07145	0.654566	0.517648	0.260919	-0.882374	-1.21723	0.765418	1.01658	0.996415
53885	Nphp1	nephronophthisis 1 (juvenile) homolog (human)	1	1	-0.977293	-0.792527	0.0791504	0.0839272	1.06089	-0.419816	0.0420789	0.264075	0.787958	-0.128447
53890	Sart3	squamous cell carcinoma antigen recognized by T-cells 3	1	1	-0.950548	-1.18254	0.905963	0.429305	0.495758	-1.10016	-1.02657	0.830009	0.659912	0.938877
53902	Rcan3	regulator of calcineurin 3	1	1	-0.846632	-1.02815	0.79759	0.490587	0.870237	-0.859173	-0.509197	0.695009	0.262843	0.126888
53951	Ccdc75	coiled-coil domain containing 75	1	1	-0.0995743	-0.903975	0.495383	0.0282183	0.806693	-0.732808	-0.983904	0.463207	0.187524	0.739238
54006	Deaf1	deformed epidermal autoregulatory factor 1 (Drosophila)	1	1	-0.151493	-0.446837	0.259416	0.334334	0.21025	-1.03917	-0.437572	0.709338	0.505462	0.0562705
54126	Arhgef7	Rho guanine nucleotide exchange factor (GEF7)	1	1	-1.09044	-0.736017	0.270557	0.920789	0.532533	-0.901913	-0.970365	0.586648	0.631519	0.756694
54130	Actr1a	ARP1 actin-related protein 1 homolog A, centractin alpha (yeast)	1	1	-0.545563	-0.552882	-0.32166	0.00327429	0.221059	0.171246	-0.470565	-0.108625	0.881475	0.722242
54131	Irf3	interferon regulatory factor 3	1	1	-0.648146	-0.749011	0.0659773	-0.0319057	0.571128	-0.933015	0.124439	0.711638	0.547115	0.34178
54141	Spag5	sperm associated antigen 5	1	1	-0.987672	-0.98823	0.81334	0.480925	0.4233	-1.24095	-0.584754	0.709118	0.84085	0.534074
54151	Cyhr1	cysteine and histidine rich 1	1	1	-1.04579	-0.88939	0.381431	1.05094	0.0234802	-0.860359	-0.461275	0.759101	0.387976	0.653889
54153	Rasa4	RAS p21 protein activator 4	1	1	-0.865245	-0.490306	0.756873	0.687732	0.578458	-1.29123	-0.918923	0.44193	0.0162365	1.08448
54161	Copg	coatomer protein complex, subunit gamma	1	1	-1.18489	-1.1376	0.724267	0.44733	0.388253	-1.22864	-0.700697	0.842587	1.02287	0.826524
54170	Rragc	Ras-related GTP binding C	1	1	-0.93458	-0.833583	0.909331	0.473325	0.604242	-1.16699	-1.35234	0.661431	0.716442	0.922724
54188	Cpsf4	cleavage and polyadenylation specific factor 4	1	1	-1.55409	-1.00591	0.543163	0.1924	-0.0287853	-0.823948	0.267343	1.01884	1.10698	0.284014
54194	Akap8l	A kinase (PRKA) anchor protein 8-like	1	1	-1.30654	-0.58766	0.853811	0.022564	0.860602	-1.61373	0.240028	0.754699	0.385361	0.390867
54196	Pabpn1	poly(A) binding protein, nuclear 1	1	1	-1.11637	-0.730422	0.44846	0.329397	0.534374	-0.836114	-0.567865	0.674846	0.658757	0.604932
54197	Rnf5	ring finger protein 5	1	1	-0.582043	-0.747595	0.73573	0.277372	0.347337	-0.841295	-1.22982	0.766104	0.703643	0.570567
54208	Arl6ip1	ADP-ribosylation factor-like 6 interacting protein 1	1	1	-1.05998	-0.919037	1.00571	0.505801	0.365651	-1.2949	-0.925794	0.78483	0.689325	0.848397
54214	Golga4	golgi autoantigen, golgin subfamily a, 4	1	1	-0.747353	-0.928	0.823288	-0.223	0.91873	-1.37332	-0.705322	0.492716	0.93659	0.805673
54338	Slc23a2	solute carrier family 23 (nucleobase transporters), member 2	1	1	-0.787421	-0.359409	0.877514	0.286646	0.518447	-1.39805	-0.879845	0.563324	0.175288	1.00351
54368	Gp9	glycoprotein 9 (platelet)	1	1	-1.20921	-0.843864	0.776049	0.420993	0.66624	-1.40171	-0.923024	0.756535	0.77259	0.985402
54369	Nme6	non-metastatic cells 6, protein expressed in (nucleoside-diphosphate kinase)	1	1	-0.781237	-1.04075	0.381826	0.370287	0.226237	-0.661221	-0.849634	0.913667	1.10166	0.339157
54380	Smarcal1	SWI/SNF related matrix associated, actin dependent regulator of chromatin, subfamily a-like 1	1	1	-1.21472	-0.831214	0.738404	0.38108	0.267377	-0.834782	-1.11428	0.931418	0.733493	0.943225
54387	Mcm3ap	minichromosome maintenance deficient 3 (S. cerevisiae) associated protein	1	1	-1.13327	-1.04726	1.03112	0.741113	0.562906	-1.32327	-0.518739	0.652405	0.585323	0.449676
54392	Ncapg	non-SMC condensin I complex, subunit G	1	1	-0.367465	-1.05383	0.598221	0.014387	0.454228	-0.817352	-0.438801	0.219382	0.966742	0.424493
54401	Ywhab	tyrosine 3-monooxygenase/tryptophan 5-monooxygenase activation protein, beta polypeptide	1	1	-0.984328	-0.954672	0.887438	0.404409	0.484949	-1.21083	-1.15978	0.832188	0.689756	1.01087
54402	Stk19	serine/threonine kinase 19	1	1	-0.975706	-1.4523	0.736887	0.729543	0.320897	-0.636179	-0.954475	0.83593	0.643464	0.751938
54405	Ndufa1	NADH dehydrogenase (ubiquinone) 1 alpha subcomplex, 1	1	1	-1.03071	-0.968325	0.73699	0.00370564	0.632143	-1.13265	-0.811094	0.632159	0.935634	1.00215
54445	Unc93b1	unc-93 homolog B1 (C. elegans)	1	1	-0.640751	-0.0489329	0.670637	-0.0195525	0.371758	-1.09546	-1.05763	0.677903	-0.0424228	1.18445
54473	Tollip	toll interacting protein	1	1	-0.972069	-1.07086	0.916426	0.474521	0.671439	-1.2059	-0.937063	0.724153	0.7203	0.679054
54484	Mkrn1	makorin, ring finger protein, 1	1	1	-0.953606	-0.644867	0.625955	-0.376118	0.36743	-0.730212	0.537013	0.342539	0.526506	0.305361
54563	Nup210	nucleoporin 210	1	1	-0.859928	-0.783979	0.330208	0.774381	0.139555	-0.656295	-0.212124	0.617497	0.505534	0.14515
54601	Foxo4	forkhead box O4	1	1	-0.943402	-0.886376	0.753074	0.362957	0.602936	-1.53119	-0.507273	0.682657	0.710387	0.756233
54608	Abhd2	abhydrolase domain containing 2	1	1	-0.876326	-0.808563	0.879512	0.22071	0.4245	-1.24576	-1.07954	0.928924	0.583268	0.973279
54611	Pde3a	phosphodiesterase 3A, cGMP inhibited	1	1	-1.07514	-1.16168	0.549842	-0.107614	1.13819	-1.22675	-0.470263	0.728092	0.461281	1.16404
54616	Extl3	exostoses (multiple)-like 3	1	1	-0.912318	-0.613191	0.478065	0.400598	0.084725	-0.856349	-1.23519	0.936822	0.962659	0.75418
54624	Paf1	Paf1, RNA polymerase II associated factor, homolog (S. cerevisiae)	1	1	-1.11109	-0.982386	0.753853	0.5528	0.489753	-1.24802	-0.975976	0.767202	0.730545	1.02333
54632	Ftsj1	FtsJ homolog 1 (E. coli)	1	1	-0.916231	-1.2374	0.534753	0.549493	-0.0108027	-0.891474	-0.57428	0.695211	1.23825	0.612475
54633	Pqbp1	polyglutamine binding protein 1	1	1	-1.08581	-0.911586	0.731166	0.262195	0.399928	-1.06942	-1.17242	1.07537	0.99563	0.774934
54638	Ccdc22	coiled-coil domain containing 22	1	1	-0.89819	-0.905676	0.732257	0.847457	0.125185	-0.796272	0.0263811	0.465227	0.318153	0.0854777
54644	Otud5	OTU domain containing 5	1	1	-1.0034	-0.995924	0.647118	0.185785	0.20891	-1.24636	-0.192305	0.798527	0.869996	0.727659
54645	Gripap1	GRIP1 associated protein 1	1	1	-0.862068	-0.922055	0.96771	0.127399	0.684771	-1.39934	-0.751693	0.764703	0.538427	0.852145
54667	Atp8b2	ATPase, class I, type 8B, member 2	1	1	-0.822819	-1.17544	0.825624	-0.320174	0.616048	-1.16804	-0.664265	0.903328	0.778662	1.02708
54670	Atp8b1	ATPase, class I, type 8B, member 1	1	1	-0.911687	-0.978132	0.165467	-0.473938	0.692435	-0.0614518	-0.635501	0.263606	0.758355	1.18085
54721	Tyk2	tyrosine kinase 2	1	1	-0.935974	-0.759355	0.539727	0.21413	0.681651	-1.05266	-0.668594	1.06553	-0.0453659	0.960911
54722	Dfna5	deafness, autosomal dominant 5 (human)	1	1	-0.541815	-0.684046	1.07671	0.270037	0.696508	-1.30757	-1.34233	0.940352	0.418742	0.473413
54723	Tfip11	tuftelin interacting protein 11	1	1	-1.48992	-0.575565	0.753791	0.580885	0.231871	-1.20977	-0.565219	0.946986	0.751656	0.575288
55927	Hes6	hairy and enhancer of split 6 (Drosophila)	1	1	-0.710995	-1.08886	0.876177	0.125536	0.932797	-1.00317	-1.13386	1.02804	0.279786	0.694555
55950	Bri3	brain protein I3	1	1	-0.608207	-0.437794	0.936666	0.799296	0.308729	-2.05213	-0.526161	0.523064	0.439141	0.6174
55980	Impa1	inositol (myo)-1(or 4)-monophosphatase 1	1	1	-0.853061	-1.08162	0.905555	0.242405	0.538144	-0.871098	-1.41205	0.770315	0.833082	0.928328
55982	Paxip1	PAX interacting (with transcription-activation domain) protein 1	1	1	-0.255844	-0.893082	-0.0598153	0.55323	-0.0955826	-0.427103	0.145152	0.243211	0.932687	-0.142852
55983	Pdzrn3	PDZ domain containing RING finger 3	1	1	-0.30531	-0.98919	0.896719	0.506244	-0.0104557	-0.826277	-0.247781	-0.0037377	0.803129	0.176659
55985	Cxcl13	chemokine (C-X-C motif) ligand 13	1	1	-0.667469	0.0906547	-0.509508	0.113235	0.769212	-0.570369	-0.748923	0.241638	-0.212501	1.49403
55988	Snx12	sorting nexin 12	1	1	-0.848214	-0.931581	0.880289	0.397513	0.335333	-1.19979	-1.16419	0.948586	0.720705	0.861347
55989	Nop58	NOP58 ribonucleoprotein homolog (yeast)	1	1	-0.967908	-1.07474	0.0309916	0.66803	0.487121	0.154907	-1.10743	0.0934746	1.24749	0.468061
56009	Refbp2	RNA and export factor binding protein 2	1	1	-0.538691	-0.459786	0.585946	0.318097	0.108317	-0.781953	-1.37949	0.734597	0.264566	1.1484
56017	Slc2a8	solute carrier family 2, (facilitated glucose transporter), member 8	1	1	-0.556314	-0.675772	0.365183	1.29709	-0.103027	-1.22462	-0.0212968	0.720353	0.27285	-0.0744396
56036	Ccnl2	cyclin L2	1	1	-0.995483	-1.1949	0.911957	0.0625956	0.780365	-1.36786	-0.64155	0.836612	0.814578	0.793686
56040	Rplp1	ribosomal protein, large, P1	1	1	-0.924025	-1.3967	0.572027	0.656245	0.370899	-1.12787	-0.200758	0.665474	0.840809	0.543895
56041	Uso1	USO1 homolog, vesicle docking protein (yeast)	1	1	-0.314785	-1.02191	0.779733	-0.0380304	0.992848	-1.10257	-1.16158	0.29933	0.983816	0.583152
56046	Uqcc	ubiquinol-cytochrome c reductase complex chaperone, CBP3 homolog (yeast)	1	1	-1.00466	-1.01613	0.473319	0.0652036	0.82518	-0.923395	-0.580081	0.429495	0.848187	0.882883
56048	Lgals8	lectin, galactose binding, soluble 8	1	1	-0.678424	-0.473044	0.647425	0.451265	0.715913	-1.3213	-1.32423	0.0151907	0.926998	1.04021
56055	Gtpbp2	GTP binding protein 2	1	1	-1.03172	-0.850737	0.886181	0.427236	0.555938	-1.57681	-0.37798	0.559961	0.675516	0.732415
56077	Dgke	diacylglycerol kinase, epsilon	1	1	-0.977119	-0.715027	0.391646	0.365357	1.05754	-0.74627	-0.957743	-0.104386	0.476191	1.20981
56085	Ubqln1	ubiquilin 1	1	1	-1.03709	-0.979137	0.491554	0.8987	0.239097	-1.06288	-0.829999	0.607966	1.11335	0.558434
56086	Set	SET translocation	1	1	-0.726311	-0.748103	0.499129	0.264558	0.276299	-1.2081	-0.789324	0.51422	0.979389	0.938238
56088	Psmg1	proteasome (prosome, macropain) assembly chaperone 1	1	1	-0.703504	-0.982051	-0.292485	0.368259	0.6498	-0.0103532	-0.771559	-0.342286	0.986107	1.09807
56095	Ftsj3	FtsJ homolog 3 (E. coli)	1	1	-1.20715	-1.1852	0.567229	0.652985	0.430916	-0.93535	-0.819152	0.623626	1.10609	0.766009
56149	Grasp	GRP1 (general receptor for phosphoinositides 1)-associated scaffold protein	1	1	-1.0399	-1.39167	0.234219	0.593484	0.155179	0.0617467	-0.705882	1.04804	0.632542	0.412241
56177	Olfm1	olfactomedin 1	1	1	-0.0315707	-0.645797	0.399846	0.985513	0.256702	-0.588753	-0.82618	0.39558	-0.288307	0.342968
56187	Rabggta	Rab geranylgeranyl transferase, a subunit	1	1	-1.39945	-0.0821167	0.683139	0.315017	0.480612	-0.672087	-0.577665	0.283115	0.152519	0.816918
56193	Plek	pleckstrin	1	1	-1.10838	-0.259165	0.506481	0.0912232	1.1876	-1.04166	-1.04052	0.336283	0.541065	0.787065
56196	Tdp2	tyrosyl-DNA phosphodiesterase 2	1	1	-0.926532	-1.24702	0.862772	0.176824	0.500034	-0.855732	-1.19409	0.842759	0.909396	0.931595
56199	Abcb10	ATP-binding cassette, sub-family B (MDR/TAP), member 10	1	1	-0.922012	-0.892734	0.38778	0.605361	0.0430244	-1.19316	0.0485355	0.506712	0.90772	0.508769
56200	Ddx21	DEAD (Asp-Glu-Ala-Asp) box polypeptide 21	1	1	-1.15155	-1.32236	0.213781	1.04606	0.122743	0.213304	-1.0333	0.14734	1.28755	0.476442
56205	Ensa	endosulfine alpha	1	1	-1.13132	-0.542943	0.697358	-0.0344701	0.823875	-1.56557	-0.584914	0.700863	0.827954	0.809172
56208	Becn1	beclin 1, autophagy related	1	1	-0.88995	-1.18235	0.886233	0.345596	0.409499	-1.19236	-0.781945	0.730442	0.744209	0.930623
56210	Rev1	REV1 homolog (S. cerevisiae)	1	1	-0.482222	0.0562268	-0.00639742	0.0269849	0.896183	-0.592145	-0.585879	0.395168	0.150448	0.141632
56212	Rhog	ras homolog gene family, member G	1	1	-0.928002	-0.42487	0.625821	0.303248	0.445935	-1.25941	-1.1288	0.715744	0.668202	0.98213
56213	Htra1	HtrA serine peptidase 1	1	1	-0.983666	-1.45838	0.72477	0.286826	-0.319584	-0.751649	-0.0304091	0.900929	0.90548	0.725679
56214	Scamp4	secretory carrier membrane protein 4	1	1	-1.28187	-1.09981	0.693855	0.55446	0.0961468	-0.496301	-1.01773	0.775066	1.02595	0.750238
56215	Acin1	apoptotic chromatin condensation inducer 1	1	1	-1.1408	-0.758017	0.710966	-0.1185	0.107996	-0.670022	0.289519	0.328576	0.566378	0.683899
56222	Cited4	Cbp/p300-interacting transactivator, with Glu/Asp-rich carboxy-terminal domain, 4	1	1	-0.980772	-1.09391	0.335184	0.65522	-0.00905884	-0.683981	-0.587261	0.726422	1.24603	0.392118
56224	Tspan5	tetraspanin 5	1	1	-0.463121	-0.727734	1.06058	0.174357	0.324785	-1.3285	-1.18749	0.875053	0.501543	0.770529
56233	Hdac7	histone deacetylase 7	1	1	-1.01826	-0.731443	0.592183	0.853343	0.183468	-0.902126	-0.847119	0.841718	0.174227	0.854004
56249	Actr8	ARP8 actin-related protein 8 homolog (S. cerevisiae)	1	1	-0.995362	-0.901745	0.863315	0.0311195	0.509377	-1.24246	-0.780431	0.694435	0.899661	0.922089
56258	Hnrnph2	heterogeneous nuclear ribonucleoprotein H2	1	1	-0.809364	-1.11814	0.862714	0.569839	0.667776	-1.0447	-1.03395	0.556167	0.706383	0.643274
56273	Pex14	peroxisomal biogenesis factor 14	1	1	-0.806166	-1.10847	0.698518	0.922204	0.1997	-1.215	-0.909861	0.95173	0.559704	0.707634
56275	Rbm14	RNA binding motif protein 14	1	1	-0.755277	-1.18121	0.651195	0.210478	0.387982	-0.757596	-0.663026	0.602977	0.941947	0.562529
56282	Mrpl12	mitochondrial ribosomal protein L12	1	1	-0.95136	-1.33804	-0.0616745	1.07794	-0.0333259	-0.142406	-0.342938	0.636216	1.17192	-0.0163251
56289	Rassf1	Ras association (RalGDS/AF-6) domain family member 1	1	1	-0.657587	-0.709632	0.181361	0.592641	0.709111	-1.14772	0.255519	0.394155	0.158574	0.223581
56298	Atl2	atlastin GTPase 2	1	1	-0.798309	-1.16059	0.615966	-0.0665301	0.624262	-0.89941	-0.548885	0.547757	1.10661	0.579126
56299	Fkbpl	FK506 binding protein-like	1	1	-0.862345	-0.918739	0.834612	0.412523	0.433444	-1.12157	-0.978852	0.785137	0.536121	0.879673
56307	Metap2	methionine aminopeptidase 2	1	1	-0.276021	-0.780988	0.347423	0.315246	-0.0257276	-0.550249	0.113469	0.243271	0.37251	0.241066
56316	Ggcx	gamma-glutamyl carboxylase	1	1	-1.13224	-1.11758	0.889005	-0.229765	0.284586	-0.915332	-0.670297	1.05204	1.12	0.719591
56322	Timm22	translocase of inner mitochondrial membrane 22 homolog (yeast)	1	1	-1.04896	-0.93716	0.889436	0.250341	0.53356	-1.18511	-0.991401	0.918681	0.858971	0.711643
56332	Amotl2	angiomotin-like 2	1	1	-1.20324	-0.871243	0.650374	0.43188	0.636132	-1.31269	-0.0209958	1.11327	0.711959	-0.135451
56335	Mettl3	methyltransferase like 3	1	1	-1.14854	-1.00859	0.70434	0.00286523	0.207292	-0.587669	-0.780108	0.647456	1.02245	0.940504
56338	Txnip	thioredoxin interacting protein	1	1	-0.917736	-0.515078	0.804753	-0.289885	0.644835	-1.18146	-1.30086	0.903855	0.635969	1.21561
56347	Eif3c	eukaryotic translation initiation factor 3, subunit C	1	1	-1.19666	-1.22373	0.333788	0.797337	0.346952	-0.786004	-0.507709	0.48795	1.15329	0.594789
56350	Arl3	ADP-ribosylation factor-like 3	1	1	-0.965745	-1.17699	-0.00870233	-0.304414	0.446644	-0.667741	0.211116	0.83822	0.57499	1.05262
56354	Dnajc7	DnaJ (Hsp40) homolog, subfamily C, member 7	1	1	-0.953619	-0.904633	0.926412	0.0373408	0.736315	-1.15568	-1.12748	0.549266	0.769442	1.12263
56356	Gltp	glycolipid transfer protein	1	1	-0.661252	-0.0743078	0.585199	0.497893	-0.132553	-1.34437	-0.17341	0.784177	-0.472409	0.991035
56357	Ivd	isovaleryl coenzyme A dehydrogenase	1	1	-0.996353	-1.02642	0.831254	0.283487	0.470386	-1.1998	-0.915056	1.13752	0.621821	0.793163
56361	Pus1	pseudouridine synthase 1	1	1	-1.22391	-1.26501	0.52241	0.644405	0.55937	-0.543766	-0.785929	0.693405	0.78991	0.609113
56368	Cyb561d2	cytochrome b-561 domain containing 2	1	1	-1.07702	-0.854183	-0.0502381	1.24447	-0.313839	-0.295831	-0.72421	0.476059	0.602144	0.992648
56371	Fzr1	fizzy/cell division cycle 20 related 1 (Drosophila)	1	1	-0.919069	-0.644531	0.334097	0.793409	0.0700558	-1.17773	0.524803	0.372056	0.649238	-0.00232557
56372	1110004F10Rik	RIKEN cDNA 1110004F10 gene	1	1	-0.843458	-1.44323	0.456843	0.351287	0.511699	-0.323193	-1.28047	0.595854	1.0312	0.943461
56375	B4galt4	UDP-Gal:betaGlcNAc beta 1,4-galactosyltransferase, polypeptide 4	1	1	-0.526917	-0.48392	0.360634	0.0185928	0.506052	-0.696556	-1.21826	0.280363	0.428152	1.33186
56381	Spen	SPEN homolog, transcriptional regulator (Drosophila)	1	1	-0.828661	-1.26292	1.06273	0.326542	0.437992	-1.25028	-0.720287	1.00695	0.619312	0.60862
56384	Letm1	leucine zipper-EF-hand containing transmembrane protein 1	1	1	-1.38682	-0.931802	0.0278785	1.656	-0.443404	-0.219425	0.0410898	0.305602	0.63556	0.315328
56389	Stx5a	syntaxin 5A	1	1	-0.914362	-1.06513	0.696779	0.285848	0.563024	-1.27023	-1.00777	0.98886	0.873059	0.849915
56397	Morf4l2	mortality factor 4 like 2	1	1	-0.84873	-0.421436	-0.0744302	0.281211	0.889747	-1.22579	-0.301532	0.136921	0.811187	0.752853
56398	1500003O03Rik	RIKEN cDNA 1500003O03 gene	1	1	-0.889816	-1.19831	0.562256	0.402419	0.646345	-0.723319	-1.02716	0.994911	0.362121	0.870554
56399	Akap8	A kinase (PRKA) anchor protein 8	1	1	-0.728238	-1.30932	0.646134	-0.158415	0.951239	-0.384053	-0.990941	0.433493	0.62368	0.91642
56403	Syncrip	synaptotagmin binding, cytoplasmic RNA interacting protein	1	1	-1.17938	-0.998785	0.853587	0.495844	0.550442	-1.09	-0.958088	0.779232	0.800913	0.746234
56407	Trpc4ap	transient receptor potential cation channel, subfamily C, member 4 associated protein	1	1	-0.838449	-0.718127	0.769134	0.426003	0.550299	-1.17613	-1.44943	0.792971	0.80344	0.840291
56409	Nudt3	nudix (nucleotide diphosphate linked moiety X)-type motif 3	1	1	-1.21409	-1.09907	0.887037	0.404061	0.519314	-1.04068	-1.07838	0.90124	0.788548	0.93203
56412	2610024G14Rik	RIKEN cDNA 2610024G14 gene	1	1	-1.14363	-1.36799	0.358812	0.652174	0.109348	-0.204184	-0.882029	0.551518	1.42654	0.499445
56417	Adar	adenosine deaminase, RNA-specific	1	1	-1.14988	-0.56955	0.341707	-0.509243	0.455736	-0.859475	0.155568	0.90532	0.361661	0.868152
56420	Ppp4c	protein phosphatase 4, catalytic subunit	1	1	-0.992619	-0.928332	0.787235	0.478771	0.403993	-1.09477	-1.27753	0.917257	0.880202	0.825797
56421	Pfkp	phosphofructokinase, platelet	1	1	-1.03279	-0.956536	0.730397	0.377689	0.488289	-1.01894	-1.135	0.728218	0.585553	1.23312
56422	Hbs1l	Hbs1-like (S. cerevisiae)	1	1	-0.972789	-1.00364	0.44591	0.482345	0.0876742	-0.543934	-0.0320664	0.160207	1.47564	-0.0993504
56424	Stub1	STIP1 homology and U-Box containing protein 1	1	1	-0.721105	-1.15089	0.517809	0.7822	0.396769	-0.942134	-1.2217	0.7158	0.65604	0.967211
56427	Tubd1	tubulin, delta 1	1	1	-0.971617	-0.915364	0.52816	0.173418	0.576933	-0.956051	-0.665413	0.680884	0.858154	0.690897
56430	Clip1	CAP-GLY domain containing linker protein 1	1	1	-0.687035	-0.518035	0.671593	0.789181	0.254058	-0.978426	-0.999752	0.31545	0.216159	0.936808
56437	Rrad	Ras-related associated with diabetes	1	1	-0.696912	-0.675275	0.605779	0.65957	0.243465	-0.594699	-0.518149	0.413479	-0.31367	0.876412
56440	Snx1	sorting nexin 1	1	1	-1.04339	-1.01405	0.766743	0.273652	0.538998	-1.10928	-0.998729	0.662138	0.765853	1.15806
56443	Arpc1a	actin related protein 2/3 complex, subunit 1A	1	1	-0.714409	-1.12815	0.675492	0.287784	0.371851	-0.888543	-0.950215	0.865415	0.616689	0.864086
56445	Dnaja2	DnaJ (Hsp40) homolog, subfamily A, member 2	1	1	-0.315907	-0.77051	0.123968	0.197483	0.571863	-0.277107	-1.55041	0.387594	1.23224	0.400787
56447	Copz1	coatomer protein complex, subunit zeta 1	1	1	-0.997319	-0.883519	0.488939	0.562489	0.310209	-0.762387	-1.22888	0.764907	1.10828	0.637283
56449	Csda	cold shock domain protein A	1	1	-0.864929	-0.93626	0.49783	0.560084	-0.424577	-0.269408	-0.727402	0.703101	1.04929	0.412268
56451	Suclg1	succinate-CoA ligase, GDP-forming, alpha subunit	1	1	-1.10282	-0.955091	0.44892	-0.219963	0.658561	-0.455606	-0.186831	0.0799349	1.16463	0.568262
56453	Mbtps1	membrane-bound transcription factor peptidase, site 1	1	1	-1.17229	-1.06639	0.83697	0.42819	0.342878	-1.14327	-0.867036	0.992352	0.889154	0.759444
56454	Aldh18a1	aldehyde dehydrogenase 18 family, member A1	1	1	-1.20901	-1.29848	0.42422	0.547451	0.195832	-0.60336	-0.803408	0.758981	1.27978	0.707992
56456	Actl6a	actin-like 6A	1	1	-0.673586	-0.733001	0.37334	0.551529	0.0618322	0.0227925	-1.49755	0.311622	1.11251	0.470516
56457	Clptm1	cleft lip and palate associated transmembrane protein 1	1	1	-1.22216	-0.771037	-0.20308	1.39129	-0.137093	-0.361002	-0.528199	0.151446	1.32165	0.358181
56459	Sae1	SUMO1 activating enzyme subunit 1	1	1	-1.05059	-1.12529	0.816749	0.382433	0.452592	-0.996369	-1.14047	0.827005	0.928018	0.905917
56462	Mtch1	mitochondrial carrier homolog 1 (C. elegans)	1	1	-1.10009	-1.06025	0.837166	0.425975	0.487497	-1.28128	-0.922628	0.903528	0.803339	0.906747
56463	Snd1	staphylococcal nuclease and tudor domain containing 1	1	1	-1.26771	-1.14224	0.716328	0.341007	0.376805	-0.97066	-0.845325	0.858886	0.902812	1.0301
56468	Socs5	suppressor of cytokine signaling 5	1	1	-0.676787	-0.813665	0.836907	-0.249204	0.642095	-0.879476	-0.378194	0.869757	0.11813	0.530437
56489	Ikbke	inhibitor of kappaB kinase epsilon	1	1	-0.855112	-0.717211	0.525321	0.409303	0.215854	-0.905346	-1.02302	0.626459	0.376476	1.34728
56491	Vapb	vesicle-associated membrane protein, associated protein B and C	1	1	-0.947825	-0.793817	0.566849	0.544702	0.671519	-1.00756	-0.179508	0.492894	0.131703	0.521043
56494	Gosr2	golgi SNAP receptor complex member 2	1	1	-0.824612	-0.50996	0.00147243	0.546525	0.317556	-0.412136	-1.05394	0.539351	0.636863	0.758883
56517	Slc22a21	solute carrier family 22 (organic cation transporter), member 21	1	1	-0.100353	-0.380745	-0.631615	0.963014	0.352127	-1.02005	0.22219	-0.805657	0.374188	1.0269
56541	Habp4	hyaluronic acid binding protein 4	1	1	-0.932198	-1.22773	0.740692	0.350572	0.513109	-1.28778	-0.617642	0.459363	1.04629	0.955329
56612	Pfdn5	prefoldin 5	1	1	-1.06084	-1.03967	0.781677	0.278074	0.522297	-1.16563	-1.05221	0.899882	0.881995	0.954424
56613	Rps6ka4	ribosomal protein S6 kinase, polypeptide 4	1	1	-1.18894	-0.643555	0.747931	1.03832	0.151317	-0.81539	-0.905583	0.468851	0.394748	0.752303
56626	Poll	polymerase (DNA directed), lambda	1	1	-0.98526	-0.0642669	0.0903005	0.557817	0.0130923	-0.909123	-0.258836	0.95082	0.52503	0.0804259
56690	Mlycd	malonyl-CoA decarboxylase	1	1	-1.44883	-0.702348	0.697642	0.442704	0.66911	-0.907738	-0.807942	0.69322	0.635364	0.728816
56699	Cdc42ep4	CDC42 effector protein (Rho GTPase binding) 4	1	1	-0.887868	-0.848338	0.609991	0.471079	0.0651545	-1.35277	-0.0279166	0.944519	0.716985	0.309166
56700	0610031J06Rik	RIKEN cDNA 0610031J06 gene	1	1	-0.560017	-0.141196	0.340686	0.210479	0.321718	-0.672531	-1.37568	0.854589	0.169196	0.85276
56703	Pigo	phosphatidylinositol glycan anchor biosynthesis, class O	1	1	-1.05466	-1.02975	0.581828	0.618455	0.203398	-0.811549	-0.496157	0.589527	0.820298	0.578608
56717	Mtor	mechanistic target of rapamycin (serine/threonine kinase)	1	1	-0.64088	-0.629814	0.850718	0.419939	0.743762	-1.4964	-0.16148	0.434249	0.180419	0.299485
56722	Litaf	LPS-induced TN factor	1	1	-0.78141	-0.562865	0.931883	0.179134	0.402597	-1.22566	-1.1281	0.906651	0.226766	1.051
56738	Mocs1	molybdenum cofactor synthesis 1	1	1	-0.6897	-0.435179	0.692886	0.479417	-0.273732	-1.18295	-1.14733	1.00263	0.849389	0.704574
56742	Psrc1	proline/serine-rich coiled-coil 1	1	1	-1.28308	-0.902676	0.516191	0.3046	0.393951	-0.841597	-0.782198	0.840578	1.04989	0.704339
56743	Lat2	linker for activation of T cells family, member 2	1	1	-0.653298	-0.401283	0.628012	0.0916325	0.555037	-1.01825	-0.976922	0.515622	0.00225447	1.2572
56749	Dhodh	dihydroorotate dehydrogenase	1	1	-0.672175	-0.76472	-0.225987	0.614328	0.325302	-0.442571	0.078441	-0.0689767	1.01821	0.138149
56752	Aldh9a1	aldehyde dehydrogenase 9, subfamily A1	1	1	-1.14875	-1.10282	0.738073	0.619333	0.36014	-0.994546	-1.11691	0.822387	0.925907	0.897184
56771	Med20	mediator complex subunit 20	1	1	-1.03785	-1.19797	0.84295	0.447313	0.419726	-1.15315	-0.838092	0.763207	0.860271	0.89359
56786	Tmem9b	TMEM9 domain family, member B	1	1	-1.01464	-0.803808	0.365296	0.800927	0.536004	-0.883463	-1.19033	0.586466	0.719271	0.884284
56794	Hacl1	2-hydroxyacyl-CoA lyase 1	1	1	-0.846946	-1.10898	0.800945	0.419495	0.561379	-0.992835	-1.12398	0.774384	0.470577	1.04596
56809	Gmeb1	glucocorticoid modulatory element binding protein 1	1	1	-0.727555	-0.668251	0.872087	0.0720131	0.539886	-1.19939	-0.863395	0.697334	0.622684	0.654587
56857	Slc37a2	solute carrier family 37 (glycerol-3-phosphate transporter), member 2	1	1	-0.97417	-0.885993	0.52091	0.251043	0.276781	-1.21535	-0.553463	0.695405	0.697684	1.18715
57259	Tob2	transducer of ERBB2, 2	1	1	-0.493204	-0.00973787	0.691061	0.383444	0.405271	-1.01696	-1.18736	0.887595	-0.0143494	0.354246
57266	Cxcl14	chemokine (C-X-C motif) ligand 14	1	1	-1.03548	-0.725686	0.577119	0.643728	0.616256	-1.19723	-1.04836	0.661935	0.385243	1.12247
57267	Apba3	amyloid beta (A4) precursor protein-binding, family A, member 3	1	1	-1.28582	-0.931242	0.780751	0.751421	0.128412	-1.03035	-0.919069	1.00506	0.866887	0.633942
57279	Slc25a20	solute carrier family 25 (mitochondrial carnitine/acylcarnitine translocase), member 20	1	1	-1.12164	-0.921899	0.437279	0.315189	0.722438	-0.760443	-1.1695	0.677199	0.796998	1.02439
57295	Icmt	isoprenylcysteine carboxyl methyltransferase	1	1	-0.940115	-0.827956	0.792619	0.212147	0.677789	-0.724086	-0.987254	0.423618	0.755153	0.618086
57314	Th1l	TH1-like homolog (Drosophila)	1	1	-1.05431	-1.03976	0.657168	0.546792	0.491914	-1.34309	-0.54216	0.618909	0.969112	0.695427
57315	Wdr46	WD repeat domain 46	1	1	-1.15783	-1.37625	0.405755	0.965261	-0.0393799	-0.293144	-0.624991	0.825091	1.02132	0.27417
57316	C1d	C1D nuclear receptor co-repressor	1	1	-0.514563	-0.994696	0.371097	-0.163916	0.355486	-0.387084	-0.762719	0.102168	1.035	0.959227
57317	Srsf4	serine/arginine-rich splicing factor 4	1	1	-1.10192	-1.07748	0.918894	0.385145	0.464592	-1.26136	-0.818929	0.74774	0.846528	0.89679
57319	Smpdl3a	sphingomyelin phosphodiesterase, acid-like 3A	1	1	-0.737313	-0.051016	0.281167	-0.119116	0.345732	-0.726502	-1.33837	0.880586	0.390288	1.07454
57320	Park7	Parkinson disease (autosomal recessive, early onset) 7	1	1	-1.18888	-1.18825	0.801193	0.434969	0.393557	-1.00293	-0.960342	0.916597	0.923031	0.871049
57330	Gigyf1	GRB10 interacting GYF protein 1	1	1	-0.991399	-0.548052	0.838023	0.42284	0.426564	-1.58784	-0.738459	0.984516	0.384078	0.809727
57344	As3mt	arsenic (+3 oxidation state) methyltransferase	1	1	-1.04093	-0.925661	0.732968	0.150298	0.633764	-1.06026	-1.14037	0.758445	0.689353	1.20239
57377	Mogs	mannosyl-oligosaccharide glucosidase	1	1	-1.38238	-0.886489	0.255069	0.864506	0.162161	-0.868905	-0.184623	0.458863	1.01841	0.563391
57431	Dnajc4	DnaJ (Hsp40) homolog, subfamily C, member 4	1	1	-1.13643	-0.399019	0.0490197	0.969423	0.514241	-1.52139	-0.317095	0.481708	0.443893	0.915652
57434	Xrcc2	X-ray repair complementing defective repair in Chinese hamster cells 2	1	1	-1.26718	-0.864448	0.613558	0.143881	0.951859	-1.46091	-0.121804	0.388929	1.10122	0.514896
57436	Gabarapl1	gamma-aminobutyric acid (GABA) A receptor-associated protein-like 1	1	1	-1.54292	-0.419222	0.535077	0.303338	0.873218	-1.07215	-0.630241	0.186946	1.17052	0.595435
57437	Golga7	golgi autoantigen, golgin subfamily a, 7	1	1	-0.926462	-0.788866	0.887305	-0.0894735	0.646422	-1.45674	-0.757458	0.756484	0.756533	0.972252
57440	Ehd3	EH-domain containing 3	1	1	-0.897223	-0.511263	0.241284	0.0516345	0.794322	-0.614735	-1.39952	0.629515	1.08267	0.623318
57443	Fbxo3	F-box protein 3	1	1	-0.289068	-0.607226	0.203133	0.207821	0.433814	-0.595402	-0.470994	0.619546	0.37913	0.119247
57750	Wdr12	WD repeat domain 12	1	1	-0.952918	-1.10965	-0.302035	0.504855	0.544751	0.287203	-0.77004	0.035462	1.26978	0.492591
57773	Wdr4	WD repeat domain 4	1	1	-0.996467	-1.24669	0.46867	0.871344	0.149444	-0.401128	-0.881241	0.411952	1.15991	0.464207
57778	Fmnl1	formin-like 1	1	1	-0.528687	0.0163569	0.689017	0.0807295	0.574706	-0.923922	-1.43206	0.767225	0.0772258	0.679404
57783	Tnip1	TNFAIP3 interacting protein 1	1	1	-0.545357	-0.541917	0.506756	0.513781	0.0515113	-1.25183	-0.826732	0.698241	0.111497	1.28405
57784	Bin3	bridging integrator 3	1	1	-0.883432	-0.640405	0.766998	0.35558	0.599839	-1.04212	-1.13499	0.677665	0.402132	0.898732
57785	Rangrf	RAN guanine nucleotide release factor	1	1	-0.948978	-1.13448	0.172647	0.486967	-0.226975	-0.354142	-0.473494	0.953953	1.31965	0.204852
57813	Tk2	thymidine kinase 2, mitochondrial	1	1	-0.806049	-0.449422	0.929328	0.254621	0.753464	-1.16334	-1.46369	0.747945	0.304811	0.892333
57837	Eral1	Era (G-protein)-like 1 (E. coli)	1	1	-0.805415	-0.981882	0.573367	0.4559	0.109222	-0.881326	-1.08997	0.7388	0.935196	0.946113
57874	Ptplad1	protein tyrosine phosphatase-like A domain containing 1	1	1	-0.801168	-1.23336	0.672776	0.216235	0.335151	-0.778521	-1.24691	0.699017	1.07068	1.06611
57875	Angptl4	angiopoietin-like 4	1	1	-1.36509	-1.04908	-0.114599	0.0811994	0.531478	-0.222635	-0.359358	0.409763	0.811702	1.27662
57905	Isy1	ISY1 splicing factor homolog (S. cerevisiae)	1	1	-1.05168	-1.09785	0.584247	0.0962406	0.588467	-0.72672	-0.79649	0.468117	0.994891	0.940778
57912	Cdc42se1	CDC42 small effector 1	1	1	-0.837677	-0.480408	0.953301	0.0864824	0.783098	-0.754184	-0.880697	0.498996	0.309949	0.32114
57914	Crlf2	cytokine receptor-like factor 2	1	1	-1.12188	-0.920752	0.583748	0.806238	0.143019	-1.19368	-0.765469	0.863038	0.462088	1.14365
57915	Tbc1d1	TBC1 domain family, member 1	1	1	-0.709196	-0.333331	1.02042	0.0984442	0.609548	-1.28288	-1.1698	0.659433	0.134167	0.973199
57916	Tnfrsf13b	tumor necrosis factor receptor superfamily, member 13b	1	1	-0.654655	-0.42784	0.501996	-0.159781	0.753073	-0.318222	-1.3343	0.943713	-0.14483	0.840849
58172	Sertad2	SERTA domain containing 2	1	1	-0.775574	-0.898943	0.510364	0.825562	-0.257284	-1.00556	0.423137	0.684828	0.393954	0.0995163
58202	Cobra1	cofactor of BRCA1	1	1	-0.892043	-0.851391	0.856155	0.261484	0.604949	-1.09216	-1.00446	0.853378	0.723292	0.540793
58205	Pdcd1lg2	programmed cell death 1 ligand 2	1	1	-0.81102	-0.319443	-0.339021	-0.127341	0.247556	-0.256712	-0.534738	-0.041411	0.149377	2.03275
58222	Rab37	RAB37, member of RAS oncogene family	1	1	-1.45346	-0.25535	0.531317	0.105193	1.03376	-1.32016	-0.641816	0.811394	0.465754	0.723371
58223	Mmp19	matrix metallopeptidase 19	1	1	-0.646517	-0.77976	0.612914	0.687616	0.838111	-1.30066	-0.768988	-0.0028062	0.186214	1.17388
58230	Rnf8	ring finger protein 8	1	1	-0.905984	-1.06152	0.810568	0.0904728	0.692512	-1.11746	-0.691191	0.800998	0.682428	0.699177
58231	Stk4	serine/threonine kinase 4	1	1	-0.67725	-0.624645	0.983089	0.0829862	0.580413	-1.26114	-1.54046	1.02835	0.517907	0.910751
58233	Dnaja4	DnaJ (Hsp40) homolog, subfamily A, member 4	1	1	-0.716742	-1.01214	0.45258	0.257724	-0.147962	-0.554095	-0.0989033	0.55214	1.17428	0.0931221
58234	Shank3	SH3/ankyrin domain gene 3	1	1	-0.979075	-1.08047	-0.335695	1.20192	0.614032	-0.784801	0.422406	-0.0634717	0.573459	0.431697
58244	Stx6	syntaxin 6	1	1	-0.394697	-0.7299	0.568005	0.649511	0.517267	-1.28952	-0.959158	0.829184	0.055281	0.75403
58245	Gpr180	G protein-coupled receptor 180	1	1	-0.017719	-1.46634	0.0560474	0.755669	0.157858	-0.14949	-0.439663	-0.224569	0.699829	0.628382
58246	Slc35b4	solute carrier family 35, member B4	1	1	-0.333502	-0.537852	0.553087	0.407902	0.280051	-0.557879	-1.80355	0.603839	0.424237	0.963664
58248	1700123O20Rik	RIKEN cDNA 1700123O20 gene	1	1	-0.824817	-0.879236	0.661857	-0.377962	0.784632	-1.15217	-0.878824	0.856763	0.888209	0.921544
58250	Chst11	carbohydrate sulfotransferase 11	1	1	-0.942285	-1.10912	0.705253	-0.014621	0.158521	-1.19628	-0.0270203	1.09297	0.996638	0.335948
58522	Trim54	tripartite motif-containing 54	1	1	-0.977929	-0.562833	0.698959	1.15082	0.105819	-1.27176	0.136337	0.123144	0.642254	-0.0448101
58523	Elp2	elongation protein 2 homolog (S. cerevisiae)	1	1	-1.13632	-1.03896	0.756765	0.507421	0.400619	-0.904781	-1.07861	0.698664	0.914494	0.880704
58810	Akr1a4	aldo-keto reductase family 1, member A4 (aldehyde reductase)	1	1	-0.900992	-0.0513864	0.562257	0.297137	0.877092	-1.30325	-0.87557	0.185651	0.171159	1.0379
58860	Adamdec1	ADAM-like, decysin 1	1	1	-0.546397	-0.323014	-0.721974	0.863541	0.0579323	-0.387846	-0.411479	0.0925252	0.0447761	1.33193
58875	Hibadh	3-hydroxyisobutyrate dehydrogenase	1	1	-0.33998	-1.0694	0.7611	-0.0817986	0.571047	-0.222708	-1.42285	0.329911	0.454082	1.0206
58887	Repin1	replication initiator 1	1	1	-1.54978	-1.1179	0.486475	0.478657	0.320138	-1.0479	-0.249215	1.02799	0.928429	0.723099
58988	Rps6kb2	ribosomal protein S6 kinase, polypeptide 2	1	1	-1.0318	-0.975467	0.595069	0.519183	0.374113	-1.00212	-0.670943	1.05067	0.397431	0.74387
58996	Arhgap23	Rho GTPase activating protein 23	1	1	-0.888912	-0.967608	0.62965	0.611123	0.168887	-1.16819	-0.231762	0.781675	0.616734	0.448404
59003	Maea	macrophage erythroblast attacher	1	1	-0.649938	-0.0406844	0.412518	0.478074	0.648925	-0.835819	-1.28137	0.390046	0.251212	0.627041
59008	Anapc5	anaphase-promoting complex subunit 5	1	1	-1.01529	-1.25876	0.703073	0.281254	0.326005	-0.970469	-0.71081	0.668395	1.31387	0.662725
59011	Myoz1	myozenin 1	1	1	-0.373578	-0.461321	1.05648	0.196956	0.348599	-1.29232	0.103752	-0.595936	0.701024	0.316344
59013	Hnrnph1	heterogeneous nuclear ribonucleoprotein H1	1	1	-1.05337	-1.05824	0.878214	0.107234	0.598809	-1.06178	-1.13455	0.841841	0.976932	0.90491
59014	Rrs1	RRS1 ribosome biogenesis regulator homolog (S. cerevisiae)	1	1	-0.653372	0.089987	0.262121	1.23625	-0.0429824	-1.01488	-1.20325	0.0394567	1.00619	0.280473
59022	Edf1	endothelial differentiation-related factor 1	1	1	-0.886137	-1.0624	0.052213	0.76204	-0.21603	0.083429	-0.685536	0.583232	0.962165	0.407026
59028	Rcl1	RNA terminal phosphate cyclase-like 1	1	1	-1.20715	-1.00476	0.143428	0.281426	0.236624	-0.872535	0.0950058	0.337728	1.38684	0.603389
59031	Chst12	carbohydrate sulfotransferase 12	1	1	-0.556417	-0.44989	1.05367	0.182543	0.223609	-1.3932	-1.07977	1.04332	0.296497	0.679638
59041	Stk25	serine/threonine kinase 25 (yeast)	1	1	-1.33814	-0.939905	0.807198	0.471117	0.381718	-1.37089	-0.580478	0.767127	0.949593	0.852664
59042	Cope	coatomer protein complex, subunit epsilon	1	1	-0.912975	-1.02655	-0.104295	0.266765	0.27905	-0.433544	-0.77383	0.646513	1.19952	0.859346
59043	Wsb2	WD repeat and SOCS box-containing 2	1	1	-1.20584	-0.43079	0.811545	0.329002	0.766129	-1.76746	-0.153252	0.534799	0.483206	0.632663
59044	Rnf130	ring finger protein 130	1	1	-0.656593	-0.312769	0.727177	0.0384707	0.615072	-1.05344	-1.60193	0.768245	0.350959	1.12481
59047	Pnkp	polynucleotide kinase 3'- phosphatase	1	1	-0.806061	-0.75953	0.896321	0.306421	0.522955	-1.3687	-1.14781	0.946034	0.594267	0.816099
59090	Midn	midnolin	1	1	-0.38053	-0.81202	0.675993	0.386991	0.273043	-1.38505	-0.648616	0.8423	0.356717	0.69117
60363	Cldn15	claudin 15	1	1	-0.564051	-0.354172	0.433596	0.749324	0.252266	-1.28626	0.0159743	1.03275	-0.0562819	-0.223155
60364	Donson	downstream neighbor of SON	1	1	-0.125669	-0.856404	0.228984	0.205328	0.601222	-0.749576	0.0891982	-0.0422221	0.714854	-0.065716
60365	Rbm8a	RNA binding motif protein 8a	1	1	-1.26731	-1.46592	0.564048	0.758785	0.254727	-0.684184	-0.544277	0.668815	0.850053	0.865259
60525	Acss2	acyl-CoA synthetase short-chain family member 2	1	1	-0.852631	-0.722678	0.418081	0.329755	0.417824	-1.26024	-0.819781	0.960079	1.06795	0.461639
60533	Cd274	CD274 antigen	1	1	-0.809547	-0.409794	0.329719	0.218736	0.442909	-0.591504	-1.11857	0.314113	-0.0304668	1.6544
60595	Actn4	actinin alpha 4	1	1	-1.16791	-1.10727	0.842915	0.748787	0.339845	-1.20827	-0.868177	1.02819	0.853393	0.538505
60596	Gucy1a3	guanylate cyclase 1, soluble, alpha 3	1	1	-0.919763	-1.11126	0.820953	-0.0252213	0.928557	-1.36604	-0.896847	0.73436	0.866265	0.968988
63873	Trpv4	transient receptor potential cation channel, subfamily V, member 4	1	1	-0.667969	-1.30598	1.04209	-0.137583	0.15315	-0.557009	-0.179349	0.879302	1.17347	-0.40012
63959	Slc29a1	solute carrier family 29 (nucleoside transporters), member 1	1	1	-1.05782	-1.20648	0.444402	0.975217	-0.175383	-0.66736	-0.219249	0.452405	1.24006	0.21421
63985	Gmfb	glia maturation factor, beta	1	1	-1.06234	-0.951371	0.888207	0.0628441	0.622918	-0.879876	-1.27623	0.634054	0.890032	1.07177
64008	Aqp9	aquaporin 9	1	1	-0.988928	-0.466135	0.989837	0.374436	0.144896	-1.60802	-0.450195	1.15289	0.535873	0.315351
64009	Syne1	synaptic nuclear envelope 1	1	1	-0.537095	-0.452508	1.10813	0.02181	0.616974	-1.57393	-1.08708	0.811962	0.401047	0.690693
64075	Smoc1	SPARC related modular calcium binding 1	1	1	-0.396494	-1.61075	0.357512	0.323226	0.409467	-0.882603	-0.588288	0.914524	0.467708	1.0057
64136	Sdf2l1	stromal cell-derived factor 2-like 1	1	1	-0.537053	-1.02468	0.430554	0.115775	0.257493	-0.300242	-1.20624	0.552014	0.719727	0.992652
64138	Ctsz	cathepsin Z	1	1	-1.13908	-0.567975	0.694342	0.618471	0.479972	-1.28915	-1.08903	0.574743	0.594923	1.12278
64143	Ralb	v-ral simian leukemia viral oncogene homolog B (ras related)	1	1	-0.685928	-0.789431	0.91455	0.350426	0.609809	-1.30756	-1.2052	0.851996	0.438802	0.822537
64144	Mllt1	myeloid/lymphoid or mixed-lineage leukemia (trithorax homolog, Drosophila); translocated to, 1	1	1	-0.757582	-0.421477	0.399355	0.816965	-0.372832	-0.523756	-0.69695	0.65568	0.448592	0.452006
64291	Osbpl1a	oxysterol binding protein-like 1A	1	1	-0.412847	-0.654565	-0.186946	1.27453	0.53337	-0.953337	0.00843472	-0.639421	0.677016	0.35377
64292	Ptges	prostaglandin E synthase	1	1	-0.64338	-0.610938	0.700512	0.433401	0.0996108	-0.949361	-0.551519	0.740576	0.137042	0.644056
64294	Itm2c	integral membrane protein 2C	1	1	-0.8062	-0.578691	0.394404	0.492207	0.612994	-1.12705	-0.818325	0.529279	0.511832	0.789555
64296	Abhd8	abhydrolase domain containing 8	1	1	-1.10465	-0.623791	0.307344	0.930753	0.766302	-0.620807	-0.0879122	-0.00567018	0.40027	0.0381604
64340	Dhx38	DEAH (Asp-Glu-Ala-His) box polypeptide 38	1	1	-1.00458	-0.983404	0.810554	0.483499	0.47598	-1.32613	-0.812871	0.881155	0.712461	0.763335
64424	Polr1e	polymerase (RNA) I polypeptide E	1	1	-0.822572	-0.76784	-0.199535	0.719563	0.238871	-0.349465	-1.02474	0.471052	1.08093	0.653741
64540	Tspan4	tetraspanin 4	1	1	-1.1673	-1.10518	0.511347	0.764086	0.185399	-0.629035	-1.03777	0.752376	0.86863	0.857445
64652	Nisch	nischarin	1	1	-1.00568	-0.969427	0.990174	-0.117799	0.432201	-0.882401	-1.01477	1.02056	0.861305	0.685832
64656	Mrps23	mitochondrial ribosomal protein S23	1	1	-0.843597	-1.07453	0.536629	-0.00472496	0.269467	-0.329773	-1.17931	0.64643	1.10602	0.873387
64658	Mrps25	mitochondrial ribosomal protein S25	1	1	-0.757752	-0.971905	0.488274	0.236341	0.801547	-0.988023	-1.27641	0.672154	0.97298	0.822795
64659	Mrps14	mitochondrial ribosomal protein S14	1	1	-1.07319	-1.20076	0.10511	0.152127	0.46857	-0.0766053	-0.693615	0.43636	0.82789	1.05412
64704	Htra2	HtrA serine peptidase 2	1	1	-1.22653	-0.996267	0.710638	0.753667	0.20414	-0.993424	-0.881055	0.675057	0.915042	0.838731
64898	Lpin2	lipin 2	1	1	-1.06438	-0.975609	0.372035	0.872634	0.257772	-0.686863	-0.198217	0.191354	0.547529	0.683742
64930	Tsc1	tuberous sclerosis 1	1	1	-1.1353	-0.840246	0.756957	0.364228	0.815868	-1.46889	-0.208582	0.656006	0.4522	0.607756
64933	Ap3m2	adaptor-related protein complex 3, mu 2 subunit	1	1	-0.920595	-0.377867	0.696716	0.215531	0.960365	-1.22026	-0.770647	0.524984	0.0729163	0.818858
64934	Pes1	pescadillo homolog 1, containing BRCT domain (zebrafish)	1	1	-1.43716	-0.886936	0.365736	0.829609	0.399502	-0.989236	-0.572505	0.571858	1.0521	0.667023
65020	Zfp110	zinc finger protein 110	1	1	-0.652725	-1.08453	0.902072	-0.0443381	0.666611	-0.93121	-1.23088	0.819315	0.722345	0.833343
65105	Arl6ip4	ADP-ribosylation factor-like 6 interacting protein 4	1	1	-0.971163	-1.21015	0.58717	0.232664	0.531754	-1.07656	-0.811427	0.702379	1.10776	0.907562
65106	Arl6ip5	ADP-ribosylation factor-like 6 interacting protein 5	1	1	-0.920163	-0.577193	0.555286	0.660703	0.429403	-0.980291	-1.54939	0.833235	0.637992	0.910419
65107	Lrp10	low-density lipoprotein receptor-related protein 10	1	1	-0.82182	-0.783278	0.418343	0.345366	0.451348	-1.36606	-0.566436	0.884773	0.51787	0.919898
65111	Dap3	death associated protein 3	1	1	-0.329281	-1.19006	0.0574865	0.555714	0.192521	-0.435556	-0.806519	0.280735	1.18949	0.485474
65114	Vps35	vacuolar protein sorting 35	1	1	-0.939725	-1.00619	0.715739	0.553125	0.526731	-0.872301	-1.36178	0.615202	1.01515	0.754045
65221	Slc15a3	solute carrier family 15, member 3	1	1	-0.513246	0.329935	0.743359	0.60864	0.54056	-1.61563	-0.590823	0.169266	-0.361341	0.689285
65247	Asb1	ankyrin repeat and SOCS box-containing 1	1	1	-0.989191	-1.06268	0.943191	0.209329	0.204405	-1.1655	-0.165086	0.763725	0.814305	0.447508
65256	Asb2	ankyrin repeat and SOCS box-containing 2	1	1	-0.69211	-0.505583	-0.0316446	0.749888	-0.0275774	-0.829904	-0.229754	0.151603	0.0649538	1.35013
65257	Asb3	ankyrin repeat and SOCS box-containing 3	1	1	-0.317571	-0.806101	0.636467	-0.151285	0.851493	-0.847486	-1.46927	0.958657	0.747281	0.397812
65960	Twsg1	twisted gastrulation homolog 1 (Drosophila)	1	1	-1.08203	-1.2837	0.406683	-0.292288	0.0240926	-0.656795	0.203023	0.937215	1.0122	0.731599
65967	Eefsec	eukaryotic elongation factor, selenocysteine-tRNA-specific	1	1	-1.32494	-0.981522	0.588971	0.550471	0.363713	-0.867344	-0.633526	0.697473	0.815316	0.791388
65972	Ifi30	interferon gamma inducible protein 30	1	1	-0.907942	-0.272942	0.620473	0.21222	0.329973	-0.797896	-1.35552	0.712557	0.546651	0.912422
66043	Atp5d	ATP synthase, H+ transporting, mitochondrial F1 complex, delta subunit	1	1	-1.177	-0.992221	0.813272	0.454855	0.407338	-1.12653	-1.0908	0.883019	0.938067	0.890001
66044	Dtd1	D-tyrosyl-tRNA deacylase 1 homolog (S. cerevisiae)	1	1	-1.09781	-0.575248	0.293673	0.638584	0.352005	-0.89385	-0.973399	0.865272	0.901832	0.488944
66046	Ndufb5	NADH dehydrogenase (ubiquinone) 1 beta subcomplex, 5	1	1	-0.918674	-0.855477	-0.049201	-0.0300738	0.574404	-0.36758	-0.389918	0.0526586	1.20014	0.783724
66048	Tmem93	transmembrane protein 93	1	1	-0.748427	-1.4119	0.393379	0.281567	0.496986	-0.301386	-1.25507	0.547755	1.05299	0.944107
66053	Ppil2	peptidylprolyl isomerase (cyclophilin)-like 2	1	1	-0.888076	-0.701193	0.701098	-0.309803	0.472909	-0.72602	-1.128	0.582861	0.771681	1.22455
66054	Cndp2	CNDP dipeptidase 2 (metallopeptidase M20 family)	1	1	-1.0925	-0.710334	0.811129	0.575588	0.509317	-1.36727	-1.09001	0.73209	0.602066	1.02992
66075	Chchd3	coiled-coil-helix-coiled-coil-helix domain containing 3	1	1	-0.938451	-1.11403	-0.0986943	0.303273	0.47891	-0.324832	-0.362951	-0.0907906	1.389	0.758571
66077	Aurkaip1	aurora kinase A interacting protein 1	1	1	-1.17392	-1.16481	0.576612	0.681656	0.303486	-0.793945	-0.911509	0.571122	1.1259	0.785411
66085	Eif3f	eukaryotic translation initiation factor 3, subunit F	1	1	-0.42711	-0.714086	0.329395	0.45304	0.226666	0.0312986	-1.86284	0.59809	0.780476	0.585069
66087	Tmem111	transmembrane protein 111	1	1	-1.13288	-1.23933	0.501637	0.322955	0.663781	-1.04611	-0.735546	0.678322	1.25971	0.72746
66089	Rmnd5b	required for meiotic nuclear division 5 homolog B (S. cerevisiae)	1	1	-0.615865	-0.56021	0.779591	0.342793	0.110256	-0.737036	-1.38442	1.11385	0.704192	0.246848
66091	Ndufa3	NADH dehydrogenase (ubiquinone) 1 alpha subcomplex, 3	1	1	-1.20311	-0.98914	0.843837	0.337959	0.50081	-1.23116	-0.904517	0.90094	0.9116	0.832784
66092	Ghitm	growth hormone inducible transmembrane protein	1	1	-1.13934	-1.05837	0.678346	0.1147	0.508884	-1.16099	-0.551783	0.721661	1.14325	0.743649
66126	Elof1	elongation factor 1 homolog (ELF1, S. cerevisiae)	1	1	-0.870066	-0.990579	0.123974	0.572149	0.556433	-0.679775	-0.529131	0.742732	1.021	0.0532587
66138	Wbscr22	Williams Beuren syndrome chromosome region 22	1	1	-0.879042	-1.11575	0.493738	0.737498	0.297	-0.79707	-1.06377	0.567452	0.917626	0.842322
66146	Tmem57	transmembrane protein 57	1	1	-1.25092	-0.874901	0.370927	0.831243	0.296979	-0.381831	-0.778438	0.44004	0.860015	0.486887
66147	Necap2	NECAP endocytosis associated 2	1	1	-1.08299	-1.10106	0.739343	0.628155	0.342536	-1.17512	-0.977914	0.857337	0.976325	0.793387
66148	Dnajc15	DnaJ (Hsp40) homolog, subfamily C, member 15	1	1	-0.879851	-0.817922	0.479767	-0.300981	0.514472	-0.834471	-0.828894	0.581263	0.915458	1.17116
66154	Tmem14c	transmembrane protein 14C	1	1	-1.15927	-1.2616	0.78905	0.551889	0.324055	-1.04172	-0.432471	0.573424	1.04145	0.615197
66155	Ufc1	ubiquitin-fold modifier conjugating enzyme 1	1	1	-1.09383	-1.09469	0.659422	0.270271	0.67625	-0.874235	-1.21735	0.746652	0.855419	1.0721
66161	Pop4	processing of precursor 4, ribonuclease P/MRP family, (S. cerevisiae)	1	1	-0.614017	-0.70714	0.319304	0.220451	0.384754	-0.757089	-1.09111	0.581311	0.912356	0.751185
66163	Mrpl4	mitochondrial ribosomal protein L4	1	1	-0.403315	-0.955193	-0.414712	0.937447	0.534236	-0.289572	-0.946242	-0.149672	0.76779	0.919234
66164	Nip7	nuclear import 7 homolog (S. cerevisiae)	1	1	-1.25101	-1.02465	0.501261	0.336616	0.506508	-0.516814	-1.05631	0.535513	1.18645	0.782443
66165	Bccip	BRCA2 and CDKN1A interacting protein	1	1	-0.426323	-0.689303	-0.603213	0.123289	0.637958	-0.202756	-0.0656609	-0.250336	1.23346	0.242887
66169	Tomm7	translocase of outer mitochondrial membrane 7 homolog (yeast)	1	1	-1.15277	-1.03216	0.466702	0.268846	0.523728	-0.529632	-0.964064	0.710465	0.966267	0.742615
66185	1110037F02Rik	RIKEN cDNA 1110037F02 gene	1	1	-0.524126	-0.99699	0.889043	0.127724	0.729491	-1.56831	-0.892846	0.666402	0.664766	0.904843
66191	Ier3ip1	immediate early response 3 interacting protein 1	1	1	-1.05766	-0.919594	0.577656	0.223786	0.873842	-0.752654	-1.26702	0.840322	0.662557	0.818766
66199	Commd4	COMM domain containing 4	1	1	-1.00591	-0.628736	0.47451	0.451908	0.495362	-0.820588	-1.14847	0.374703	0.55195	1.25527
66200	Commd6	COMM domain containing 6	1	1	-0.688303	-1.16746	0.801934	-0.0165924	0.486397	-0.834253	-1.25494	0.758648	0.905066	1.00951
66205	Cd302	CD302 antigen	1	1	-0.808275	-0.487321	0.574738	-0.406626	0.777086	-0.995295	-0.888961	0.417855	0.637171	1.17963
66211	Rpl3l	ribosomal protein L3-like	1	1	-0.835643	-0.815864	0.582744	0.0611115	0.237174	-0.966528	0.453216	-0.241793	0.817039	0.708542
66218	Ndufb9	NADH dehydrogenase (ubiquinone) 1 beta subcomplex, 9	1	1	-1.16439	-0.753818	0.334083	0.473831	0.129668	-0.887043	-0.535896	0.620174	1.22135	0.562037
66229	Rpl7l1	ribosomal protein L7-like 1	1	1	-0.618948	-1.12759	0.483047	-0.0414819	0.377731	-0.701994	-0.693696	0.907804	0.993514	0.421618
66233	Dmap1	DNA methyltransferase 1-associated protein 1	1	1	-0.703712	-1.2418	0.859424	0.519879	0.452769	-1.17034	-0.736714	0.379923	0.811323	0.829249
66235	Eif1ax	eukaryotic translation initiation factor 1A, X-linked	1	1	-1.12665	-1.22342	0.633021	0.351633	0.448172	-0.647159	-1.14779	0.609588	1.05475	1.04785
66246	Osgep	O-sialoglycoprotein endopeptidase	1	1	-0.989061	-1.17778	0.862742	0.393647	0.326147	-0.869174	-1.23878	0.859428	0.87323	0.959601
66251	Arfgap3	ADP-ribosylation factor GTPase activating protein 3	1	1	-0.916612	-1.0987	0.749752	0.340991	0.223929	-1.08005	-0.696559	0.745573	0.894735	0.836944
66253	Aig1	androgen-induced 1	1	1	-1.35499	-0.524325	-0.259424	0.862893	0.452793	-0.740195	-0.643969	0.46093	0.502327	1.24396
66262	Ing5	inhibitor of growth family, member 5	1	1	-0.635152	-0.876614	0.365916	0.105649	0.168218	-0.837237	-0.314733	0.663111	0.86954	0.491302
66270	Fam134b	family with sequence similarity 134, member B	1	1	-0.680986	-0.121234	0.87055	-0.076188	0.721068	-0.641508	-1.47877	0.577845	0.44952	0.379708
66271	Tmem126a	transmembrane protein 126A	1	1	-1.07896	-0.533442	0.452617	0.204639	0.919381	-0.808034	-0.869019	0.0587717	0.689947	0.964099
66286	Sec11c	SEC11 homolog C (S. cerevisiae)	1	1	-0.750016	-0.675076	0.732293	-0.18242	0.931919	-1.28706	-1.25149	0.818836	0.715762	0.947255
66290	Atp6v1g1	ATPase, H+ transporting, lysosomal V1 subunit G1	1	1	-0.768147	-0.502158	0.397	-0.509682	1.051	-1.04855	-0.760638	0.115956	0.981883	1.04333
66293	1810032O08Rik	RIKEN cDNA 1810032O08 gene	1	1	-1.30696	-0.710585	0.428505	0.3794	0.195494	-0.114448	-1.13319	0.13352	0.88595	1.24232
66307	Isoc1	isochorismatase domain containing 1	1	1	-0.545478	-1.16992	0.295798	0.562813	0.0240062	-0.487885	-1.22475	0.477206	0.988021	1.08019
66308	2810021B07Rik	RIKEN cDNA 2810021B07 gene	1	1	-0.692367	0.624403	0.452969	0.476113	0.352901	-0.776946	-0.640158	-0.0213291	-0.262386	0.4868
66314	Tpd52l2	tumor protein D52-like 2	1	1	-0.808204	-1.21972	0.577491	0.351932	0.408685	-1.01232	-0.777926	0.806454	0.776729	0.896881
66341	Eid3	EP300 interacting inhibitor of differentiation 3	1	1	-0.94989	-1.24349	0.332821	-0.363404	0.95837	-0.350203	-0.556203	0.152271	1.08193	0.937794
66349	Atp5sl	ATP5S-like	1	1	-0.848535	-0.26883	0.339381	0.384478	0.914267	-1.08989	-1.2404	0.542041	0.515476	0.752003
66354	Snw1	SNW domain containing 1	1	1	-1.18695	-0.992543	0.786462	0.454093	0.484277	-1.07589	-0.956299	0.806298	0.903907	0.776646
66355	Gmpr	guanosine monophosphate reductase	1	1	-0.702474	-0.475455	0.450186	0.455932	1.20246	-0.788694	-0.405388	-0.406812	0.0762189	0.594029
66356	2310008H09Rik	RIKEN cDNA 2310008H09 gene	1	1	-0.911543	-1.37949	0.490247	0.741587	0.437146	-1.02608	-0.778743	0.712541	1.09437	0.619968
66362	Exosc3	exosome component 3	1	1	-0.85534	-0.85516	0.431711	-0.0270203	0.657838	-0.483827	-1.34206	0.530186	0.891458	1.05222
66367	2310022A10Rik	RIKEN cDNA 2310022A10 gene	1	1	-1.03873	-1.06945	0.867295	0.339338	0.139419	-1.07628	-0.784925	0.840244	1.01979	0.763307
66368	Rtcd1	RNA terminal phosphate cyclase domain 1	1	1	-0.46259	-1.13193	0.454804	0.656005	0.501711	-0.565951	-1.64025	0.389476	0.93566	0.863072
66369	Dus2l	dihydrouridine synthase 2-like (SMM1, S. cerevisiae)	1	1	-0.564694	-1.15567	0.352627	0.229326	0.196599	-0.190357	-0.855575	0.239621	1.10236	0.645762
66374	2310011J03Rik	RIKEN cDNA 2310011J03 gene	1	1	-0.722411	-0.897131	0.266582	0.463506	0.502521	-0.98338	-0.237611	0.677164	0.497013	0.433746
66395	Ahnak	AHNAK nucleoprotein (desmoyokin)	1	1	-1.1007	-0.929588	1.17997	0.124467	0.632468	-1.35093	-0.674014	0.74086	0.533344	0.844127
66398	Commd5	COMM domain containing 5	1	1	-0.962745	-1.12405	0.774146	0.484176	0.343557	-1.07696	-0.939404	0.915127	0.846255	0.739898
66399	Tsfm	Ts translation elongation factor, mitochondrial	1	1	-0.356573	-1.16801	-0.259219	0.89732	0.177204	-0.338921	-0.980515	0.572805	1.12369	0.332218
66400	Alkbh7	alkB, alkylation repair homolog 7 (E. coli)	1	1	-0.620608	-1.16209	0.207476	0.332914	0.581517	-0.863836	-0.857661	1.07176	0.658806	0.651722
66404	2410001C21Rik	RIKEN cDNA 2410001C21 gene	1	1	-0.705383	-0.792702	0.678103	0.590857	0.446318	-0.786722	-1.39811	0.512156	0.444819	1.01067
66407	Mrps15	mitochondrial ribosomal protein S15	1	1	-1.06223	-0.275065	0.211583	0.478208	0.228253	-0.332402	-0.936185	0.12911	0.852406	0.706322
66411	Tbcb	tubulin folding cofactor B	1	1	-1.07696	-0.665436	0.686918	0.42601	0.519383	-1.48726	-0.711413	0.622513	0.678611	1.00764
66413	Psmd6	proteasome (prosome, macropain) 26S subunit, non-ATPase, 6	1	1	-0.958758	-1.20123	0.703768	0.308116	0.4197	-0.710249	-1.19544	0.714275	1.14062	0.779199
66414	Ndufa12	NADH dehydrogenase (ubiquinone) 1 alpha subcomplex, 12	1	1	-0.726182	-0.24991	0.0533356	0.255421	0.321717	-0.319113	-0.744754	0.25075	0.668048	0.490686
66419	Mrpl11	mitochondrial ribosomal protein L11	1	1	-1.07677	-1.00874	0.542931	0.33582	0.468539	-0.705706	-1.20146	0.688511	1.21614	0.740724
66425	Pcp4l1	Purkinje cell protein 4-like 1	1	1	-0.603015	-0.505998	0.233197	-0.237161	1.71466	-1.26605	0.135603	0.354972	0.150153	0.0236425
66427	Cyb5b	cytochrome b5 type B	1	1	-0.365797	-0.76879	0.668694	0.170009	0.504055	-0.945987	-1.4727	0.40757	0.711768	1.09118
66433	Chchd7	coiled-coil-helix-coiled-coil-helix domain containing 7	1	1	-0.861857	-1.56297	0.422415	-0.0251051	0.779327	-0.702762	-0.682295	0.697897	0.946739	0.988617
66437	Fis1	fission 1 (mitochondrial outer membrane) homolog (yeast)	1	1	-0.965386	-0.963149	0.678584	0.476572	0.449918	-1.2886	-0.844312	0.849334	0.757569	0.849474
66440	Cdc26	cell division cycle 26	1	1	-0.904675	-1.17111	0.537954	0.0588062	0.296612	-0.37657	-1.33264	0.884035	1.06205	0.945537
66446	Exosc7	exosome component 7	1	1	-1.04421	-1.16813	0.150219	0.300082	0.0956567	-0.169612	0.0909702	0.185148	1.08892	0.470955
66448	Mrpl20	mitochondrial ribosomal protein L20	1	1	-1.00118	-1.32087	0.0741899	0.512157	0.653564	-0.556131	-0.365789	0.4909	1.33131	0.181846
66455	Cnpy4	canopy 4 homolog (zebrafish)	1	1	-0.490855	-1.10258	0.816115	0.271719	0.439024	-1.21549	-1.29805	0.980341	0.763167	0.836617
66460	Sys1	SYS1 Golgi-localized integral membrane protein homolog (S. cerevisiae)	1	1	-0.459123	-0.0379544	0.489623	0.64877	-0.115162	-0.68353	-0.903936	0.261253	0.369257	0.430804
66461	Ptpmt1	protein tyrosine phosphatase, mitochondrial 1	1	1	-0.478355	-0.872097	-0.577384	1.33832	0.543463	-0.0762133	-0.555124	-0.304963	0.33684	0.645517
66467	Gtf2h5	general transcription factor IIH, polypeptide 5	1	1	-0.562217	-0.880109	-0.152209	0.910128	0.564534	-0.151462	-0.556576	-0.135748	0.668793	0.294867
66469	2810405K02Rik	RIKEN cDNA 2810405K02 gene	1	1	-0.735231	-0.193394	0.916759	0.248853	0.850935	-1.35259	-1.02257	0.565101	0.112495	0.609645
66481	Rps21	ribosomal protein S21	1	1	-0.85664	-1.42649	0.260712	0.783809	0.415739	-0.66059	-0.310366	0.724473	0.623102	0.446255
66483	Rpl36al	ribosomal protein L36A-like	1	1	-0.876707	-0.836115	-0.778953	0.860979	0.449493	-0.131882	-0.656168	0.244755	0.988401	0.736197
66492	Zmat2	zinc finger, matrin type 2	1	1	-1.16572	-0.880074	0.687536	0.0867677	0.600987	-0.95237	-0.892371	0.625552	1.00338	0.886316
66494	Prelid1	PRELI domain containing 1	1	1	-1.13982	-0.835023	0.76811	0.543933	0.415996	-0.937879	-1.33293	0.952986	0.706839	0.857791
66498	Dda1	DET1 and DDB1 associated 1	1	1	-1.05231	-1.02475	0.114477	0.65762	0.171537	-0.575621	-0.696317	0.664119	0.759405	0.981841
66506	Psmg3	proteasome (prosome, macropain) assembly chaperone 3	1	1	-0.947777	-0.596011	0.491069	0.752065	0.0787791	-1.07363	0.188232	0.653402	0.335373	0.118499
66510	Rnf181	ring finger protein 181	1	1	-0.765153	-0.412518	0.358511	0.0171374	0.977312	-1.18549	-0.517525	0.808824	0.19508	0.523821
66511	2500003M10Rik	RIKEN cDNA 2500003M10 gene	1	1	-1.26254	-1.00416	1.36911	-0.46714	0.265635	-0.790614	-0.294263	0.475985	1.05049	0.657497
66513	Tab1	TGF-beta activated kinase 1/MAP3K7 binding protein 1	1	1	-1.04262	-0.558503	0.531697	1.08372	0.0392428	-0.979292	-0.631881	0.307392	0.607962	0.642288
66515	Cul7	cullin 7	1	1	-1.19391	-1.28859	0.535261	-0.106044	0.520476	-0.646548	-0.364171	0.916992	0.791203	0.835327
66522	Pgpep1	pyroglutamyl-peptidase I	1	1	-0.43793	-0.902879	0.984759	0.0154962	0.405559	-1.77196	-0.502467	0.706184	0.525516	0.977721
66523	2810004N23Rik	RIKEN cDNA 2810004N23 gene	1	1	-1.19048	-1.13614	0.574547	0.368279	0.67895	-1.02198	-0.767141	0.572634	0.999111	0.922228
66526	2210012G02Rik	RIKEN cDNA 2210012G02 gene	1	1	-1.00681	-0.616468	0.642499	0.117726	0.796968	-1.01717	-1.1	0.682775	0.556063	0.944415
66528	2210020M01Rik	RIKEN cDNA 2210020M01 gene	1	1	-0.918448	-1.2802	0.674999	0.354544	0.249688	-0.820738	-0.83011	0.887691	1.20702	0.475552
66530	Ubxn6	UBX domain protein 6	1	1	-0.867216	-0.977554	0.612627	0.696171	0.646842	-1.16465	-0.946229	0.846955	0.457693	0.695365
66538	Rps19bp1	ribosomal protein S19 binding protein 1	1	1	-1.35385	-0.991879	0.554485	0.570322	0.335399	-0.794053	-0.72931	0.703319	1.1526	0.55296
66549	Aggf1	angiogenic factor with G patch and FHA domains 1	1	1	-0.411346	-0.319417	0.652463	-0.0980502	0.686079	-1.21359	-0.977329	0.193916	0.707526	0.779747
66556	Drap1	Dr1 associated protein 1 (negative cofactor 2 alpha)	1	1	-0.842881	-0.664062	0.187713	0.939455	0.889023	-0.959744	0.268481	-0.198765	0.258565	0.122216
66566	2310079N02Rik	RIKEN cDNA 2310079N02 gene	1	1	-0.339698	-0.399773	0.274288	0.827613	0.115282	-0.753401	-1.31833	0.784572	-0.0293366	0.838788
66590	Farsa	phenylalanyl-tRNA synthetase, alpha subunit	1	1	-0.92078	-1.15346	0.235732	1.11233	0.14206	-0.526282	-0.367782	0.113213	0.834154	0.530815
66591	Mad2l1bp	MAD2L1 binding protein	1	1	-1.12415	-0.971585	0.591519	0.206056	0.628968	-0.940507	-0.0480208	0.498324	0.895493	0.263902
66592	Stoml2	stomatin (Epb7.2)-like 2	1	1	-0.953236	-1.18673	0.406016	0.619506	0.261485	-0.719779	-0.96959	0.628107	1.20831	0.705907
66593	Diablo	diablo homolog (Drosophila)	1	1	-0.743007	-0.948679	-0.0382753	0.447844	0.0025376	-0.0693714	-0.740262	0.557146	0.979084	0.552984
66596	Gtf3a	general transcription factor III A	1	1	-0.754423	-1.0867	0.138442	0.634921	0.111617	-0.265456	-1.07101	0.267293	1.16801	0.857311
66599	Rdm1	RAD52 motif 1	1	1	-0.550443	-1.087	0.907704	-0.13782	0.40975	-0.724126	0.0258219	0.516174	0.312251	0.327689
66615	Atg4b	autophagy-related 4B (yeast)	1	1	-0.885516	-0.676366	0.426126	0.620049	0.24758	-1.47376	-0.473632	0.406932	1.1379	0.670691
66617	Mettl11a	methyltransferase like 11A	1	1	-1.19049	-0.969436	0.405916	1.10795	0.0328502	-0.806792	-0.807136	0.666576	1.1494	0.411159
66622	Ubr7	ubiquitin protein ligase E3 component n-recognin 7 (putative)	1	1	-0.376054	-1.20448	0.368408	-0.125648	0.615981	-0.0233618	-1.09245	0.0730561	1.14104	0.623499
66626	5730403B10Rik	RIKEN cDNA 5730403B10 gene	1	1	-0.728582	-0.528587	0.433822	0.189008	0.713627	-1.73671	-0.671656	0.71303	0.750272	0.865779
66627	Ogfod2	2-oxoglutarate and iron-dependent oxygenase domain containing 2	1	1	-1.15703	-0.984619	0.828363	0.386542	0.56928	-0.979556	-0.883962	0.981993	0.501329	0.737666
66628	Thg1l	tRNA-histidine guanylyltransferase 1-like (S. cerevisiae)	1	1	-0.722057	-1.01592	-0.15117	0.32087	0.193814	0.110179	-0.548336	-0.0246723	1.45038	0.386912
66629	Golph3	golgi phosphoprotein 3	1	1	-0.0827896	-1.33259	0.623351	0.566432	0.114097	-0.134793	-1.78017	0.608422	0.91093	0.507108
66642	Ctnnbl1	catenin, beta like 1	1	1	-0.68281	-1.41932	0.538349	0.42148	0.83904	-0.607113	-1.03566	0.581463	0.584382	0.780192
66646	Rpe	ribulose-5-phosphate-3-epimerase	1	1	-0.710333	-0.518085	1.00259	-0.242262	0.580986	-0.930392	-1.47723	0.82152	0.813922	0.659288
66647	Ndnl2	necdin-like 2	1	1	-0.52754	-0.984093	0.460678	0.0370609	0.419788	-0.771597	-0.305093	0.0508996	0.879285	0.740611
66653	Brf2	BRF2, subunit of RNA polymerase III transcription initiation factor, BRF1-like	1	1	-0.727605	-0.671159	0.747584	0.112516	0.579015	-1.20882	-0.822037	0.408294	0.721008	0.861206
66658	Ccdc51	coiled-coil domain containing 51	1	1	-0.935454	-0.681634	0.586328	1.16082	-0.0891704	-0.828114	-0.821637	0.71227	0.594796	0.301798
66660	Sltm	SAFB-like, transcription modulator	1	1	-0.554729	-0.974073	0.810037	0.0423004	0.770037	-1.34648	-0.971939	0.509686	0.722704	0.992453
66663	Uba5	ubiquitin-like modifier activating enzyme 5	1	1	-1.09272	-1.05892	0.759653	0.237731	0.706475	-1.13732	-0.923044	0.665957	0.764432	1.07775
66676	Tmed7	transmembrane emp24 protein transport domain containing 7	1	1	-0.592778	-1.16526	0.809297	0.65172	0.438457	-0.875622	-1.51783	0.563397	0.690018	0.998597
66679	Rae1	RAE1 RNA export 1 homolog (S. pombe)	1	1	-0.872799	-1.20277	0.523603	0.802109	0.0671589	-0.63185	-0.776028	0.802427	0.889759	0.398389
66682	Trappc5	trafficking protein particle complex 5	1	1	-0.952508	-0.832637	0.688719	0.429308	0.231503	-1.32628	-0.966772	1.33787	0.692607	0.698191
66687	Tbc1d15	TBC1 domain family, member 15	1	1	-0.44763	-0.861284	0.376844	0.0189246	0.0718328	-0.373813	-1.10229	0.960334	0.591108	0.765975
66690	Tmem186	transmembrane protein 186	1	1	-1.28922	-0.604355	0.652103	-0.0174126	0.557533	-0.788814	-0.520941	0.158409	0.97382	0.878882
66691	Gapvd1	GTPase activating protein and VPS9 domains 1	1	1	-0.9183	-0.547776	0.971691	0.156719	0.0171359	-1.47957	0.103332	0.740486	0.517224	0.439058
66694	Uqcrfs1	ubiquinol-cytochrome c reductase, Rieske iron-sulfur polypeptide 1	1	1	-0.809359	-1.37325	0.182832	0.453726	0.542907	-0.411767	-0.784036	0.2634	1.21862	0.716923
66711	Sbds	Shwachman-Bodian-Diamond syndrome homolog (human)	1	1	-0.859284	-1.28989	0.107224	0.50922	0.802326	-0.629786	-0.866902	0.589149	0.881151	0.756792
66713	Actr2	ARP2 actin-related protein 2 homolog (yeast)	1	1	-0.947022	-0.758203	0.887083	0.162376	0.620272	-1.07126	-1.30814	0.73916	0.733143	0.942596
66743	Rnf220	ring finger protein 220	1	1	-1.11631	-0.48135	0.514292	1.14409	0.217305	-0.964154	-1.20273	0.9689	0.56368	0.356276
66787	4933433P14Rik	RIKEN cDNA 4933433P14 gene	1	1	-0.987167	-1.15555	0.941791	-0.025504	0.912899	-1.12509	-0.574555	0.600476	0.419184	0.993523
66801	Prkrip1	Prkr interacting protein 1 (IL11 inducible)	1	1	-0.419376	-0.987423	0.452412	0.348765	0.161662	-0.0687947	-0.91074	0.426681	0.62064	0.376175
66812	Ppcdc	phosphopantothenoylcysteine decarboxylase	1	1	-0.847995	-0.806428	1.01395	-0.309937	0.496829	-1.01254	-0.919486	0.862609	0.602254	0.92075
66827	Ttc1	tetratricopeptide repeat domain 1	1	1	-0.736144	-1.38066	0.342058	0.232031	0.780612	-0.612173	-0.963757	0.627759	0.919339	0.790932
66832	Rsph3a	radial spoke 3A homolog (Chlamydomonas)	1	1	-0.574849	-0.359004	-0.107959	0.907038	0.0574242	-0.991331	-0.0400558	0.955859	0.102218	0.0506596
66834	Acot13	acyl-CoA thioesterase 13	1	1	-0.718743	-0.93153	0.101883	-0.310894	0.603672	-0.78115	0.00641201	0.233235	0.992189	0.804926
66841	Etfdh	electron transferring flavoprotein, dehydrogenase	1	1	-0.397591	-0.933093	-0.153534	0.108948	1.01861	-0.286053	-1.14422	-0.0872912	1.07107	0.803154
66848	Fuca2	fucosidase, alpha-L- 2, plasma	1	1	-0.316758	-0.59501	0.678938	0.412562	0.540018	-0.393231	-2.0757	0.4925	0.546948	0.709728
66849	Ppp1r2	protein phosphatase 1, regulatory (inhibitor) subunit 2	1	1	-0.897622	-0.992856	1.01408	0.528708	0.743421	-1.34082	-0.73947	0.656565	0.56452	0.46348
66854	Trim35	tripartite motif-containing 35	1	1	-0.953683	-0.910445	0.893282	0.146664	0.615735	-1.46876	-0.70402	1.19906	0.55068	0.631491
66855	Tcf25	transcription factor 25 (basic helix-loop-helix)	1	1	-1.10568	-1.0465	0.885946	0.306196	0.630339	-1.18038	-0.985872	0.771764	0.807093	0.917099
66859	Slc16a9	solute carrier family 16 (monocarboxylic acid transporters), member 9	1	1	-0.766612	-0.718227	0.671502	0.0455159	0.64361	-1.15336	-0.749637	0.418463	0.680325	0.928425
66861	Dnajc10	DnaJ (Hsp40) homolog, subfamily C, member 10	1	1	-0.593094	-0.98429	0.407803	0.652977	0.727292	-0.781835	-1.4767	0.348902	1.10312	0.595819
66863	Lztr1	leucine-zipper-like transcriptional regulator, 1	1	1	-1.25878	-1.11817	0.697599	0.469795	0.495407	-1.07278	-0.865854	1.008	0.899323	0.74546
66866	Nhlrc2	NHL repeat containing 2	1	1	-0.809332	-1.42704	0.755083	0.399196	0.377832	-1.31051	-0.384423	0.638807	0.964169	0.796212
66868	Mfsd1	major facilitator superfamily domain containing 1	1	1	-0.780872	-0.586238	0.79417	0.796419	0.375071	-1.06464	-1.41518	0.463703	0.302757	1.11481
66874	1200014J11Rik	RIKEN cDNA 1200014J11 gene	1	1	-0.906778	-1.059	1.04209	0.412411	0.395305	-1.06735	-1.03527	0.78967	0.650626	0.778303
66877	Crnkl1	Crn, crooked neck-like 1 (Drosophila)	1	1	-0.753885	-0.870021	0.514535	0.337019	0.517801	-1.00928	-0.56408	0.286418	0.998256	0.543238
66881	Pcyox1	prenylcysteine oxidase 1	1	1	-0.951198	-1.01685	0.878897	0.344559	0.434883	-1.18772	-1.12571	0.910334	0.751913	0.960891
66887	Lonp2	lon peptidase 2, peroxisomal	1	1	-1.0596	-0.657057	0.843159	-0.0142007	0.850697	-1.37467	-0.929279	0.778602	0.546829	1.01552
66889	Rnf128	ring finger protein 128	1	1	-0.505397	-0.202783	-0.473018	0.963814	-0.0334744	-0.493999	-0.396964	-0.212945	0.289534	1.06523
66890	Lman2	lectin, mannose-binding 2	1	1	-1.13242	-1.03897	0.668285	0.337348	0.314029	-0.962535	-0.993189	0.878994	0.945552	0.982902
66904	Pccb	propionyl Coenzyme A carboxylase, beta polypeptide	1	1	-1.13628	-1.116	0.61675	0.588642	0.480666	-1.2167	-0.446628	0.656075	0.809984	0.763499
66905	Plin3	perilipin 3	1	1	-1.20975	-0.796483	0.915783	0.412889	0.288988	-1.30563	-0.996121	1.02883	0.742628	0.918867
66911	Nudt16l1	nudix (nucleoside diphosphate linked moiety X)-type motif 16-like 1	1	1	-0.859905	-0.860989	0.532783	0.159053	0.634554	-1.15892	-0.728029	0.652732	0.91765	0.711071
66914	Vps28	vacuolar protein sorting 28 (yeast)	1	1	-0.731381	-0.314336	0.4442	0.31077	-0.0390942	-1.12854	-0.673726	0.810955	0.5162	0.804951
66921	Prpf38b	PRP38 pre-mRNA processing factor 38 (yeast) domain containing B	1	1	-0.950053	-0.827097	0.742195	-0.0569895	0.646623	-1.03709	-1.11814	0.682093	0.855523	1.06294
66925	Sdhd	succinate dehydrogenase complex, subunit D, integral membrane protein	1	1	-0.831609	-1.29693	0.606958	0.381832	0.347747	-0.982672	-0.489169	1.11021	0.484912	0.668721
66928	3110001D03Rik	RIKEN cDNA 3110001D03 gene	1	1	-0.928849	-0.88512	0.643628	0.00105603	0.591492	-0.637842	-1.16665	0.496513	0.708556	1.17722
66929	Asf1b	ASF1 anti-silencing function 1 homolog B (S. cerevisiae)	1	1	-0.647342	-0.799657	0.360346	0.428971	-0.388753	-1.02401	0.16867	0.823539	0.885475	0.192765
66932	Rexo1	REX1, RNA exonuclease 1 homolog (S. cerevisiae)	1	1	-0.844672	-0.799367	0.580553	0.902861	0.335216	-1.15489	-0.0595995	0.586992	0.345313	0.107597
66934	Dsn1	DSN1, MIND kinetochore complex component, homolog (S. cerevisiae)	1	1	-0.306385	-1.2356	0.308002	-0.158463	0.658683	-0.660263	-0.586249	0.432628	0.917399	0.630253
66939	Aagab	alpha- and gamma-adaptin binding protein	1	1	-0.820961	-0.79234	0.899096	0.158441	0.399925	-1.32682	-0.86359	0.770813	0.587683	0.987749
66940	Shisa5	shisa homolog 5 (Xenopus laevis)	1	1	-1.0338	-0.406258	0.94927	-0.121146	0.764386	-1.16753	-0.907153	0.639903	0.292065	0.990263
66945	Sdha	succinate dehydrogenase complex, subunit A, flavoprotein (Fp)	1	1	-1.16163	-1.23186	0.798479	0.655997	0.531611	-1.12376	-0.968051	0.630123	0.923276	0.945815
66948	Acad8	acyl-Coenzyme A dehydrogenase family, member 8	1	1	-1.03088	-0.970099	0.886531	0.378128	0.584722	-1.36887	-0.871459	0.833598	0.616781	0.941542
66964	Golt1b	golgi transport 1 homolog B (S. cerevisiae)	1	1	-1.1094	-1.1696	0.782825	0.310918	0.338188	-0.935202	-0.974824	0.737835	1.11111	0.908152
66965	Ctu2	cytosolic thiouridylase subunit 2 homolog (S. pombe)	1	1	-1.44817	-0.64242	0.714525	0.625464	0.875507	-0.334135	-0.838738	0.748689	0.485047	-0.18577
66966	Trit1	tRNA isopentenyltransferase 1	1	1	-0.868276	-0.740083	0.686688	-0.222126	0.389647	-0.687748	-1.11128	0.604371	0.848817	1.09999
66978	Luc7l	Luc7 homolog (S. cerevisiae)-like	1	1	-0.820363	-1.09442	0.857296	0.0962812	0.498205	-0.914527	-1.12011	0.776498	0.988365	0.732772
66988	Lap3	leucine aminopeptidase 3	1	1	-1.238	-1.05217	0.73214	0.40735	0.513866	-0.964493	-1.10511	0.681552	0.949993	1.07486
66989	Kctd20	potassium channel tetramerisation domain containing 20	1	1	-1.10256	-0.803599	0.966046	0.286179	0.349648	-1.38056	-0.877842	0.933673	0.708164	0.920851
66997	Psmd12	proteasome (prosome, macropain) 26S subunit, non-ATPase, 12	1	1	-1.09353	-1.1086	0.556617	0.483097	0.253462	-0.498018	-1.07345	0.532617	1.25893	0.68888
67003	Uqcrc2	ubiquinol cytochrome c reductase core protein 2	1	1	-0.805526	-1.2948	0.126036	0.0796205	0.475342	-0.012167	-1.01969	0.284256	1.44686	0.720056
67005	Polr3k	polymerase (RNA) III (DNA directed) polypeptide K	1	1	-0.695343	-1.11264	0.200881	0.121754	0.770345	-1.12163	-0.364147	0.419958	1.0791	0.70172
67006	Cisd2	CDGSH iron sulfur domain 2	1	1	-0.101282	-1.09388	0.064098	0.864989	0.144199	-1.29396	-0.247958	0.758222	0.398719	0.506849
67011	Mettl6	methyltransferase like 6	1	1	-0.202588	-1.21178	0.495669	0.0329088	0.80762	0.0437698	-1.56699	0.126973	0.873228	0.601183
67013	Oma1	OMA1 homolog, zinc metallopeptidase (S. cerevisiae)	1	1	-0.558664	-0.632603	0.939578	-0.157753	0.523281	-1.07174	-1.29361	0.396331	0.630921	1.22425
67014	Mina	myc induced nuclear antigen	1	1	-0.927556	-0.847178	0.524827	0.0443772	0.483171	-0.13466	-1.48184	0.446674	0.807314	1.08487
67016	Tbc1d2b	TBC1 domain family, member 2B	1	1	-0.826207	-0.70721	0.755408	0.173933	0.478856	-1.4566	-1.03001	0.834815	0.658353	1.11865
67017	2010011I20Rik	RIKEN cDNA 2010011I20 gene	1	1	-0.64243	-1.04298	0.336038	0.718681	-0.0322389	-0.654285	-0.378444	0.688848	0.894655	0.112152
67026	Thap4	THAP domain containing 4	1	1	-0.669018	-1.49585	0.385009	0.301447	0.819234	-0.997354	0.535655	0.426216	0.6417	0.0529637
67027	Mkrn2	makorin, ring finger protein, 2	1	1	-0.870557	-0.763283	0.738751	0.180293	1.02954	-1.06825	-1.23113	0.492484	0.603406	0.888746
67036	Mrpl45	mitochondrial ribosomal protein L45	1	1	-0.486569	-1.02759	0.287417	0.493339	0.642787	-0.770733	-1.18752	0.159692	1.17471	0.714476
67040	Ddx17	DEAD (Asp-Glu-Ala-Asp) box polypeptide 17	1	1	-0.878912	-0.568786	1.0616	-0.344858	0.63044	-1.39235	-0.919106	0.835437	0.701228	0.875303
67045	Riok2	RIO kinase 2 (yeast)	1	1	-1.03485	-1.02336	0.753584	0.332021	0.437103	-0.829585	-1.19492	0.68434	0.918147	0.957521
67052	Ndc80	NDC80 homolog, kinetochore complex component (S. cerevisiae)	1	1	-0.55996	-0.745854	0.678818	0.172922	0.600977	-1.32605	-0.360273	0.545782	0.424385	0.56925
67053	Rpp14	ribonuclease P 14 subunit (human)	1	1	-0.722346	-0.918127	-0.112459	0.336648	0.326848	0.196029	-1.14153	0.146597	1.15589	0.732457
67065	Polr3d	polymerase (RNA) III (DNA directed) polypeptide D	1	1	-1.32337	-0.723484	0.409216	0.831363	0.383155	-1.24714	-0.900411	0.789153	1.07496	0.706564
67070	Lsm14a	LSM14 homolog A (SCD6, S. cerevisiae)	1	1	-0.62438	-0.933541	0.914314	-0.250918	1.02187	-0.917447	-0.887092	0.331231	0.797014	0.54895
67074	Mon2	MON2 homolog (yeast)	1	1	-0.784752	-1.0417	1.24872	-0.0836329	0.707739	-1.02665	-1.13647	0.879562	0.552547	0.684634
67075	Magt1	magnesium transporter 1	1	1	-0.546185	-0.601927	0.518394	-0.148313	0.282891	-0.0329629	-1.82995	0.554647	0.878495	0.92491
67078	Pgp	phosphoglycolate phosphatase	1	1	-1.07011	-1.23452	0.710131	0.515627	0.355744	-1.04027	-0.764337	0.7797	1.08298	0.665061
67087	Ctnnbip1	catenin beta interacting protein 1	1	1	-0.733341	-0.377067	0.683183	0.34505	0.847449	-0.808646	-1.12417	0.774771	0.27219	0.120577
67096	Mmachc	methylmalonic aciduria cblC type, with homocystinuria	1	1	-1.24621	-0.967443	0.475362	0.526975	0.144241	-0.881115	-0.794124	0.561057	1.34382	0.837432
67099	Fam119a	family with sequence similarity 119, member A	1	1	-1.2208	-0.73153	0.601119	0.521946	0.596346	-1.1193	-1.00056	0.641081	0.86188	0.849813
67105	1700034H14Rik	RIKEN cDNA 1700034H14 gene	1	1	-0.199165	-1.21588	0.195532	0.0713782	0.54439	-0.168954	-1.01492	0.372985	1.17831	0.236311
67109	Zfp787	zinc finger protein 787	1	1	-1.10546	0.313872	0.568457	0.0407337	0.66681	-1.4788	-0.699373	0.345146	0.678562	0.67005
67115	Rpl14	ribosomal protein L14	1	1	-1.33237	-0.744023	0.642026	0.189764	0.897719	-0.8591	-0.796626	0.328214	0.961113	0.713277
67116	Cuedc2	CUE domain containing 2	1	1	-0.883341	-0.825859	0.652253	0.541069	0.445162	-1.26954	-1.2174	0.942036	0.769835	0.845785
67123	Ubap1	ubiquitin-associated protein 1	1	1	-0.994562	-0.769393	0.835824	0.308097	0.547831	-1.52174	-0.394597	0.595771	0.547788	0.844981
67130	Ndufa6	NADH dehydrogenase (ubiquinone) 1 alpha subcomplex, 6 (B14)	1	1	-0.909848	-1.24226	0.532064	-0.129721	0.504326	-0.58499	-0.657283	0.530808	1.10303	0.853878
67136	Kbtbd4	kelch repeat and BTB (POZ) domain containing 4	1	1	-0.816164	-1.10548	0.635613	0.355466	0.550739	-1.22492	-0.774667	0.694426	0.915363	0.769625
67139	Mis12	MIS12 homolog (yeast)	1	1	-0.324129	-1.2816	0.630432	0.141438	0.882928	-1.0716	-0.170818	0.327115	0.554961	0.311277
[truncated: 19,226 more rows]

## Sheet: Common Skeletal Ontology Set
GeneID	Molecule.Name	M_M3	M_M6	M_M9	M_M12	M_M18	F_M3	F_M6	F_M9	F_M12	F_M18		Mean all time points: Male	Unlog Mean: Male	Mean all time points: Female	Unlog Mean: Female		Unlog Male Mean/Unlog Female Mean
11491	ADAM17	-0.67311	-0.746219	0.742587	0.0528644	0.627096	-0.99	-1.12216	0.445655	0.512162	1.15113		0.000643698	1.00045	-0.000643698	0.999554		1.00089
11541	ADORA2B	-0.683168	0.285178	0.668312	-0.361966	0.887806	-0.06681	-0.868373	-0.19491	-0.163929	0.497859		0.159232	1.11669	-0.159232	0.895501		1.247
11595	Acan	0.320341	-1.16231	0.50057	-0.193141	-1.14519	0.656572	0.354773	1.09575	0.457796	-0.885162		-0.335946	0.792265	0.335946	1.2622		0.627683
11806	APOA1	1.61061	0.377072	-0.292362	0.285615	-0.693737	0.328181	0.867893	-0.576377	-0.7138	-1.19309		0.257439	1.19535	-0.257439	0.836572		1.42887
11911	ATF4	0.0745434	-0.445517	-0.867264	0.451731	0.440332	-0.345516	1.02949	-0.240712	0.423027	-0.520118		-0.0692348	0.953143	0.0692348	1.04916		0.908482
12006	AXIN2	0.721883	0.811005	-0.310836	-0.00965647	-0.929017	0.198197	1.37211	-0.107274	-0.771219	-0.975197		0.0566757	1.04007	-0.0566757	0.961477		1.08174
12020	NKX3-2	-0.589149	0.027156	0.0269001	0.800538	-0.932003	-0.21847	0.938376	0.536452	0.0935003	-0.683301		-0.133312	0.911736	0.133312	1.09681		0.831263
12095	BGLAP	0.0288533	-0.0097215	0.561395	0.0519856	-1.01923	0.190443	-0.197604	0.562412	0.194241	-0.362775		-0.0773435	0.947801	0.0773435	1.05507		0.898327
12142	PRDM1	-1.09884	-0.833835	0.137485	0.0139254	0.145362	-0.606206	-0.561019	0.501591	0.493823	1.80771		-0.32718	0.797093	0.32718	1.25456		0.635357
12145	CXCR5	-0.416505	0.124068	0.466143	-0.779363	0.650501	-0.306219	-0.304104	0.430484	-0.275894	0.410889		0.00896882	1.00624	-0.00896882	0.993803		1.01251
12151	COMMD3-BMI1	0.374182	-1.2085	-0.210946	-0.286778	0.685784	0.329964	-0.304325	-0.719855	0.453884	0.886586		-0.129251	0.914306	0.129251	1.09373		0.835956
12156	BMP2	1.0597	0.927062	-0.844542	-0.704863	-0.213788	1.02282	0.958056	-0.678268	-0.688565	-0.837605		0.0447128	1.03148	-0.0447128	0.969483		1.06395
12159	BMP4	0.728389	1.06861	-0.727051	-1.28048	-0.0876033	0.85492	0.891644	-0.233917	-0.582327	-0.632187		-0.0596268	0.959512	0.0596268	1.0422		0.920664
12161	BMP6	0.352252	0.693456	-0.0658448	-1.60368	0.0227442	0.312867	0.967196	0.7364	-1.01443	-0.40096		-0.120214	0.920051	0.120214	1.0869		0.846494
12189	BRCA1	-0.402314	-0.807977	0.497	-0.123499	0.34865	-1.06722	-0.344713	0.390567	0.978814	0.53069		-0.0976276	0.934569	0.0976276	1.07001		0.873418
12224	KLF5	1.33556	0.946052	-0.750688	-0.342439	-0.32342	0.517103	0.925179	-0.691071	-0.787019	-0.829252		0.173012	1.12741	-0.173012	0.886989		1.27105
12265	CIITA	-0.40806	0.583498	0.728813	-0.821982	0.767721	-0.151334	-1.10169	0.525464	-0.71336	0.590927		0.169998	1.12506	-0.169998	0.888844		1.26575
12305	DDR1	0.15818	-0.338589	0.00226966	-0.422857	-0.444375	-0.272886	0.97995	0.626795	0.408357	-0.696844		-0.209074	0.865092	0.209074	1.15595		0.748384
12333	CAPN1	-0.820795	-0.939555	0.747737	0.770071	-0.0362346	-0.984011	-0.123867	0.899518	0.545294	-0.0581559		-0.0557555	0.96209	0.0557555	1.0394		0.925618
12374	CASR	0.272313	0.251346	-0.106041	0.593018	-0.490908	0.304461	-0.072633	0.459569	-0.363754	-0.847372		0.103946	1.07471	-0.103946	0.930485		1.155
12380	CAST	-0.674968	-0.997368	0.312401	0.412453	0.705009	-1.22847	-0.357899	0.641014	0.447938	0.739892		-0.0484946	0.966945	0.0484946	1.03419		0.934982
12387	CTNNB1	-1.04672	-1.07596	0.92082	0.192314	0.419677	-1.17039	-1.03191	0.860275	1.05785	0.874055		-0.117975	0.92148	0.117975	1.08521		0.849126
12393	RUNX2	0.938263	0.586005	-0.563802	-0.965302	-1.05627	0.850824	0.826048	-0.105642	-0.260596	-0.249524		-0.212222	0.863207	0.212222	1.15847		0.745126
12477	CTLA4	-0.834585	-0.637196	0.0428811	-0.419647	0.619936	-0.630111	-0.428433	-0.211506	0.763341	1.73532		-0.245722	0.843393	0.245722	1.18569		0.711313
12479	CD1D	-0.339462	0.140208	0.650514	-1.54449	0.594482	0.535422	-0.293148	-0.056888	-0.062382	0.375744		-0.0997497	0.933195	0.0997497	1.07159		0.870853
12511	CD6	-0.654796	-0.345077	-0.0879139	-0.360762	1.06334	0.0477196	-0.402619	0.0938594	-0.283853	0.930099		-0.0770411	0.948	0.0770411	1.05485		0.898704
12527	CD9	-1.0856	-0.35445	0.821185	0.027201	0.879127	-1.67491	-0.66335	0.710106	0.597789	0.7429		0.0574933	1.04066	-0.0574933	0.960932		1.08297
12578	CDKN2A	-0.465493	-0.6357	-0.271441	0.363199	-0.421563	0.528038	0.217806	0.0124261	-0.0501021	0.72283		-0.286199	0.82006	0.286199	1.21942		0.672498
12606	CEBPA	-0.711545	-0.164886	0.445355	0.243735	0.4553	-0.97727	-0.451541	0.494891	-0.0296451	0.695605		0.0535919	1.03785	-0.0535919	0.963534		1.07712
12643	CHAD	-0.0650999	-1.184	0.738161	-0.103309	-1.20177	0.17805	-0.217542	1.15461	1.01931	-0.318398		-0.363204	0.777436	0.363204	1.28628		0.604407
12675	CHUK	-0.230229	-0.870542	0.566298	-0.0949075	1.27144	-0.666128	-1.19715	0.0511993	0.553284	0.616735		0.128411	1.09309	-0.128411	0.914838		1.19484
12763	Cmah	0.204243	0.371105	-0.0572226	-0.731913	0.437512	0.145368	-1.02457	0.456948	-0.478533	0.677063		0.0447449	1.0315	-0.0447449	0.969461		1.06399
12774	CCR5	-0.135025	-0.137267	-0.213897	-0.245632	-0.0677408	-0.0148308	-0.429754	-0.0733053	-0.414191	1.73164		-0.159912	0.895079	0.159912	1.11722		0.801167
12843	COL1A2	-0.830164	-1.31793	0.999632	-0.165209	0.155435	-0.69127	-0.780323	0.808443	1.13213	0.689254		-0.231647	0.851662	0.231647	1.17417		0.725329
12914	CREBBP	0.0559047	0.203457	0.600304	-0.904582	0.100506	-0.24008	-0.272497	0.186003	0.141125	0.129859		0.0111181	1.00774	-0.0111181	0.992323		1.01553
12950	HAPLN1	1.03056	-0.803213	0.411354	-0.258463	-1.22693	0.872178	-0.115074	0.586192	0.477048	-0.97365		-0.169339	0.88925	0.169339	1.12454		0.790766
12977	CSF1	0.203225	0.362704	0.322364	-2.12701	0.64308	-0.193675	0.943066	0.125187	-0.302171	0.0232338		-0.119128	0.920744	0.119128	1.08608		0.847769
12978	CSF1R	-1.06096	-0.859051	0.744685	0.0860549	0.310774	-1.13149	-0.99437	0.883873	0.872566	1.14792		-0.1557	0.897697	0.1557	1.11396		0.805859
12986	CSF3R	0.174678	0.988561	0.718313	-0.402	0.0161831	-0.601229	-0.878593	0.718061	-0.668657	-0.0653161		0.299147	1.23042	-0.299147	0.812733		1.51393
13032	CTSC	-0.259061	0.158943	0.30977	-0.0828463	0.454747	-0.341691	-1.27353	0.189365	-0.465414	1.30972		0.116311	1.08396	-0.116311	0.922544		1.17497
13038	CTSK	-0.344903	-1.31577	-0.0969973	-0.875899	-0.132927	0.23441	0.630665	0.776183	0.858819	0.266421		-0.5533	0.68146	0.5533	1.46744		0.464387
13040	CTSS	-0.149742	0.90324	0.171677	0.0460285	0.681563	-0.836474	-0.722432	-0.173247	-0.83302	0.912405		0.330554	1.2575	-0.330554	0.795231		1.5813
13078	CYP1B1	-0.443137	0.535235	0.31101	-0.45359	1.31022	-0.0402539	-0.639217	-0.648176	0.20793	-0.140023		0.251948	1.19081	-0.251948	0.839762		1.41804
13371	DIO2	0.85606	0.365298	-0.112227	-0.596033	-0.660739	0.376472	1.07202	-0.38024	-0.928817	0.00820625		-0.0295281	0.979741	0.0295281	1.02068		0.959892
13380	DKK1	0.369786	-0.657995	0.679636	-0.250217	-1.01109	0.615939	-0.439996	0.828583	0.928567	-1.06321		-0.173977	0.886396	0.173977	1.12816		0.785698
13395	DLX5	0.919868	0.624426	-0.495071	-0.269355	-1.34497	0.86228	1.22851	-0.552136	-0.10671	-0.86684		-0.11302	0.92465	0.11302	1.08149		0.854978
13544	DVL3	0.296361	-0.603185	-0.0622483	0.447653	-0.271548	0.232036	0.154642	0.492717	0.0145858	-0.701015		-0.0385932	0.973604	0.0385932	1.02711		0.947905
13641	EFNB1	0.0961517	-1.00921	0.232021	0.236084	-0.825291	0.381763	0.569314	0.525561	0.16571	-0.372104		-0.254049	0.83854	0.254049	1.19255		0.703149
13642	EFNB2	0.000171996	-0.521869	-0.348649	0.0967326	-0.306357	0.211865	0.694321	0.0614956	0.467845	-0.355556		-0.215994	0.860953	0.215994	1.1615		0.741239
13649	EGFR	-0.800606	-0.69226	1.5885	-0.0538374	-0.05039	-0.706271	0.319507	0.345932	0.504156	-0.454736		-0.00171782	0.99881	0.00171782	1.00119		0.997621
13856	EPO	0.457275	0.465542	-0.194186	0.52142	-0.406415	-0.267192	0.106061	0.525593	-0.472127	-0.735971		0.168727	1.12407	-0.168727	0.889627		1.26353
13866	ERBB2	-0.780587	-0.293503	0.0385652	0.377901	-0.595294	0.0871565	0.816446	0.812272	-0.569289	0.106333		-0.250584	0.840556	0.250584	1.18969		0.706535
[truncated: 217 more rows]

## Sheet: Discordant Skeletal Ontology Se
GeneID	Molecule.Name	M_M3	M_M6	M_M9	M_M12	M_M18	F_M3	F_M6	F_M9	F_M12	F_M18		Mean all time points: Male	Unlog Mean: Male	Mean all time points: Female	Unlog Mean: Female		Unlog Male Mean/unlog female mean
[truncated: 436 more rows]

[truncated: 1 more sheets: Ontology Groups Used ]
