# Supplementary material for: Temporal and Quantitative Transcriptomic Differences Define Sexual Dimorphism in Murine Postnatal Bone Aging
Source: JBMR Plus. 2021 Dec 10;6(2):e10579. doi: 10.1002/jbm4.10579 (PMC8861981; doi:10.1002/jbm4.10579)
Supplement: Supplementary file 5 — Table S5. A. Ontology Groups Used for Targeted Assessments in Fig. 6 (as Described in the Text) Table S5B. Complete Data Set for Gene Expression Data Used for Selected Cluster Comparisons in Fig. 6A–C) Top headers are for manual curation of the different gene sets in Fig. 6. Gene entrez ID, gene symbol, gene description and cluster comparisons aligned to the cross tabulation between clusters, mean age sex and group values, mean values across all time, unlogged values for male and female groups, and the unlogged expression ratio between males and females are presented. [file JBM4-6-e10579-s003.xlsx]

## Sheet: Supplemental 4
Human Embryonic Stem Cell Pluripotency (canonical pathway)		Morphology
GeneID	Symbol	Description	M_Cluster	F_Cluster	M_M3	M_M6	M_M9	M_M12	M_M18	F_M3	F_M6	F_M9	F_M12	F_M18		unlog M_M3	Unlog M_M18	Unlog F_M3	Unlog F_M18		Male Expression Ratio (M18/M3)	Female Expression Ratio (M18/M3)
12155	Bmp15	bone morphogenetic protein 15	2	7	0.133105	-0.200838	-0.205237	0.868061	-0.811666	0.804879	0.541379	0.127014	-0.588849	-0.667849		1.09665	0.569724	1.747	0.629445		0.519512	0.3603
12164	Bmp8b	bone morphogenetic protein 8b	2	7	0.486039	0.601707	-0.72212	0.693418	-0.456362	0.580326	0.92309	-0.253766	-0.402478	-1.44986		1.40059	0.728822	1.49519	0.366058		0.520366	0.244824
13590	Lefty1	left right determination factor 1	2	7	0.149194	0.8061	-0.712683	0.223649	-0.936164	1.01384	1.39814	-0.547661	-0.4332	-0.96121		1.10895	0.522621	2.01928	0.513626		0.471275	0.254361
14368	Fzd6	frizzled homolog 6 (Drosophila)	2	7	0.144336	-0.299561	-0.505501	1.1542	0.0884429	0.568146	0.485193	-0.119669	-1.33159	-0.183995		1.10522	1.06322	1.48262	0.880262		0.961999	0.593722
14371	Fzd9	frizzled homolog 9 (Drosophila)	2	7	0.379937	0.568999	-0.0540288	0.407966	-0.504806	0.112548	1.34293	-0.368203	-0.552132	-1.33321		1.30128	0.704755	1.08114	0.396884		0.541584	0.367099
16591	Kl	klotho	2	7	0.0977003	0.24244	-0.498724	0.653484	-0.727579	0.885589	0.220403	0.158721	-0.431174	-0.60086		1.07007	0.603917	1.84752	0.659361		0.564373	0.35689
16623	Klk1b1	kallikrein 1-related peptidase b1	2	7	0.735458	0.660829	-0.786979	0.739017	-0.514118	0.355229	0.0448264	-0.618368	-0.496819	-0.119074		1.66493	0.700221	1.27919	0.920778		0.420572	0.719814
17532	Mras	muscle and microspikes RAS	2	7	-0.0971075	0.0281397	-0.755158	0.102617	-0.302387	0.434771	0.817261	-0.40675	-0.464986	0.643599		0.934906	0.81091	1.3517	1.56222		0.867371	1.15575
18121	Nog	noggin	2	7	-0.0473601	0.137799	-0.263516	0.252733	-0.479047	-0.0547407	1.3057	0.0773699	-0.287963	-0.640971		0.967705	0.717451	0.962767	0.641281		0.741394	0.666081
18211	Ntrk1	neurotrophic tyrosine kinase, receptor, type 1	2	7	0.247736	0.921413	-0.454385	0.261682	-0.564663	0.542684	0.888746	-0.286112	-0.855872	-0.701228		1.18734	0.676113	1.45668	0.615048		0.569434	0.422226
18212	Ntrk2	neurotrophic tyrosine kinase, receptor, type 2	2	7	-0.150943	-0.505772	-0.077827	0.703073	-0.8154	0.470852	1.15282	-0.0181069	-0.242117	-0.516584		0.900662	0.568251	1.38593	0.699025		0.630926	0.504373
18213	Ntrk3	neurotrophic tyrosine kinase, receptor, type 3	2	7	0.0268593	0.266002	-0.24213	0.187074	-0.576056	-0.176283	2.02218	-0.0621895	-0.415294	-1.03016		1.01879	0.670795	0.88498	0.489656		0.658422	0.553296
18999	Pou5f1	POU domain, class 5, transcription factor 1	2	7	-0.276306	-0.0439637	-0.025514	0.985865	-0.903045	0.0962676	0.592448	0.342257	-0.33759	-0.430418		0.825702	0.534757	1.069	0.742047		0.647639	0.694147
21405	Hnf1a	HNF1 homeobox A	2	7	0.300042	0.804358	-0.179306	0.871879	-0.487771	-0.158389	0.521863	-0.263357	-0.536789	-0.872529		1.23118	0.713126	0.896025	0.546188		0.579221	0.609568
21416	Tcf7l2	transcription factor 7-like 2, T-cell specific, HMG-box	2	7	0.382317	0.379488	-0.791771	0.145014	-0.521593	0.496423	0.454279	-0.414568	-0.699267	0.569678		1.30343	0.696602	1.41071	1.48419		0.534436	1.05209
21667	Tdgf1	teratocarcinoma-derived growth factor 1	2	7	0.625163	0.369986	-0.46626	0.528897	-1.2276	1.7127	-0.0387686	-0.151504	-0.675458	-0.677159		1.54238	0.427028	3.27774	0.625395		0.276862	0.190801
21808	Tgfb2	transforming growth factor, beta 2	2	7	0.862521	-0.0486399	-0.079053	0.167396	-0.795114	1.00206	0.56711	0.262627	-0.350196	-1.58871		1.81821	0.576298	2.00286	0.332469		0.316958	0.165997
22286	Utf1	undifferentiated embryonic cell transcription factor 1	2	7	0.787236	0.238786	-0.141728	0.938074	-0.465724	0.438042	0.522274	-0.749398	-0.793392	-0.77417		1.72577	0.724108	1.35476	0.584725		0.419587	0.431606
22410	Wnt10b	wingless related MMTV integration site 10b	2	7	-0.626214	0.290922	0.0153413	0.580051	-0.781583	0.497667	0.435943	0.554463	-0.430086	-0.536506		0.647874	0.581728	1.41193	0.689439		0.897903	0.488296
22411	Wnt11	wingless-related MMTV integration site 11	2	7	0.309129	0.628227	-0.245528	0.270556	-0.436116	0.445917	0.947346	-0.373555	-0.580857	-0.96512		1.23896	0.739122	1.36218	0.512236		0.596566	0.376041
22412	Wnt9b	wingless-type MMTV integration site 9B	2	7	0.0517754	0.0998905	0.0343024	0.559004	-0.922441	0.343043	0.56864	0.115513	-0.0644907	-0.785237		1.03654	0.527616	1.26843	0.580256		0.509016	0.457461
22415	Wnt3	wingless-related MMTV integration site 3	2	7	-0.465996	0.124938	-0.195176	1.04078	-0.745327	0.35852	0.745888	-0.122923	0.0659619	-0.806665		0.723971	0.596533	1.28211	0.571702		0.823973	0.445907
22417	Wnt4	wingless-related MMTV integration site 4	2	7	-0.0227132	-0.820148	0.163705	0.61323	-0.843819	0.504974	0.983494	0.261571	-0.264264	-0.576029		0.98438	0.557167	1.4191	0.670808		0.566008	0.4727
22421	Wnt7a	wingless-related MMTV integration site 7A	2	7	-0.371831	-0.0853047	-0.0295315	0.668553	-0.459734	0.637703	0.0814199	0.479995	-0.286207	-0.635063		0.772801	0.72712	1.55585	0.643913		0.940889	0.413866
22422	Wnt7b	wingless-related MMTV integration site 7B	2	7	-0.0285157	0.0910524	-0.560253	0.755316	-0.269147	0.946318	0.756286	-0.228088	-0.714952	-0.748018		0.980428	0.82981	1.92695	0.595421		0.846375	0.308997
22773	Zic3	zinc finger protein of the cerebellum 3	2	7	0.430374	-0.57891	-0.50186	0.145927	-0.285478	0.978604	0.926351	0.14786	-0.686675	-0.576193		1.34758	0.82047	1.97056	0.670731		0.608846	0.340376
57265	Fzd2	frizzled homolog 2 (Drosophila)	2	7	-0.453647	-0.324464	0.294502	0.234807	-0.59356	0.501187	0.646361	0.723001	-0.784947	-0.243241		0.730195	0.662706	1.41538	0.844845		0.907574	0.596905
69389	1700014N06Rik	RIKEN cDNA 1700014N06 gene	2	7	-0.0998293	0.320988	-0.452743	1.19351	-0.458748	0.232455	0.423232	-0.0676996	-0.730133	-0.361035		0.933143	0.727617	1.17483	0.778606		0.779749	0.662738
71950	Nanog	Nanog homeobox	2	7	0.255401	0.382504	-0.0483485	0.198219	-0.375789	1.37765	0.133681	-0.378956	-0.467246	-1.07711		1.19367	0.770684	2.59844	0.473977		0.645644	0.182408
83379	Klb	klotho beta	2	7	0.47397	0.327682	-0.530076	0.54768	-0.751714	0.164894	0.435021	0.480885	-0.864346	-0.283997		1.38893	0.593898	1.12108	0.821312		0.427595	0.732606
93735	Wnt16	wingless-related MMTV integration site 16	2	7	0.267415	0.357934	0.363463	0.573468	-1.13014	0.134995	0.852201	-0.446773	-0.474959	-0.497609		1.20365	0.456873	1.09809	0.70828		0.379573	0.645011
320202	Lefty2	left-right determination factor 2	2	7	0.487961	0.119815	0.120841	0.49432	-0.809412	0.652237	-0.0505113	0.0581642	-0.236088	-0.837328		1.40246	0.570614	1.5716	0.559679		0.406866	0.35612
Bone Morphology 1
GeneID	Symbol	Description	M_Cluster	F_Cluster	M_M3	M_M6	M_M9	M_M12	M_M18	F_M3	F_M6	F_M9	F_M12	F_M18		unlog M_M3	Unlog M_M18	Unlog F_M3	Unlog F_M18		Male Expression Ratio (M18/M3)	Female Expression Ratio (M18/M3)
13077	Cyp1a2	cytochrome P450, family 1, subfamily a, polypeptide 2	2	3	0.339486	0.201013	-0.350433	0.797509	-0.723095	0.60299	0.636578	-0.0503283	-0.556963	-0.896757		1.26531	0.605797	1.51886	0.537093		0.478775	0.353616
13983	Esr2	estrogen receptor 2 (beta)	2	3	0.589714	0.611753	-0.821948	0.392284	-0.96971	0.645036	0.886691	0.351468	-0.5024	-1.18289		1.50495	0.510609	1.56378	0.440469		0.339286	0.28167
14633	Gli2	GLI-Kruppel family member GLI2	2	3	0.337657	0.417428	-0.286032	0.589533	-0.810208	0.811061	0.845515	-0.118762	-0.578444	-1.20775		1.2637	0.5703	1.7545	0.432944		0.451292	0.246762
15396	Hoxa11	homeobox A11	2	3	0.264763	0.325089	-0.165694	0.630104	-0.559622	0.273626	0.907726	-0.147076	-0.495195	-1.03372		1.20144	0.67848	1.20884	0.488449		0.564723	0.404063
15413	Hoxb5	homeobox B5	2	3	0.0563884	0.20691	-0.464245	0.588436	-0.820549	0.666673	0.972779	0.164673	-0.609111	-0.761953		1.03986	0.566226	1.58741	0.589698		0.544522	0.371485
15438	Hoxd9	homeobox D9	2	3	0.69732	0.424952	-0.947137	0.79642	-0.911884	0.716309	0.855913	0.134355	-0.757637	-1.00861		1.62149	0.531491	1.64297	0.497025		0.327779	0.302515
16005	Igfals	insulin-like growth factor binding protein, acid labile subunit	2	3	0.2237	0.505965	-0.414724	0.534766	-0.764397	0.258529	0.98799	0.185612	-0.788864	-0.728578		1.16772	0.588699	1.19626	0.603499		0.504142	0.504489
16147	Ihh	Indian hedgehog	2	3	-0.053606	0.223732	0.590704	0.856705	-0.993389	0.8205	0.750272	-0.102326	-0.834233	-1.25836		0.963525	0.502296	1.76602	0.418019		0.521311	0.236702
16917	Lmx1b	LIM homeobox transcription factor 1 beta	2	3	-0.0985713	0.159796	0.0262937	1.01891	-0.582942	-0.0281813	0.436939	0.43206	-0.474663	-0.889638		0.933957	0.667601	0.980656	0.53975		0.714809	0.550397
17293	Mesp2	mesoderm posterior 2	2	3	0.302863	0.69377	-0.12949	0.472594	-1.0418	0.692554	0.822988	-0.226971	-0.741037	-0.84547		1.23359	0.485721	1.61614	0.556529		0.393746	0.344357
17702	Msx2	homeobox, msh-like 2	2	3	0.456581	-0.100328	0.198209	0.458267	-0.882554	-0.155279	0.790986	0.104992	-0.375348	-0.495527		1.37229	0.542406	0.897959	0.709303		0.395258	0.789906
18159	Nppc	natriuretic peptide precursor type C	2	3	0.0958158	-0.080173	0.139364	0.904674	-0.64744	0.174235	0.425048	0.340183	-0.40308	-0.948627		1.06867	0.638412	1.12837	0.518125		0.59739	0.459182
18503	Pax1	paired box gene 1	2	3	0.73153	-0.0827746	-0.135057	1.1374	-0.851523	-0.0870862	0.613569	0.0262486	-0.396369	-0.955933		1.6604	0.554199	0.941422	0.515508		0.333775	0.547584
19227	Pthlh	parathyroid hormone-like peptide	2	3	0.410854	0.429403	-0.271672	0.492387	-1.06108	0.7964	0.592579	0.153244	-0.442249	-1.09986		1.32947	0.479272	1.73676	0.466561		0.360498	0.268639
20666	Sox11	SRY-box containing gene 11	2	3	0.306964	0.510014	-0.180272	0.271481	-0.358163	0.917138	0.758175	-0.21228	-0.776596	-1.23646		1.2371	0.780158	1.88837	0.424412		0.630634	0.224751
21386	Tbx3	T-box 3	2	3	-0.105322	0.155886	0.019888	0.682298	-0.509533	0.681445	0.964906	-0.124336	-0.791203	-0.974029		0.929598	0.70245	1.60374	0.509082		0.75565	0.317434
21407	Tcf15	transcription factor 15	2	3	-0.0117856	-0.162821	-0.361161	0.812164	-0.455121	0.0991637	0.614383	0.541626	-0.492353	-0.584093		0.991864	0.729449	1.07115	0.667068		0.735432	0.622758
21418	Tcfap2a	transcription factor AP-2, alpha	2	3	0.115594	0.481115	-0.367724	1.18106	-0.635547	-0.132063	0.616322	-0.00634296	-0.36621	-0.886205		1.08342	0.643697	0.912526	0.541035		0.594133	0.592899
22416	Wnt3a	wingless-related MMTV integration site 3A	2	3	-0.0336211	0.347122	-0.0823436	0.901555	-0.317385	-0.157448	0.657345	0.419689	-0.934079	-0.800834		0.976965	0.802523	0.89661	0.574017		0.821445	0.640209
26564	Ror2	receptor tyrosine kinase-like orphan receptor 2	2	3	0.275031	0.621918	-0.325866	0.523894	-1.0124	0.333026	0.77537	0.365735	-0.486388	-1.07032		1.21002	0.495721	1.25965	0.476213		0.40968	0.378051
56636	Fgf21	fibroblast growth factor 21	2	3	0.127909	0.524335	-0.53711	0.547348	-0.536278	0.468204	0.892399	0.117595	-0.809206	-0.795197		1.09271	0.689548	1.38339	0.576265		0.631044	0.416561
116837	Rims1	regulating synaptic membrane exocytosis 1	2	3	-0.0488348	0.29173	-0.0801086	0.433112	-0.617677	0.854839	0.908011	-0.0148779	-0.575137	-1.15106		0.966717	0.651719	1.80856	0.450295		0.674157	0.248981
278507	Wfikkn2	WAP, follistatin/kazal, immunoglobulin, kunitz and netrin domain containing 2	2	3	0.281043	0.0999332	-0.207157	0.708638	-0.643274	0.243183	0.687731	0.203852	-0.540359	-0.83359		1.21507	0.640258	1.1836	0.561131		0.52693	0.474088
320145	Sp8	trans-acting transcription factor 8	2	3	0.452517	0.587674	-0.700141	0.48482	-0.396965	0.930616	0.578852	0.0259586	-0.837034	-1.1263		1.36843	0.759454	1.90609	0.45809		0.554984	0.240329
Group 6 Bone Morphology 2
GeneID	Symbol	Description	M_Cluster	F_Cluster	M_M3	M_M6	M_M9	M_M12	M_M18	F_M3	F_M6	F_M9	F_M12	F_M18		unlog M_M3	Unlog M_M18	Unlog F_M3	Unlog F_M18		Male Expression Ratio (M18/M3)	Female Expression Ratio (M18/M3)
12590	Cdx1	caudal type homeobox 1	1	4	-0.771322	-0.741619	0.937076	0.840769	0.0821514	-0.662114	0.125695	0.29869	-0.0491853	-0.0601422		0.58588	1.0586	0.631952	0.95917		1.80685	1.51779
14165	Fgf10	fibroblast growth factor 10	1	4	-1.03948	-0.807016	-0.340908	0.479694	0.768574	0.190097	0.607239	-0.0860636	-0.246655	0.474513		0.486504	1.70359	1.14084	1.38945		3.50169	1.21792
14314	Fstl1	follistatin-like 1	1	4	-1.18607	-1.43927	0.484594	-0.490638	0.206778	0.163457	-0.102311	0.960112	0.724486	0.678862		0.439499	1.15411	1.11997	1.60088		2.62597	1.42939
15434	Hoxd3	homeobox D3	1	4	-0.432221	-0.405995	0.090743	0.753382	0.116871	-0.450814	1.09195	0.541701	-0.199609	-1.10601		0.74112	1.08438	0.73163	0.464578		1.46316	0.63499
17285	Meox1	mesenchyme homeobox 1	1	4	-0.328516	-0.317029	0.597612	1.06509	0.239134	-0.435348	0.43474	-0.604451	-0.443647	-0.207587		0.796355	1.18028	0.739515	0.865984		1.48211	1.17102
17878	Myf6	myogenic factor 6	1	4	-0.188806	-0.699146	0.451038	0.116271	0.523457	-0.0390902	0.818982	-1.26383	0.461304	-0.180183		0.877331	1.4374	0.973269	0.882591		1.63837	0.906832
67122	Nrarp	Notch-regulated ankyrin repeat protein	1	4	-0.529013	-0.775848	0.228919	0.235101	1.1083	-0.530905	-0.226121	0.600241	-0.114766	0.00409472		0.693029	2.15591	0.69212	1.00284		3.11085	1.44894
218772	Rarb	retinoic acid receptor, beta	1	4	-0.460298	-0.237708	1.42736	0.383416	0.80481	-0.831483	-0.312161	-0.277345	-0.268997	-0.227594		0.726836	1.74692	0.561951	0.854058		2.40345	1.51981
11732	Ank	progressive ankylosis	2	4	0.0817522	0.0686814	-0.149173	0.0273784	-0.745445	-0.67864	1.37035	0.251756	0.467187	-0.693846		1.0583	0.596484	0.624754	0.618203		0.563623	0.989515
13388	Dll1	delta-like 1 (Drosophila)	2	4	-0.428379	-0.637019	-0.108467	1.08034	-0.729023	-0.0137312	0.448735	0.0796385	0.0713364	0.23657		0.743096	0.603312	0.990527	1.17819		0.81189	1.18946
15398	Hoxa13	homeobox A13	2	4	-0.0846032	-0.350251	-0.140384	1.25849	-0.431175	-0.604484	1.0706	-0.131293	-0.295282	-0.291618		0.943044	0.741657	0.657707	0.816985		0.786451	1.24217
15415	Hoxb7	homeobox B7	2	4	-0.204289	0.482577	0.287281	0.878116	-0.557081	-0.277968	-0.0172514	0.153359	-0.37117	-0.373573		0.867966	0.679676	0.824752	0.771869		0.783067	0.93588
15417	Hoxb9	homeobox B9	2	4	-0.289906	0.094731	-0.054801	0.906333	-0.3591	-0.0464184	0.0883891	0.369965	-0.525538	-0.183654		0.817955	0.779651	0.968337	0.88047		0.953171	0.90926
15436	Hoxd4	homeobox D4	2	4	-0.349448	-0.349131	0.362841	0.722975	-0.927884	-0.773771	0.543267	1.03632	-0.156441	-0.108729		0.784884	0.525629	0.584887	0.927405		0.669689	1.58562
17240	Mdfi	MyoD family inhibitor	2	4	-0.0223935	-0.941906	0.465546	0.651488	-0.320549	-0.131839	-0.861229	1.12634	0.4061	-0.371561		0.984598	0.800765	0.912667	0.772946		0.813291	0.846908
20678	Sox5	SRY-box containing gene 5	2	4	0.172984	-0.575689	-0.15755	1.0096	-0.610047	-0.659353	0.277365	-0.181324	-0.390954	1.11497		1.12739	0.655176	0.633162	2.16591		0.581145	3.42077
84653	Hes7	hairy and enhancer of split 7 (Drosophila)	2	4	-0.162971	0.449175	0.0462575	1.14222	-0.942531	-0.250022	0.633634	-0.213535	-0.372443	-0.329782		0.893184	0.520319	0.840883	0.795656		0.582545	0.946215
Morhphology 3
GeneID	Symbol	Description	M_Cluster	F_Cluster	M_M3	M_M6	M_M9	M_M12	M_M18	F_M3	F_M6	F_M9	F_M12	F_M18		unlog M_M3	Unlog M_M18	Unlog F_M3	Unlog F_M18		Male Expression Ratio (M18/M3)	Female Expression Ratio (M18/M3)
12590	Cdx1	caudal type homeobox 1	1	4	-0.771322	-0.741619	0.937076	0.840769	0.0821514	-0.662114	0.125695	0.29869	-0.0491853	-0.0601422		0.58588	1.0586	0.631952	0.95917		1.80685	1.51779
14165	Fgf10	fibroblast growth factor 10	1	4	-1.03948	-0.807016	-0.340908	0.479694	0.768574	0.190097	0.607239	-0.0860636	-0.246655	0.474513		0.486504	1.70359	1.14084	1.38945		3.50169	1.21792
14314	Fstl1	follistatin-like 1	1	4	-1.18607	-1.43927	0.484594	-0.490638	0.206778	0.163457	-0.102311	0.960112	0.724486	0.678862		0.439499	1.15411	1.11997	1.60088		2.62597	1.42939
14389	Gab2	growth factor receptor bound protein 2-associated protein 2	1	4	-0.978436	0.01589	-0.625192	0.9041	-0.0979937	-0.150486	-0.266393	0.917892	-0.383888	0.664507		0.507529	0.934331	0.900947	1.58503		1.84094	1.75929
14451	Gas1	growth arrest specific 1	1	4	-1.20452	-1.22254	1.0315	0.470703	-0.442309	-0.402898	0.43106	1.10638	0.26726	-0.0346347		0.433913	0.735956	0.756338	0.976279		1.69609	1.2908
15434	Hoxd3	homeobox D3	1	4	-0.432221	-0.405995	0.090743	0.753382	0.116871	-0.450814	1.09195	0.541701	-0.199609	-1.10601		0.74112	1.08438	0.73163	0.464578		1.46316	0.63499
16412	Itgb1	integrin beta 1 (fibronectin receptor beta)	1	4	-0.106498	-0.45109	-0.348986	0.557376	0.714703	-0.058508	-0.439482	-0.945442	0.531502	0.546424		0.92884	1.64115	0.960257	1.46046		1.76688	1.52091
16998	Ltbp3	latent transforming growth factor beta binding protein 3	1	4	-0.581234	-0.9373	0.657192	0.461053	-0.636918	-0.246283	-0.106433	1.10188	0.295141	-0.00709613		0.668392	0.643085	0.843066	0.995093		0.962138	1.18033
17285	Meox1	mesenchyme homeobox 1	1	4	-0.328516	-0.317029	0.597612	1.06509	0.239134	-0.435348	0.43474	-0.604451	-0.443647	-0.207587		0.796355	1.18028	0.739515	0.865984		1.48211	1.17102
17304	Mfge8	milk fat globule-EGF factor 8 protein	1	4	-0.622278	-0.786396	0.855736	0.389134	0.577316	-1.03717	0.300186	0.489483	0.270685	-0.436692		0.649644	1.49207	0.487281	0.738827		2.29675	1.51622
17878	Myf6	myogenic factor 6	1	4	-0.188806	-0.699146	0.451038	0.116271	0.523457	-0.0390902	0.818982	-1.26383	0.461304	-0.180183		0.877331	1.4374	0.973269	0.882591		1.63837	0.906832
18763	Pkd1	polycystic kidney disease 1 homolog	1	4	-0.765752	-0.603182	0.968241	-0.250304	0.143151	-0.776012	0.71539	0.338171	0.534821	-0.304525		0.588147	1.10431	0.583979	0.809709		1.87762	1.38654
19719	Rfng	RFNG O-fucosylpeptide 3-beta-N-acetylglucosaminyltransferase	1	4	-1.1448	-0.617935	0.663466	0.349291	0.174829	-0.637875	0.472462	0.532556	0.4718	-0.263799		0.452254	1.12883	0.642659	0.832892		2.49601	1.29601
21788	Tfpi	tissue factor pathway inhibitor	1	4	-0.67561	-0.854448	0.162333	-0.47506	0.92863	0.53587	-1.52754	0.654297	0.76534	0.48619		0.626067	1.90347	1.44982	1.40074		3.04036	0.966151
68427	Slc39a13	solute carrier family 39 (metal ion transporter), member 13	1	4	-0.883985	-1.05648	-0.0633177	0.346659	-0.729957	0.0755038	0.685144	0.664081	0.492488	0.469865		0.541869	0.602922	1.05373	1.38498		1.11267	1.31436
74241	Chpf	chondroitin polymerizing factor	1	4	-1.21412	-0.349291	-0.00703655	0.992815	-0.769305	-0.115511	0.936042	0.52	0.0274954	-0.0210925		0.431037	0.5867	0.923055	0.985486		1.36114	1.06764
105278	Cdk20	cyclin-dependent kinase 20	1	4	-0.98346	-0.380203	-0.471566	0.396542	0.0740134	0.114876	0.410775	0.218864	0.231494	0.388664		0.505765	1.05264	1.08288	1.30918		2.08128	1.20898
218772	Rarb	retinoic acid receptor, beta	1	4	-0.460298	-0.237708	1.42736	0.383416	0.80481	-0.831483	-0.312161	-0.277345	-0.268997	-0.227594		0.726836	1.74692	0.561951	0.854058		2.40345	1.51981
227326	Gpr55	G protein-coupled receptor 55	1	4	-1.27707	-0.363492	-0.132304	0.378739	0.0316915	0.572183	0.0400647	0.200301	-0.30305	0.852932		0.412634	1.02221	1.48677	1.80617		2.47728	1.21483
237313	Il20ra	interleukin 20 receptor, alpha	1	4	-0.414493	-0.170889	-0.331235	0.518926	0.915417	-0.476817	0.17574	-0.338158	0.146138	-0.0246292		0.750283	1.88611	0.718561	0.983073		2.51387	1.36811
11732	Ank	progressive ankylosis	2	4	0.0817522	0.0686814	-0.149173	0.0273784	-0.745445	-0.67864	1.37035	0.251756	0.467187	-0.693846		1.0583	0.596484	0.624754	0.618203		0.563623	0.989515
13388	Dll1	delta-like 1 (Drosophila)	2	4	-0.428379	-0.637019	-0.108467	1.08034	-0.729023	-0.0137312	0.448735	0.0796385	0.0713364	0.23657		0.743096	0.603312	0.990527	1.17819		0.81189	1.18946
13844	Ephb2	Eph receptor B2	2	4	-0.258107	-0.575239	-0.16068	0.387403	-0.655955	0.0325794	1.25165	0.333453	-0.106487	-0.248614		0.836184	0.634655	1.02284	0.841705		0.75899	0.82291
15111	Hand2	heart and neural crest derivatives expressed transcript 2	2	4	0.00128583	0.644313	-0.365268	1.03154	-0.495499	-0.471172	0.48977	0.219719	-0.586535	-0.468157		1.00089	0.709316	0.721378	0.722887		0.708685	1.00209
15162	Hck	hemopoietic cell kinase	2	4	0.354554	0.466046	-0.381814	0.360546	-0.406709	0.14872	-0.869139	0.534947	-0.549199	0.342048		1.27859	0.754342	1.10859	1.26755		0.589979	1.1434
15398	Hoxa13	homeobox A13	2	4	-0.0846032	-0.350251	-0.140384	1.25849	-0.431175	-0.604484	1.0706	-0.131293	-0.295282	-0.291618		0.943044	0.741657	0.657707	0.816985		0.786451	1.24217
15417	Hoxb9	homeobox B9	2	4	-0.289906	0.094731	-0.054801	0.906333	-0.3591	-0.0464184	0.0883891	0.369965	-0.525538	-0.183654		0.817955	0.779651	0.968337	0.88047		0.953171	0.90926
15436	Hoxd4	homeobox D4	2	4	-0.349448	-0.349131	0.362841	0.722975	-0.927884	-0.773771	0.543267	1.03632	-0.156441	-0.108729		0.784884	0.525629	0.584887	0.927405		0.669689	1.58562
16193	Il6	interleukin 6	2	4	-0.00496438	-0.318222	-0.0201395	0.870565	-0.0839888	-0.0799143	-0.298392	-0.288842	-0.409554	0.633452		0.996565	0.943446	0.946114	1.55127		0.946698	1.63963
17240	Mdfi	MyoD family inhibitor	2	4	-0.0223935	-0.941906	0.465546	0.651488	-0.320549	-0.131839	-0.861229	1.12634	0.4061	-0.371561		0.984598	0.800765	0.912667	0.772946		0.813291	0.846908
18162	Npr3	natriuretic peptide receptor 3	2	4	0.342873	-0.108076	0.562109	0.0712624	-0.142539	-0.283108	0.142076	-0.221161	-0.649656	0.286221		1.26828	0.905923	0.821818	1.21944		0.714293	1.48383
18571	Pdcd6ip	programmed cell death 6 interacting protein	2	4	0.341743	0.163946	0.289233	0.377118	-0.0386031	0.0333284	-1.16401	0.0288664	-0.400505	0.368886		1.26729	0.973597	1.02337	1.29136		0.768253	1.26187
18998	Pou4f3	POU domain, class 4, transcription factor 3	2	4	-0.385371	0.432296	0.038309	0.869603	-0.69392	-0.757524	0.7353	0.427965	-0.359305	-0.307353		0.765582	0.618172	0.59151	0.808123		0.807453	1.3662
20677	Sox4	SRY-box containing gene 4	2	4	0.521146	-0.506059	0.909779	-0.219206	-0.0138133	-0.485713	-0.526939	0.454657	0.0440456	-0.177897		1.4351	0.990471	0.714144	0.88399		0.690178	1.23783
20678	Sox5	SRY-box containing gene 5	2	4	0.172984	-0.575689	-0.15755	1.0096	-0.610047	-0.659353	0.277365	-0.181324	-0.390954	1.11497		1.12739	0.655176	0.633162	2.16591		0.581145	3.42077
73914	Irak3	interleukin-1 receptor-associated kinase 3	2	4	0.21774	0.299659	0.327303	0.243874	0.012049	-0.243117	-1.04025	0.193933	-0.732521	0.721332		1.16291	1.00839	0.844918	1.6487		0.867123	1.95132
84653	Hes7	hairy and enhancer of split 7 (Drosophila)	2	4	-0.162971	0.449175	0.0462575	1.14222	-0.942531	-0.250022	0.633634	-0.213535	-0.372443	-0.329782		0.893184	0.520319	0.840883	0.795656		0.582545	0.946215
269878	Megf8	multiple EGF-like-domains 8	2	4	-0.0273529	-0.393332	-0.0374994	0.913275	-0.326398	-0.795372	0.465153	0.312214	0.00262137	-0.11331		0.981219	0.797525	0.576195	0.924465		0.81279	1.60443
Osteoclasts Remoldeing 1
GeneID	Symbol	Description	M_Cluster	F_Cluster	M_M3	M_M6	M_M9	M_M12	M_M18	F_M3	F_M6	F_M9	F_M12	F_M18		unlog M_M3	Unlog M_M18	Unlog F_M3	Unlog F_M18		Male Expression Ratio (M18/M3)	Female Expression Ratio (M18/M3)
11491	Adam17	a disintegrin and metallopeptidase domain 17	1	1	-0.67311	-0.746219	0.742587	0.0528644	0.627096	-0.99	-1.12216	0.445655	0.512162	1.15113		0.627153	1.54445	0.503478	2.22087		2.46264	4.41106
12142	Prdm1	PR domain containing 1, with ZNF domain	1	1	-1.09884	-0.833835	0.137485	0.0139254	0.145362	-0.606206	-0.561019	0.501591	0.493823	1.80771		0.466893	1.10601	0.656922	3.50086		2.36887	5.32918
12333	Capn1	calpain 1	1	1	-0.820795	-0.939555	0.747737	0.770071	-0.0362346	-0.984011	-0.123867	0.899518	0.545294	-0.0581559		0.56613	0.975197	0.505572	0.960491		1.72257	1.89981
12380	Cast	calpastatin	1	1	-0.674968	-0.997368	0.312401	0.412453	0.705009	-1.22847	-0.357899	0.641014	0.447938	0.739892		0.626346	1.63016	0.426769	1.67005		2.60264	3.91324
12387	Ctnnb1	catenin (cadherin associated protein), beta 1	1	1	-1.04672	-1.07596	0.92082	0.192314	0.419677	-1.17039	-1.03191	0.860275	1.05785	0.874055		0.484067	1.33763	0.444301	1.83281		2.76331	4.12515
12527	Cd9	CD9 antigen	1	1	-1.0856	-0.35445	0.821185	0.027201	0.879127	-1.67491	-0.66335	0.710106	0.597789	0.7429		0.471198	1.83926	0.313185	1.67354		3.90338	5.3436
12606	Cebpa	CCAAT/enhancer binding protein (C/EBP), alpha	1	1	-0.711545	-0.164886	0.445355	0.243735	0.4553	-0.97727	-0.451541	0.494891	-0.0296451	0.695605		0.610666	1.37107	0.50794	1.61956		2.2452	3.18849
12675	Chuk	conserved helix-loop-helix ubiquitous kinase	1	1	-0.230229	-0.870542	0.566298	-0.0949075	1.27144	-0.666128	-1.19715	0.0511993	0.553284	0.616735		0.8525	2.41402	0.630196	1.5334		2.83169	2.43321
12978	Csf1r	colony stimulating factor 1 receptor	1	1	-1.06096	-0.859051	0.744685	0.0860549	0.310774	-1.13149	-0.99437	0.883873	0.872566	1.14792		0.479312	1.24037	0.456444	2.21594		2.58782	4.8548
14281	Fos	FBJ osteosarcoma oncogene	1	1	-0.596771	-1.0655	-0.359442	0.474686	0.765853	-0.677835	-0.489715	0.48959	-0.0722565	1.53139		0.661232	1.70037	0.625103	2.89064		2.57152	4.62427
14370	Fzd8	frizzled homolog 8 (Drosophila)	1	1	-1.23067	-1.271	0.740985	0.728307	-0.19685	-0.527615	-0.607633	1.03547	1.2389	0.0901014		0.426119	0.872454	0.6937	1.06444		2.04744	1.53444
15979	Ifngr1	interferon gamma receptor 1	1	1	-0.544779	-0.325605	0.670655	-0.0267255	0.620834	-0.196584	-1.86735	0.51196	0.0832449	1.07435		0.685496	1.53776	0.872614	2.10578		2.24329	2.41318
15982	Ifrd1	interferon-related developmental regulator 1	1	1	-0.839908	-0.842827	0.263176	0.173997	1.35949	-0.899655	-0.436333	0.0643587	0.487444	0.670256		0.558679	2.56595	0.536015	1.59136		4.59288	2.96887
16150	Ikbkb	inhibitor of kappaB kinase beta	1	1	-1.04423	-0.488397	0.885304	0.0400462	0.742888	-1.31436	-1.1161	0.798551	0.462605	1.03369		0.484905	1.67352	0.402104	2.04725		3.45124	5.09134
16195	Il6st	interleukin 6 signal transducer	1	1	-0.672941	-0.865016	0.244319	0.200684	0.436135	-0.703299	-0.822003	0.693805	0.941584	0.546732		0.627227	1.35298	0.614166	1.46077		2.15707	2.37846
16331	Inpp5d	inositol polyphosphate-5-phosphatase D	1	1	-0.751132	-0.500045	0.884467	0.334918	0.502943	-1.4392	-1.13821	0.899191	0.252002	0.955064		0.594137	1.4171	0.368773	1.93867		2.38514	5.25708
16396	Itch	itchy, E3 ubiquitin protein ligase	1	1	-0.623628	-0.511094	1.0445	-0.0447416	0.68439	-1.17884	-1.50386	0.70381	0.499901	0.929564		0.649037	1.60702	0.441707	1.9047		2.47601	4.31214
16416	Itgb3	integrin beta 3	1	1	-1.51213	-0.924528	0.752852	0.404431	0.897057	-1.42261	-0.31531	0.662526	0.700183	0.757527		0.350594	1.86226	0.373036	1.69059		5.31173	4.53198
16476	Jun	Jun oncogene	1	1	-0.910027	-0.853406	1.11581	0.341981	0.514051	-1.04045	-1.16622	0.579338	0.409176	1.00975		0.532175	1.42805	0.486175	2.01356		2.68343	4.14163
16658	Mafb	v-maf musculoaponeurotic fibrosarcoma oncogene family, protein B (avian)	1	1	-1.19623	-1.19511	0.579073	0.391874	0.108444	-0.635607	-0.688106	0.767662	0.571318	1.29668		0.436413	1.07806	0.64367	2.45664		2.47028	3.81661
18033	Nfkb1	nuclear factor of kappa light polypeptide gene enhancer in B-cells 1, p105	1	1	-0.931815	-0.666558	0.688412	0.353435	0.578886	-1.09758	-1.12305	0.776201	0.371306	1.05076		0.524198	1.4937	0.4673	2.07162		2.84948	4.43316
18034	Nfkb2	nuclear factor of kappa light polypeptide gene enhancer in B-cells 2, p49/p100	1	1	-0.888635	-0.665508	0.758726	-0.0828695	0.569231	-1.00517	-0.568916	0.660999	0.0587112	1.16343		0.540125	1.48373	0.498212	2.23989		2.74702	4.49586
18383	Tnfrsf11b	tumor necrosis factor receptor superfamily, member 11b (osteoprotegerin)	1	1	-0.402818	-1.2412	1.04605	0.600996	-0.196358	-1.06652	-0.948013	0.972874	1.09553	0.139463		0.756379	0.872751	0.477469	1.10149		1.15385	2.30695
19229	Ptk2b	PTK2 protein tyrosine kinase 2 beta	1	1	-0.836995	-0.433082	0.666901	0.55534	0.502804	-1.14398	-1.28378	0.855602	0.0999028	1.01729		0.559808	1.41697	0.45251	2.02411		2.53116	4.47307
19247	Ptpn11	protein tyrosine phosphatase, non-receptor type 11	1	1	-1.09443	-1.00069	0.853667	0.236717	0.832334	-1.34466	-0.815518	0.680464	0.793322	0.858794		0.468322	1.78056	0.393747	1.81352		3.80201	4.60581
19664	Rbpj	recombination signal binding protein for immunoglobulin kappa J region	1	1	-0.877999	-0.463349	0.89398	0.504982	0.00340029	-1.4757	-0.0602415	0.494736	0.495246	0.484942		0.544122	1.00236	0.35956	1.39953		1.84216	3.89234
19698	Relb	avian reticuloendotheliosis viral (v-rel) oncogene related B	1	1	-0.917884	-0.89924	0.583181	0.579439	0.418976	-1.06576	-1.04424	0.870445	0.44203	1.03305		0.529285	1.33698	0.477722	2.04634		2.52601	4.28354
20848	Stat3	signal transducer and activator of transcription 3	1	1	-0.958197	-0.981546	0.857992	0.203907	0.346949	-1.0131	-1.08085	1.04588	0.544348	1.03462		0.5147	1.27187	0.495479	2.04858		2.47109	4.13454
20852	Stat6	signal transducer and activator of transcription 6	1	1	-0.904067	-0.51188	1.12949	0.119216	0.455247	-1.3892	-0.952226	0.788515	0.301707	0.9632		0.534378	1.37102	0.381777	1.94963		2.56563	5.10673
21687	Tek	endothelial-specific receptor tyrosine kinase	1	1	-1.14701	-1.31176	0.755378	0.405532	0.559648	-1.03634	-0.841548	0.750561	0.909473	0.956063		0.451561	1.47391	0.487562	1.94001		3.26403	3.97899
21813	Tgfbr2	transforming growth factor, beta receptor II	1	1	-1.204	-0.848014	0.844914	0.344585	0.465655	-1.2425	-0.992092	0.89747	0.644945	1.08903		0.43407	1.38094	0.422641	2.12731		3.18138	5.03339
22034	Traf6	TNF receptor-associated factor 6	1	1	-0.544299	-0.83343	0.959569	-0.228331	0.729619	-1.139	-1.29704	0.840571	0.734921	0.777426		0.685725	1.6582	0.454074	1.71407		2.41817	3.77487
22035	Tnfsf10	tumor necrosis factor (ligand) superfamily, member 10	1	1	-0.886425	-0.306049	0.123774	-0.103279	0.940419	-0.792368	-0.965109	0.363493	-0.121847	1.74739		0.540953	1.91908	0.577396	3.35751		3.5476	5.81492
56224	Tspan5	tetraspanin 5	1	1	-0.463121	-0.727734	1.06058	0.174357	0.324785	-1.3285	-1.18749	0.875053	0.501543	0.770529		0.725415	1.25248	0.398183	1.7059		1.72657	4.2842
56233	Hdac7	histone deacetylase 7	1	1	-1.01826	-0.731443	0.592183	0.853343	0.183468	-0.902126	-0.847119	0.841718	0.174227	0.854004		0.493713	1.13561	0.535097	1.80751		2.30014	3.37791
66711	Sbds	Shwachman-Bodian-Diamond syndrome homolog (human)	1	1	-0.859284	-1.28989	0.107224	0.50922	0.802326	-0.629786	-0.866902	0.589149	0.881151	0.756792		0.551226	1.74391	0.646272	1.68973		3.16369	2.61458
94223	Dgcr8	DiGeorge syndrome critical region gene 8	1	1	-0.647446	-0.992838	0.775772	0.281912	0.746881	-1.35935	-0.143044	0.370311	0.53339	0.434409		0.63841	1.67816	0.389758	1.35136		2.62866	3.46717
192119	Dicer1	Dicer1, Dcr-1 homolog (Drosophila)	1	1	-1.0835	-0.587013	0.9735	0.357389	0.527622	-0.965488	-0.724423	0.453053	0.630313	0.418545		0.471883	1.44155	0.512105	1.33658		3.05489	2.60997
192176	Flna	filamin, alpha	1	1	-1.13692	-0.839126	0.922051	0.363167	0.680577	-1.38989	-1.03865	0.848912	0.699633	0.890254		0.454729	1.60278	0.381593	1.8535		3.52469	4.85728
234779	Plcg2	phospholipase C, gamma 2	1	1	-0.789743	-0.544292	0.975288	0.0859002	0.580124	-1.36706	-1.18829	0.857644	0.347803	1.04263		0.578447	1.49498	0.38768	2.05997		2.58447	5.31359
319757	Smo	smoothened homolog (Drosophila)	1	1	-0.900092	-1.34015	0.935581	0.270846	0.175203	-0.615773	-0.702897	0.79549	1.49619	-0.114402		0.535853	1.12912	0.65258	0.923765		2.10715	1.41556
Remoldeing 2
																						Female Expression Ratio (M18/M3)
GeneID	Symbol	Description	M_Cluster	F_Cluster	M_M3	M_M6	M_M9	M_M12	M_M18	F_M3	F_M6	F_M9	F_M12	F_M18		unlog M_M3	Unlog M_M18	Unlog F_M3	Unlog F_M18		Male Expression Ratio (M18/M3)	Female Expression Ratio (M18/M3)
11433	Acp5	acid phosphatase 5, tartrate resistant	4	1	-0.80949	-1.60326	0.0350027	-0.133754	-0.430464	-0.0697178	0.0539538	0.899315	1.37128	0.687133		0.570583	0.742023	0.952824	1.61008		1.30046	1.6898
11647	Alpl	alkaline phosphatase, liver/bone/kidney	4	2	-0.116774	-0.817159	-0.504427	-1.00273	-1.02104	0.850441	0.947419	0.39463	1.22323	0.0464105		0.922247	0.492762	1.80305	1.03269		0.534306	0.572747
11865	Arntl	aryl hydrocarbon receptor nuclear translocator-like	4	1	0.647072	-0.304017	0.00185957	-1.89285	0.932931	-0.0700157	-0.488446	-0.0309754	0.219832	0.984606		1.56599	1.90915	0.952628	1.97877		1.21914	2.07717
12043	Bcl2	B-cell leukemia/lymphoma 2	4	1	-0.471062	0.0168586	0.0974704	-0.538752	0.514701	-0.389145	-0.987423	0.79411	-0.182862	1.1461		0.721433	1.4287	0.763582	2.21315		1.98036	2.89838
12111	Bgn	biglycan	4	2	-0.256778	-0.480039	0.88655	-0.736329	-0.124904	0.198582	-0.790948	0.475959	0.786722	0.0411837		0.836955	0.917065	1.14757	1.02896		1.09572	0.89664
12311	Calcr	calcitonin receptor	4	2	-0.6168	-0.998502	-1.06908	-0.489297	-0.09657	1.52804	0.86403	0.392876	0.822705	-0.337404		0.652116	0.935254	2.88394	0.791464		1.43418	0.274439
12326	Camk4	calcium/calmodulin-dependent protein kinase IV	4	2	-0.654034	-0.525876	0.84116	-1.00894	0.0286668	0.048235	-0.0204427	0.940098	0.416979	-0.0658505		0.635501	1.02007	1.034	0.955382		1.60514	0.923968
12400	Cbfb	core binding factor beta	4	1	-0.294252	-0.492878	0.928862	-0.106442	0.509685	-0.948858	-1.59984	0.748778	0.312333	0.942611		0.815495	1.42374	0.518042	1.922		1.74586	3.71013
12651	Chkb	choline kinase beta	4	1	-0.702681	-0.100575	0.784286	-0.38159	0.103718	-1.7353	0.408034	0.618589	0.0859964	0.919518		0.614429	1.07454	0.300347	1.89148		1.74884	6.29766
12824	Col2a1	collagen, type II, alpha 1	4	1	-0.815778	-1.23508	0.886135	-0.244902	-0.497387	-0.279782	-0.460025	1.25937	1.24087	0.146584		0.568102	0.708389	0.823716	1.10695		1.24694	1.34384
13666	Eif2ak3	eukaryotic translation initiation factor 2 alpha kinase 3	4	1	0.353081	0.0754007	0.901656	-0.827457	0.592818	-0.965005	-1.41966	0.570722	0.0400656	0.678383		1.27729	1.50819	0.512277	1.60034		1.18078	3.12399
13798	En1	engrailed 1	4	2	-0.56352	-0.314213	-0.47255	0.567233	-0.356143	0.148298	0.746742	0.761707	0.155357	-0.672911		0.676649	0.78125	1.10826	0.62724		1.15459	0.565967
13982	Esr1	estrogen receptor 1 (alpha)	4	1	-0.123221	-0.672865	0.222602	-0.719558	1.00509	-0.544234	-1.12836	0.590189	0.563377	0.806981		0.918135	2.00707	0.685755	1.74955		2.18603	2.55127
14103	Fasl	Fas ligand (TNF superfamily, member 6)	4	1	-0.289973	0.201931	-0.0328691	-0.45063	0.0340512	-0.513554	-0.604629	0.237215	-0.282291	1.70075		0.817918	1.02388	0.700495	3.25069		1.25182	4.64057
14119	Fbn2	fibrillin 2	4	2	-0.326014	-0.885153	-0.33829	-0.484459	-0.796656	0.419556	0.586706	0.716821	1.18333	-0.0758434		0.797737	0.575682	1.33752	0.948787		0.721643	0.709365
14183	Fgfr2	fibroblast growth factor receptor 2	4	1	-0.735598	-0.762753	1.13048	-1.10485	0.40887	-0.572976	-0.589364	0.906213	1.14662	0.173362		0.600569	1.32765	0.672229	1.12768		2.21065	1.67753
14184	Fgfr3	fibroblast growth factor receptor 3	4	1	-0.599358	-1.22305	0.692851	-0.147446	-0.357558	-0.800702	-0.112174	1.13272	0.927758	0.486958		0.660047	0.780485	0.57407	1.40149		1.18247	2.44132
14255	Flt3	FMS-like tyrosine kinase 3	4	1	-0.533003	-0.526671	0.233407	-0.498142	-0.0940228	-0.0997859	-0.570444	1.25668	0.467483	0.364493		0.691115	0.936907	0.933171	1.28743		1.35565	1.37963
14605	Tsc22d3	TSC22 domain family, member 3	4	1	-0.357077	-0.639132	-0.289929	-0.872418	1.02291	-0.751086	-0.328138	0.887644	0.878914	0.448313		0.780745	2.03201	0.594156	1.36444		2.60266	2.29644
15186	Hdc	histidine decarboxylase	4	1	-0.695094	-0.556595	0.613247	-0.617524	0.222948	-0.631509	-0.454284	1.23522	0.446225	0.437373		0.617669	1.16712	0.645501	1.35414		1.88955	2.09781
15403	Hoxa6	homeobox A6	4	2	-0.783646	0.43609	0.142801	-0.805231	0.378147	-0.0860133	0.451453	0.389256	0.178904	-0.30176		0.580897	1.29967	0.942123	0.811262		2.23735	0.8611
15483	Hsd11b1	hydroxysteroid 11-beta dehydrogenase 1	4	1	0.130099	-0.158096	0.51098	-0.0902029	0.746444	-0.771263	-1.53355	0.614001	0.00319478	0.548395		1.09437	1.67765	0.585904	1.46246		1.53299	2.49607
17260	Mef2c	myocyte enhancer factor 2C	4	1	-0.412039	-0.185013	0.394531	-0.858526	0.964746	-1.04398	-0.526044	0.416079	0.870778	0.379471		0.751561	1.95172	0.484987	1.30086		2.59689	2.68227
17386	Mmp13	matrix metallopeptidase 13	4	2	-0.245678	-1.53898	0.375466	-0.723125	-0.387242	0.741147	0.316372	0.51457	0.571577	0.375889		0.843419	0.76459	1.6715	1.29764		0.906536	0.77633
18542	Pcolce	procollagen C-endopeptidase enhancer protein	4	1	-0.714131	-1.13453	0.87786	-0.280334	-0.010552	-0.710474	-0.0144499	0.431455	1.14001	0.415148		0.609572	0.992713	0.611119	1.33344		1.62854	2.18196
18626	Per1	period homolog 1 (Drosophila)	4	2	-0.145669	-0.401045	-0.94546	-1.09544	0.970565	-0.100822	0.496601	0.258978	0.987731	-0.0254368		0.90396	1.95961	0.932502	0.982523		2.1678	1.05364
19201	Pstpip2	proline-serine-threonine phosphatase-interacting protein 2	4	1	-0.192289	-0.176227	0.952927	0.110272	0.180862	-0.887465	-1.92346	0.763682	0.371626	0.800072		0.875216	1.13356	0.540563	1.74119		1.29518	3.22106
19228	Pth1r	parathyroid hormone 1 receptor	4	2	-0.67093	-1.35354	0.247246	-0.465784	-0.898895	0.295093	0.542386	1.02765	1.38839	-0.111614		0.628102	0.536298	1.22696	0.925552		0.853839	0.754343
19267	Ptpre	protein tyrosine phosphatase, receptor type, E	4	1	-0.0143549	0.149738	0.925427	-0.0810007	0.31361	-1.35262	-1.36539	0.882088	-0.118298	0.6608		0.990099	1.24281	0.391579	1.58096		1.25524	4.03739
20467	Sin3b	transcriptional regulator, SIN3B (yeast)	4	1	-0.337058	-0.321235	0.84555	-0.297509	0.960497	-1.84817	-0.745033	0.741717	0.256879	0.744363		0.791654	1.94598	0.277744	1.67523		2.45812	6.03157
20692	Sparc	secreted acidic cysteine rich glycoprotein	4	1	-0.4705	-0.982789	0.968277	-0.547587	-0.333681	-0.025562	-0.726922	0.674354	1.01137	0.433042		0.721715	0.793509	0.982438	1.35008		1.09948	1.37421
20846	Stat1	signal transducer and activator of transcription 1	4	1	-0.749131	-0.308948	0.344474	-0.664869	0.147505	-0.562595	-0.469861	0.799494	-4.26349e-05	1.46397		0.594962	1.10765	0.677083	2.75867		1.86172	4.07434
22337	Vdr	vitamin D receptor	4	2	0.0673757	-0.890946	0.167241	-1.35944	-0.355647	0.287962	0.333049	0.62728	1.19663	-0.0735089		1.04781	0.781519	1.22091	0.950324		0.74586	0.77837
22339	Vegfa	vascular endothelial growth factor A	4	1	-0.274969	-0.821465	-0.127659	-0.340448	0.372045	-0.700316	0.569213	0.0216698	0.299455	1.00247		0.826468	1.29419	0.615437	2.00343		1.56592	3.2553
22376	Was	Wiskott-Aldrich syndrome homolog (human)	4	1	-0.5284	0.00217566	0.368421	-0.0976983	0.707778	-1.06603	-1.15176	0.840082	-0.0273832	0.952818		0.693323	1.63329	0.477632	1.93565		2.35574	4.0526
27060	Tcirg1	T-cell, immune regulator 1, ATPase, H+ transporting, lysosomal V0 protein A3	4	1	-0.612252	-0.256521	1.02601	0.110018	-0.0592695	-1.37925	-0.642814	0.748598	0.0477393	1.01774		0.654175	0.95975	0.384419	2.02475		1.46712	5.26703
56693	Crtap	cartilage associated protein	4	1	-0.08332	-0.326795	-0.0671108	-1.05065	-0.170025	-0.118661	0.224081	-0.0197322	1.48994	0.122282		0.943883	0.888827	0.921042	1.08845		0.941671	1.18176
58994	Smpd3	sphingomyelin phosphodiesterase 3, neutral	4	2	0.02337	-0.739257	0.360419	-0.912322	-0.519286	0.364531	-0.236699	0.383713	1.17124	0.104292		1.01633	0.697717	1.28746	1.07497		0.686506	0.834949
64654	Fgf23	fibroblast growth factor 23	4	2	-0.103019	-0.467497	-1.17225	0.154654	-0.0828049	1.49919	0.373822	-0.489791	0.831875	-0.544175		0.931083	0.94422	2.82684	0.685784		1.01411	0.242597
67374	Jam2	junction adhesion molecule 2	4	1	-0.179434	-1.2592	0.492461	0.161124	0.0192846	-1.08789	0.049753	0.591224	0.785579	0.427091		0.883049	1.01346	0.47045	1.34452		1.14768	2.85794
68588	Cthrc1	collagen triple helix repeat containing 1	4	1	0.0792867	-0.794305	0.543504	-0.328404	0.349089	-0.161646	-0.736501	0.310728	0.372332	0.365917		1.0565	1.27376	0.894004	1.2887		1.20564	1.44149
69048	Slc30a5	solute carrier family 30 (zinc transporter), member 5	4	1	-0.2494	-1.09042	0.523544	-0.17678	0.653323	-0.334586	-1.67335	0.589866	0.947935	0.809865		0.841246	1.57279	0.793012	1.75305		1.86959	2.21062
71982	Snx10	sorting nexin 10	4	1	-0.415964	-0.605291	0.0428104	-0.479205	0.280634	-0.738775	-0.614781	0.396063	0.501957	1.63255		0.749519	1.21473	0.599248	3.10061		1.62068	5.17416
74244	Atg7	autophagy-related 7 (yeast)	4	1	-0.630712	0.310836	1.0834	0.0209362	0.481583	-1.50527	-0.86712	0.595463	-0.148857	0.65974		0.645858	1.39628	0.352265	1.5798		2.16189	4.48469
74499	Sost	sclerostin	4	1	-0.85503	-1.10955	0.740046	-0.180698	-0.506827	-0.311235	-0.337451	1.62637	1.22896	-0.294583		0.552854	0.703768	0.805952	0.815308		1.27297	1.01161
75812	Tasp1	taspase, threonine aspartase 1	4	1	-0.0249374	-0.981287	0.192909	-0.0134488	0.459582	-0.0659091	-1.00287	0.404156	0.87858	0.153223		0.982863	1.37514	0.955343	1.11205		1.39912	1.16403
93695	Gpnmb	glycoprotein (transmembrane) nmb	4	1	-0.378672	1.01519	0.601272	0.748453	0.733595	-2.08375	0.014044	-0.643309	0.0797311	-0.0865568		0.769145	1.66278	0.235901	0.941768		2.16185	3.99222
94111	Mepe	matrix extracellular phosphoglycoprotein with ASARM motif (bone)	4	1	-0.168226	-1.42512	0.578438	-0.0353552	-0.0879104	-0.550902	-0.635957	1.08888	1.46237	-0.226208		0.889937	0.940885	0.682593	0.854879		1.05725	1.2524
110651	Rps6ka3	ribosomal protein S6 kinase polypeptide 3	4	1	0.0843352	0.0246751	0.504558	-0.489997	0.668025	-0.282905	-1.76541	0.259739	0.54616	0.450817		1.0602	1.5889	0.821934	1.36681		1.49868	1.66292
140780	Bmp2k	BMP2 inducible kinase	4	2	-0.164348	-0.297128	0.00181196	-0.0114995	0.546265	-0.110564	-0.281472	-0.283915	0.58317	0.017681		0.892331	1.4603	0.926226	1.01233		1.6365	1.09296
213053	Slc39a14	solute carrier family 39 (zinc transporter), member 14	4	1	-0.152704	-1.28441	-0.0225248	0.110056	-0.546218	0.142688	-0.278512	0.596435	0.808638	0.626555		0.899563	0.684813	1.10396	1.54387		0.761273	1.39849
215653	Rassf2	Ras association (RalGDS/AF-6) domain family member 2	4	1	0.0369555	0.652078	0.467298	-0.420034	0.272518	-0.883717	-0.686671	0.487689	-0.440981	0.514865		1.02595	1.20791	0.541969	1.42886		1.17737	2.63642
227377	Farp2	FERM, RhoGEF and pleckstrin domain protein 2	4	2	-0.299987	-1.41886	0.383193	-0.580698	-0.250913	0.569541	-0.297977	0.419167	1.23648	0.240064		0.81226	0.840365	1.48405	1.18104		1.0346	0.795825
235320	Zbtb16	zinc finger and BTB domain containing 16	4	2	-0.708106	-0.609195	0.220898	-0.658345	-0.453213	0.519679	0.562868	1.26523	0.455262	-0.595073		0.612123	0.730414	1.43364	0.662011		1.19325	0.461771
269587	Epb4.1	erythrocyte protein band 4.1	4	2	-0.524328	0.00789655	-0.137242	-0.51833	0.228549	0.272626	0.902506	0.015391	0.420394	-0.667463		0.695283	1.17166	1.208	0.629613		1.68515	0.521201
319480	Itga11	integrin alpha 11	4	1	-0.738222	-1.44194	0.85827	-0.377991	-0.285607	0.0187018	-0.189908	0.783958	1.30597	0.0667643		0.599478	0.820396	1.01305	1.04737		1.36852	1.03388
353047	Plekhm1	pleckstrin homology domain containing, family M (with RUN domain) member 1	4	1	-0.274955	0.00302799	1.03098	0.192792	0.267882	-1.58681	-0.35873	0.530217	-0.254701	0.450299		0.826476	1.20404	0.332906	1.36632		1.45683	4.10423
Remodleing 3 OB
GeneID	Symbol	Description	M_Cluster	F_Cluster	M_M3	M_M6	M_M9	M_M12	M_M18	F_M3	F_M6	F_M9	F_M12	F_M18		unlog M_M3	Unlog M_M18	Unlog F_M3	Unlog F_M18		Male Expression Ratio (M18/M3)	Female Expression Ratio (M18/M3)
11865	Arntl	aryl hydrocarbon receptor nuclear translocator-like	4	1	0.647072	-0.304017	0.00185957	-1.89285	0.932931	-0.0700157	-0.488446	-0.0309754	0.219832	0.984606		1.56599	1.90915	0.952628	1.97877		1.21914	2.07717
12400	Cbfb	core binding factor beta	4	1	-0.294252	-0.492878	0.928862	-0.106442	0.509685	-0.948858	-1.59984	0.748778	0.312333	0.942611		0.815495	1.42374	0.518042	1.922		1.74586	3.71013
13982	Esr1	estrogen receptor 1 (alpha)	4	1	-0.123221	-0.672865	0.222602	-0.719558	1.00509	-0.544234	-1.12836	0.590189	0.563377	0.806981		0.918135	2.00707	0.685755	1.74955		2.18603	2.55127
14183	Fgfr2	fibroblast growth factor receptor 2	4	1	-0.735598	-0.762753	1.13048	-1.10485	0.40887	-0.572976	-0.589364	0.906213	1.14662	0.173362		0.600569	1.32765	0.672229	1.12768		2.21065	1.67753
14605	Tsc22d3	TSC22 domain family, member 3	4	1	-0.357077	-0.639132	-0.289929	-0.872418	1.02291	-0.751086	-0.328138	0.887644	0.878914	0.448313		0.780745	2.03201	0.594156	1.36444		2.60266	2.29644
20692	Sparc	secreted acidic cysteine rich glycoprotein	4	1	-0.4705	-0.982789	0.968277	-0.547587	-0.333681	-0.025562	-0.726922	0.674354	1.01137	0.433042		0.721715	0.793509	0.982438	1.35008		1.09948	1.37421
56693	Crtap	cartilage associated protein	4	1	-0.08332	-0.326795	-0.0671108	-1.05065	-0.170025	-0.118661	0.224081	-0.0197322	1.48994	0.122282		0.943883	0.888827	0.921042	1.08845		0.941671	1.18176
67374	Jam2	junction adhesion molecule 2	4	1	-0.179434	-1.2592	0.492461	0.161124	0.0192846	-1.08789	0.049753	0.591224	0.785579	0.427091		0.883049	1.01346	0.47045	1.34452		1.14768	2.85794
69048	Slc30a5	solute carrier family 30 (zinc transporter), member 5	4	1	-0.2494	-1.09042	0.523544	-0.17678	0.653323	-0.334586	-1.67335	0.589866	0.947935	0.809865		0.841246	1.57279	0.793012	1.75305		1.86959	2.21062
74244	Atg7	autophagy-related 7 (yeast)	4	1	-0.630712	0.310836	1.0834	0.0209362	0.481583	-1.50527	-0.86712	0.595463	-0.148857	0.65974		0.645858	1.39628	0.352265	1.5798		2.16189	4.48469
74499	Sost	sclerostin	4	1	-0.85503	-1.10955	0.740046	-0.180698	-0.506827	-0.311235	-0.337451	1.62637	1.22896	-0.294583		0.552854	0.703768	0.805952	0.815308		1.27297	1.01161
94111	Mepe	matrix extracellular phosphoglycoprotein with ASARM motif (bone)	4	1	-0.168226	-1.42512	0.578438	-0.0353552	-0.0879104	-0.550902	-0.635957	1.08888	1.46237	-0.226208		0.889937	0.940885	0.682593	0.854879		1.05725	1.2524
215653	Rassf2	Ras association (RalGDS/AF-6) domain family member 2	4	1	0.0369555	0.652078	0.467298	-0.420034	0.272518	-0.883717	-0.686671	0.487689	-0.440981	0.514865		1.02595	1.20791	0.541969	1.42886		1.17737	2.63642
228357	Lrp4	low density lipoprotein receptor-related protein 4	4	1	-0.929143	-1.28169	0.423617	-0.576981	-0.431175	-0.70878	0.218533	1.16245	1.31224	0.810932		0.52517	0.741658	0.611837	1.75434		1.41222	2.86734
353047	Plekhm1	pleckstrin homology domain containing, family M (with RUN domain) member 1	4	1	-0.274955	0.00302799	1.03098	0.192792	0.267882	-1.58681	-0.35873	0.530217	-0.254701	0.450299		0.826476	1.20404	0.332906	1.36632		1.45683	4.10423
12111	Bgn	biglycan	4	2	-0.256778	-0.480039	0.88655	-0.736329	-0.124904	0.198582	-0.790948	0.475959	0.786722	0.0411837		0.836955	0.917065	1.14757	1.02896		1.09572	0.89664
18626	Per1	period homolog 1 (Drosophila)	4	2	-0.145669	-0.401045	-0.94546	-1.09544	0.970565	-0.100822	0.496601	0.258978	0.987731	-0.0254368		0.90396	1.95961	0.932502	0.982523		2.1678	1.05364
19228	Pth1r	parathyroid hormone 1 receptor	4	2	-0.67093	-1.35354	0.247246	-0.465784	-0.898895	0.295093	0.542386	1.02765	1.38839	-0.111614		0.628102	0.536298	1.22696	0.925552		0.853839	0.754343
22337	Vdr	vitamin D receptor	4	2	0.0673757	-0.890946	0.167241	-1.35944	-0.355647	0.287962	0.333049	0.62728	1.19663	-0.0735089		1.04781	0.781519	1.22091	0.950324		0.74586	0.77837
Osteoclast Remoldeling 4
GeneID	Symbol	Description	M_Cluster	F_Cluster	M_M3	M_M6	M_M9	M_M12	M_M18	F_M3	F_M6	F_M9	F_M12	F_M18		unlog M_M3	Unlog M_M18	Unlog F_M3	Unlog F_M18		Male Expression Ratio (M18/M3)	Female Expression Ratio (M18/M3)
11689	Alox5	arachidonate 5-lipoxygenase	4	1	0.0377049	0.571122	0.928287	0.00836795	0.263742	-1.22215	-1.00067	0.772318	-0.0961653	-0.262555		1.02648	1.20059	0.428643	0.83361		1.16962	1.94476
11789	Apc	adenomatosis polyposis coli	4	1	-0.11308	-0.413141	0.889466	-0.0210176	0.961084	-1.27252	-1.61357	0.65588	0.336079	0.590816		0.924612	1.94677	0.413936	1.5061		2.1055	3.63848
12043	Bcl2	B-cell leukemia/lymphoma 2	4	1	-0.471062	0.0168586	0.0974704	-0.538752	0.514701	-0.389145	-0.987423	0.79411	-0.182862	1.1461		0.721433	1.4287	0.763582	2.21315		1.98036	2.89838
12053	Bcl6	B-cell leukemia/lymphoma 6	4	1	0.156579	-0.0632224	0.725596	0.226337	0.272518	-1.17818	-0.811928	0.768203	-0.342946	0.24704		1.11464	1.20791	0.44191	1.18677		1.08368	2.68555
12651	Chkb	choline kinase beta	4	1	-0.702681	-0.100575	0.784286	-0.38159	0.103718	-1.7353	0.408034	0.618589	0.0859964	0.919518		0.614429	1.07454	0.300347	1.89148		1.74884	6.29766
12928	Crk	v-crk sarcoma virus CT10 oncogene homolog (avian)	4	1	-0.443217	-0.829538	0.761898	-0.368101	1.3096	-0.832422	-1.2489	0.329817	0.515753	0.805114		0.735493	2.47872	0.561586	1.74728		3.37015	3.11134
13836	Epha2	Eph receptor A2	4	1	-0.723144	-0.806582	0.594528	-0.765011	0.444614	-0.743287	-0.17345	1.068	0.673334	0.430995		0.605776	1.36095	0.597377	1.34816		2.24662	2.25681
13982	Esr1	estrogen receptor 1 (alpha)	4	1	-0.123221	-0.672865	0.222602	-0.719558	1.00509	-0.544234	-1.12836	0.590189	0.563377	0.806981		0.918135	2.00707	0.685755	1.74955		2.18603	2.55127
14103	Fasl	Fas ligand (TNF superfamily, member 6)	4	1	-0.289973	0.201931	-0.0328691	-0.45063	0.0340512	-0.513554	-0.604629	0.237215	-0.282291	1.70075		0.817918	1.02388	0.700495	3.25069		1.25182	4.64057
14184	Fgfr3	fibroblast growth factor receptor 3	4	1	-0.599358	-1.22305	0.692851	-0.147446	-0.357558	-0.800702	-0.112174	1.13272	0.927758	0.486958		0.660047	0.780485	0.57407	1.40149		1.18247	2.44132
14255	Flt3	FMS-like tyrosine kinase 3	4	1	-0.533003	-0.526671	0.233407	-0.498142	-0.0940228	-0.0997859	-0.570444	1.25668	0.467483	0.364493		0.691115	0.936907	0.933171	1.28743		1.35565	1.37963
14628	Ostm1	osteopetrosis associated transmembrane protein 1	4	1	-0.142616	-0.391618	0.0286676	-0.222387	1.26255	-0.434421	-1.11767	-0.433167	0.394745	1.05592		0.905875	2.39919	0.739991	2.07904		2.64848	2.80955
15186	Hdc	histidine decarboxylase	4	1	-0.695094	-0.556595	0.613247	-0.617524	0.222948	-0.631509	-0.454284	1.23522	0.446225	0.437373		0.617669	1.16712	0.645501	1.35414		1.88955	2.09781
15483	Hsd11b1	hydroxysteroid 11-beta dehydrogenase 1	4	1	0.130099	-0.158096	0.51098	-0.0902029	0.746444	-0.771263	-1.53355	0.614001	0.00319478	0.548395		1.09437	1.67765	0.585904	1.46246		1.53299	2.49607
17126	Smad2	MAD homolog 2 (Drosophila)	4	1	-0.0699837	-0.337024	0.665351	-0.264548	0.660109	-0.975815	-1.7556	0.443788	0.545404	1.08831		0.952649	1.5802	0.508452	2.12625		1.65875	4.18182
19201	Pstpip2	proline-serine-threonine phosphatase-interacting protein 2	4	1	-0.192289	-0.176227	0.952927	0.110272	0.180862	-0.887465	-1.92346	0.763682	0.371626	0.800072		0.875216	1.13356	0.540563	1.74119		1.29518	3.22106
19211	Pten	phosphatase and tensin homolog	4	1	-0.244556	-0.00447985	1.07004	-0.284897	0.65262	-0.923791	-1.8568	0.619332	0.54591	0.426616		0.844075	1.57202	0.527122	1.34408		1.86242	2.54984
19217	Ptger2	prostaglandin E receptor 2 (subtype EP2)	4	1	-0.080342	-0.595684	0.509241	-0.447897	1.09389	-1.16573	-1.0406	0.70528	0.359707	0.662141		0.945833	2.13449	0.445737	1.58243		2.25673	3.55014
19267	Ptpre	protein tyrosine phosphatase, receptor type, E	4	1	-0.0143549	0.149738	0.925427	-0.0810007	0.31361	-1.35262	-1.36539	0.882088	-0.118298	0.6608		0.990099	1.24281	0.391579	1.58096		1.25524	4.03739
20692	Sparc	secreted acidic cysteine rich glycoprotein	4	1	-0.4705	-0.982789	0.968277	-0.547587	-0.333681	-0.025562	-0.726922	0.674354	1.01137	0.433042		0.721715	0.793509	0.982438	1.35008		1.09948	1.37421
20846	Stat1	signal transducer and activator of transcription 1	4	1	-0.749131	-0.308948	0.344474	-0.664869	0.147505	-0.562595	-0.469861	0.799494	-4.26349e-05	1.46397		0.594962	1.10765	0.677083	2.75867		1.86172	4.07434
22339	Vegfa	vascular endothelial growth factor A	4	1	-0.274969	-0.821465	-0.127659	-0.340448	0.372045	-0.700316	0.569213	0.0216698	0.299455	1.00247		0.826468	1.29419	0.615437	2.00343		1.56592	3.2553
22376	Was	Wiskott-Aldrich syndrome homolog (human)	4	1	-0.5284	0.00217566	0.368421	-0.0976983	0.707778	-1.06603	-1.15176	0.840082	-0.0273832	0.952818		0.693323	1.63329	0.477632	1.93565		2.35574	4.0526
24055	Sh3bp2	SH3-domain binding protein 2	4	1	-0.177312	0.0498216	0.371418	0.142984	0.215189	-0.800034	-0.603118	0.284941	-0.238945	0.755056		0.884349	1.16086	0.574336	1.6877		1.31267	2.93852
53859	Map3k14	mitogen-activated protein kinase kinase kinase 14	4	1	-0.0599554	0.110434	0.556775	0.327889	0.235804	-1.33001	-0.473489	0.489606	-0.575925	0.718869		0.959294	1.17756	0.397766	1.64589		1.22753	4.13784
56455	Dynll1	dynein light chain LC8-type 1	4	1	-0.220773	-0.363576	-0.0975208	-0.421242	0.343692	-0.175223	-0.515872	0.42666	0.666901	0.356952		0.858106	1.269	0.885631	1.28072		1.47884	1.44611
56508	Rapgef4	Rap guanine nucleotide exchange factor (GEF) 4	4	1	-0.826435	-0.814471	0.864596	-0.899289	0.35937	-0.205272	-0.410791	0.687282	1.22568	0.0193243		0.563921	1.28287	0.867375	1.01348		2.2749	1.16845
56693	Crtap	cartilage associated protein	4	1	-0.08332	-0.326795	-0.0671108	-1.05065	-0.170025	-0.118661	0.224081	-0.0197322	1.48994	0.122282		0.943883	0.888827	0.921042	1.08845		0.941671	1.18176
71982	Snx10	sorting nexin 10	4	1	-0.415964	-0.605291	0.0428104	-0.479205	0.280634	-0.738775	-0.614781	0.396063	0.501957	1.63255		0.749519	1.21473	0.599248	3.10061		1.62068	5.17416
74244	Atg7	autophagy-related 7 (yeast)	4	1	-0.630712	0.310836	1.0834	0.0209362	0.481583	-1.50527	-0.86712	0.595463	-0.148857	0.65974		0.645858	1.39628	0.352265	1.5798		2.16189	4.48469
74499	Sost	sclerostin	4	1	-0.85503	-1.10955	0.740046	-0.180698	-0.506827	-0.311235	-0.337451	1.62637	1.22896	-0.294583		0.552854	0.703768	0.805952	0.815308		1.27297	1.01161
93695	Gpnmb	glycoprotein (transmembrane) nmb	4	1	-0.378672	1.01519	0.601272	0.748453	0.733595	-2.08375	0.014044	-0.643309	0.0797311	-0.0865568		0.769145	1.66278	0.235901	0.941768		2.16185	3.99222
215653	Rassf2	Ras association (RalGDS/AF-6) domain family member 2	4	1	0.0369555	0.652078	0.467298	-0.420034	0.272518	-0.883717	-0.686671	0.487689	-0.440981	0.514865		1.02595	1.20791	0.541969	1.42886		1.17737	2.63642
229615	Pias3	protein inhibitor of activated STAT 3	4	1	-0.101214	0.386127	0.498633	-0.505043	1.20106	-1.55997	-0.205053	-0.00477163	-0.17456	0.464788		0.932248	2.29909	0.339158	1.38011		2.46617	4.06924
242341	Atp6v0d2	ATPase, H+ transporting, lysosomal V0 subunit D2	4	1	-0.68493	0.634182	0.92739	-0.118287	0.426078	-0.877231	-0.547429	0.132633	0.507269	-0.399676		0.622036	1.34358	0.544412	0.758029		2.15997	1.39238
246746	Cd300lf	CD300 antigen like family member F	4	1	-0.201199	0.0948124	0.162269	0.137184	0.147018	-0.689295	-0.804686	0.392802	0.0441084	0.716986		0.869827	1.10728	0.620157	1.64374		1.27299	2.65053
12311	Calcr	calcitonin receptor	4	2	-0.6168	-0.998502	-1.06908	-0.489297	-0.09657	1.52804	0.86403	0.392876	0.822705	-0.337404		0.652116	0.935254	2.88394	0.791464		1.43418	0.274439
12326	Camk4	calcium/calmodulin-dependent protein kinase IV	4	2	-0.654034	-0.525876	0.84116	-1.00894	0.0286668	0.048235	-0.0204427	0.940098	0.416979	-0.0658505		0.635501	1.02007	1.034	0.955382		1.60514	0.923968
19228	Pth1r	parathyroid hormone 1 receptor	4	2	-0.67093	-1.35354	0.247246	-0.465784	-0.898895	0.295093	0.542386	1.02765	1.38839	-0.111614		0.628102	0.536298	1.22696	0.925552		0.853839	0.754343
22337	Vdr	vitamin D receptor	4	2	0.0673757	-0.890946	0.167241	-1.35944	-0.355647	0.287962	0.333049	0.62728	1.19663	-0.0735089		1.04781	0.781519	1.22091	0.950324		0.74586	0.77837
227377	Farp2	FERM, RhoGEF and pleckstrin domain protein 2	4	2	-0.299987	-1.41886	0.383193	-0.580698	-0.250913	0.569541	-0.297977	0.419167	1.23648	0.240064		0.81226	0.840365	1.48405	1.18104		1.0346	0.795825
Estrogen Biosynthesis
GeneID	Symbol	Description	M_Cluster	F_Cluster	M_M3	M_M6	M_M9	M_M12	M_M18	F_M3	F_M6	F_M9	F_M12	F_M18		unlog M_M3	Unlog M_M18	Unlog F_M3	Unlog F_M18		Male Expression Ratio (M18/M3)	Female Expression Ratio (M18/M3)
105349	Akr1c18	aldo-keto reductase family 1, member C18	7	7	1.11671	0.352198	-0.636466	-0.101137	-0.386198	0.0291124	1.18472	-0.865379	-0.516727	-0.176826		2.16851	0.765143	1.02038	0.884647		0.352842	0.866975
13075	Cyp19a1	cytochrome P450, family 19, subfamily a, polypeptide 1	7	7	0.927218	1.07605	-0.732356	0.230133	-1.17919	0.733171	0.360479	-0.650776	-0.019002	-0.745726		1.90161	0.4416	1.66229	0.596368		0.232225	0.358763
433247	Cyp2c68	cytochrome P450, family 2, subfamily c, polypeptide 68	7	7	0.863867	0.307565	-0.607902	-0.453339	0.818755	0.270979	0.711338	-1.35458	-0.450606	-0.10608		1.81991	1.76388	1.20663	0.929109		0.969214	0.770006
13095	Cyp2c29	cytochrome P450, family 2, subfamily c, polypeptide 29	7	7	1.87062	-0.101918	-0.202854	0.0687522	-0.0811547	0.448089	0.144958	-0.35841	-0.822666	-0.96542		3.65691	0.945301	1.36423	0.512129		0.258497	0.375397
69888	Cyp2c66	cytochrome P450, family 2, subfamily c, polypeptide 66	7	7	0.819577	0.0828069	-0.557362	-0.708865	-0.642256	1.71371	0.658476	-0.917844	0.0479906	-0.496229		1.76489	0.64071	3.28002	0.708957		0.363032	0.216144
13106	Cyp2e1	cytochrome P450, family 2, subfamily e, polypeptide 1	7	7	0.321324	1.18761	-0.300911	-0.346634	-0.875527	0.730867	1.26053	-0.298043	-0.807296	-0.87192		1.24948	0.545055	1.65964	0.546419		0.436226	0.32924
13110	Cyp2j6	cytochrome P450, family 2, subfamily j, polypeptide 6	7	7	1.53144	0.392457	-0.49663	-1.05248	0.336685	0.567609	0.328699	-0.995316	-0.215314	-0.397158		2.89075	1.26285	1.48207	0.759353		0.436859	0.512361
13112	Cyp3a11	cytochrome P450, family 3, subfamily a, polypeptide 11	7	7	1.47325	0.448312	-0.912282	-0.178054	-0.501883	0.646933	0.587041	-0.348477	-0.383028	-0.831816		2.77647	0.706184	1.56584	0.561822		0.254346	0.3588
13113	Cyp3a13	cytochrome P450, family 3, subfamily a, polypeptide 13	7	7	1.48872	-0.0497169	-0.67651	0.248081	-0.0406418	0.682063	-0.139362	-0.285384	-0.445771	-0.781477		2.80639	0.972222	1.60443	0.581771		0.346431	0.362602
106648	Cyp4f15	cytochrome P450, family 4, subfamily f, polypeptide 15	7	7	0.322455	0.497217	-0.549747	-0.145206	-0.613481	1.55683	0.945195	-0.387433	-0.751039	-0.874787		1.25046	0.653618	2.94206	0.545334		0.522703	0.185358
81906	Cyp4x1	cytochrome P450, family 4, subfamily x, polypeptide 1	7	7	0.871176	0.990335	-1.02612	-0.176366	0.411989	0.753329	0.530573	-1.14334	-0.699864	-0.511703		1.82915	1.33052	1.68568	0.701394		0.727396	0.41609
15487	Hsd17b3	hydroxysteroid (17-beta) dehydrogenase 3	7	7	1.0167	0.337362	-0.507938	-0.467546	-0.437863	1.43582	0.997737	-0.858254	-1.10539	-0.410634		2.02329	0.738227	2.70536	0.752293		0.364865	0.278075
15490	Hsd17b7	hydroxysteroid (17-beta) dehydrogenase 7	7	7	1.06951	1.58155	-0.679648	0.0664565	0.420589	-0.0935971	0.360467	-1.154	-0.584306	-0.987029		2.09872	1.33847	0.937183	0.504516		0.637757	0.538332
243168	Hsd17b13	hydroxysteroid (17-beta) dehydrogenase 13	4	6	-0.0579047	0.65297	-0.325221	-0.045414	0.093078	1.42258	0.493359	-0.580703	-0.723956	-0.928784		0.960658	1.06664	2.68064	0.525301		1.11033	0.195961
11997	Akr1b7	aldo-keto reductase family 1, member B7	4	7	-0.263205	-0.867194	-0.953858	-0.405171	0.451642	1.29524	1.04997	-0.00276814	-0.370949	0.0662986		0.833235	1.3676	2.45418	1.04703		1.64131	0.426631
13088	Cyp2b10	cytochrome P450, family 2, subfamily b, polypeptide 10	4	7	0.0449559	0.301114	-0.979651	-0.190629	0.848026	0.688884	0.317099	-0.365095	-0.737538	0.0728342		1.03165	1.80004	1.61204	1.05178		1.74481	0.652455
13097	Cyp2c38	cytochrome P450, family 2, subfamily c, polypeptide 38	4	7	0.261579	0.136548	-0.854392	0.0249297	0.714246	1.09839	-0.638546	-0.480543	-0.157712	-0.1045		1.19879	1.64063	2.14116	0.930127		1.36857	0.434404
72082	Cyp2c55	cytochrome P450, family 2, subfamily c, polypeptide 55	4	7	0.333579	0.357648	-0.835151	0.42564	0.202545	1.09391	0.466585	-0.892813	-0.507574	-0.644372		1.26014	1.15073	2.13452	0.639771		0.913176	0.299726
72303	Cyp2c65	cytochrome P450, family 2, subfamily c, polypeptide 65	4	7	0.735349	-0.0325659	0.142069	-0.477336	0.591375	0.367261	0.324799	-0.701482	-0.0952794	-0.854189		1.6648	1.50668	1.2899	0.553176		0.905023	0.428851
Estregen Signalling 1
GeneID	Symbol	Description	M_Cluster	F_Cluster	M_M3	M_M6	M_M9	M_M12	M_M18	F_M3	F_M6	F_M9	F_M12	F_M18		unlog M_M3	Unlog M_M18	Unlog F_M3	Unlog F_M18		Male Expression Ratio (M18/M3)	Female Expression Ratio (M18/M3)
11991	Hnrnpd	heterogeneous nuclear ribonucleoprotein D	1	1	-0.679348	-0.0260583	0.222798	0.0582259	0.399649	-0.55563	-0.478733	-0.0563538	0.794107	0.321343		0.624447	1.31919	0.68036	1.24949		2.11257	1.83652
12034	Phb2	prohibitin 2	1	1	-1.18246	-1.10566	0.586418	0.604643	0.148354	-0.662336	-1.1832	0.872762	1.18901	0.732482		0.440598	1.1083	0.631854	1.66149		2.51545	2.62955
12572	Cdk7	cyclin-dependent kinase 7	1	1	-0.415048	-0.829514	0.505535	-0.135706	0.855184	-0.392995	-1.45818	0.0368962	1.03636	0.797472		0.749994	1.80899	0.761547	1.73805		2.412	2.28227
13016	Ctbp1	C-terminal binding protein 1	1	1	-1.18043	-1.12597	0.751838	0.605418	0.219666	-1.13796	-0.528994	0.967661	0.967788	0.460983		0.441221	1.16446	0.4544	1.37648		2.63919	3.02922
13017	Ctbp2	C-terminal binding protein 2	1	1	-0.927748	-0.848769	0.936526	0.401926	0.379964	-1.05794	-0.789432	0.958273	0.275647	0.671557		0.525678	1.30131	0.480316	1.59279		2.47549	3.31613
13207	Ddx5	DEAD (Asp-Glu-Ala-Asp) box polypeptide 5	1	1	-1.18302	-0.994011	1.00331	0.201367	0.556933	-1.0997	-0.971458	0.793739	0.671614	1.02122		0.440429	1.47114	0.466614	2.02963		3.34024	4.3497
13871	Ercc2	excision repair cross-complementing rodent repair deficiency, complementation group 2	1	1	-1.10725	-1.06167	0.737242	0.655148	0.39869	-1.18555	-0.904525	0.633475	0.968992	0.865448		0.464179	1.31831	0.439657	1.82191		2.84009	4.14393
13872	Ercc3	excision repair cross-complementing rodent repair deficiency, complementation group 3	1	1	-1.13321	-1.09946	0.865577	0.629467	0.569622	-1.05741	-0.723508	0.757899	0.587207	0.603804		0.455901	1.48413	0.480495	1.51972		3.25538	3.16282
14784	Grb2	growth factor receptor bound protein 2	1	1	-1.0478	-0.936972	0.858256	0.426187	0.635642	-1.08733	-1.15286	0.81265	0.47913	1.01309		0.483706	1.55363	0.470633	2.01823		3.21193	4.28834
14885	Gtf2h4	general transcription factor II H, polypeptide 4	1	1	-1.22197	-0.922276	0.306042	0.725669	0.0561967	-0.835712	-0.580966	0.880044	1.07345	0.519519		0.428698	1.03972	0.560306	1.43348		2.4253	2.55838
16653	Kras	v-Ki-ras2 Kirsten rat sarcoma viral oncogene homolog	1	1	-0.635424	-0.956622	0.727008	0.0406663	0.628358	-0.340257	-1.4018	0.504937	0.631265	0.801868		0.643752	1.5458	0.789901	1.74336		2.40124	2.20706
17979	Ncoa3	nuclear receptor coactivator 3	1	1	-0.752484	-0.33068	0.875524	0.00862198	0.595367	-1.09797	-1.34373	0.719719	0.212342	1.11329		0.593581	1.51086	0.467174	2.16338		2.54533	4.63079
18176	Nras	neuroblastoma ras oncogene	1	1	-0.881899	-0.547	0.860289	0.380616	0.894549	-1.24862	-1.20347	0.33377	0.624404	0.787363		0.542653	1.85903	0.420851	1.72592		3.42582	4.10102
18519	Kat2b	K(lysine) acetyltransferase 2B	1	1	-0.553022	-1.3666	0.214926	-0.0947346	0.93448	-1.14798	0.291901	0.404737	0.834428	0.481871		0.681591	1.9112	0.451255	1.39655		2.80403	3.09482
20416	Shc1	src homology 2 domain-containing transforming protein C1	1	1	-1.09984	-0.984499	0.895279	0.348966	0.392009	-1.25715	-0.920399	0.936835	0.894122	0.794685		0.466567	1.31222	0.418369	1.7347		2.8125	4.14634
20586	Smarca4	SWI/SNF related, matrix associated, actin dependent regulator of chromatin, subfamily a, member 4	1	1	-1.12482	-0.853378	0.803021	0.325757	0.584831	-0.905602	-1.27891	0.917867	0.700653	0.83058		0.458559	1.49986	0.53381	1.7784		3.27082	3.33152
20779	Src	Rous sarcoma oncogene	1	1	-1.4492	-0.831063	0.744778	0.162327	1.06533	-1.3635	-0.259798	0.667576	0.594901	0.668646		0.366224	2.09265	0.388639	1.58958		5.71415	4.09012
23989	Med24	mediator complex subunit 24	1	1	-1.63855	-0.811621	0.212315	0.723644	0.238816	-0.586682	-0.104342	0.421384	1.14355	0.401486		0.321179	1.18002	0.665873	1.32087		3.67403	1.98366
26395	Map2k1	mitogen-activated protein kinase kinase 1	1	1	-1.01043	-0.599033	1.01336	0.235481	0.647499	-1.4708	-0.958068	0.858067	0.324141	0.95978		0.4964	1.56645	0.360781	1.94501		3.15562	5.39112
26396	Map2k2	mitogen-activated protein kinase kinase 2	1	1	-1.17739	-1.14906	0.614317	0.704922	0.344356	-1.04924	-0.65294	0.841877	0.950283	0.57288		0.442151	1.26958	0.483222	1.48749		2.87138	3.07827
26413	Mapk1	mitogen-activated protein kinase 1	1	1	-0.765979	-1.09397	1.1095	0.0855737	0.761344	-0.321415	-1.56206	0.330487	0.948281	0.50824		0.588054	1.69507	0.800285	1.42231		2.8825	1.77726
28077	Med10	mediator of RNA polymerase II transcription, subunit 10 homolog (NUT2, S. cerevisiae)	1	1	-0.657053	-0.727129	0.45054	0.367541	0.377868	-0.474966	-1.55615	0.634097	0.598509	0.986738		0.634172	1.29942	0.719484	1.9817		2.049	2.75433
56381	Spen	SPEN homolog, transcriptional regulator (Drosophila)	1	1	-0.828661	-1.26292	1.06273	0.326542	0.437992	-1.25028	-0.720287	1.00695	0.619312	0.60862		0.563052	1.35472	0.420367	1.5248		2.40603	3.62731
56771	Med20	mediator complex subunit 20	1	1	-1.03785	-1.19797	0.84295	0.447313	0.419726	-1.15315	-0.838092	0.763207	0.860271	0.89359		0.487053	1.33767	0.449643	1.85779		2.74646	4.13171
64143	Ralb	v-ral simian leukemia viral oncogene homolog B (ras related)	1	1	-0.685928	-0.789431	0.91455	0.350426	0.609809	-1.30756	-1.2052	0.851996	0.438802	0.822537		0.621606	1.52606	0.404004	1.76851		2.45502	4.37746
66467	Gtf2h5	general transcription factor IIH, polypeptide 5	1	1	-0.562217	-0.880109	-0.152209	0.910128	0.564534	-0.151462	-0.556576	-0.135748	0.668793	0.294867		0.67726	1.47891	0.900338	1.22677		2.18366	1.36257
67219	Med18	mediator of RNA polymerase II transcription, subunit 18 homolog (yeast)	1	1	-0.287224	-0.985875	0.380334	0.159521	0.3404	-0.324719	-1.36276	0.595763	1.07754	0.407014		0.819477	1.26611	0.798454	1.32594		1.54502	1.66063
67279	Med31	mediator of RNA polymerase II transcription, subunit 31 homolog (yeast)	1	1	-0.466047	-0.86519	0.558002	-0.21373	0.722262	-1.09402	-1.2293	0.772549	0.902446	0.913028		0.723946	1.64977	0.468454	1.88299		2.27885	4.01959
67381	Med4	mediator of RNA polymerase II transcription, subunit 4 homolog (yeast)	1	1	-0.676751	-0.934722	0.796233	0.334721	0.554311	-1.23939	-0.931581	0.556145	0.772001	0.769029		0.625573	1.46847	0.423553	1.70412		2.3474	4.0234
67710	Polr2g	polymerase (RNA) II (DNA directed) polypeptide G	1	1	-0.57633	-0.902244	0.189056	0.322291	0.359886	-0.166673	-1.21231	0.418784	0.951286	0.616257		0.670668	1.28332	0.890895	1.53289		1.9135	1.72062
68401	G6pc3	glucose 6 phosphatase, catalytic, 3	1	1	-0.500107	-0.688193	0.0988345	0.718307	0.314821	-0.326961	-1.05787	0.230614	0.664919	0.54563		0.707055	1.24386	0.797214	1.45966		1.75921	1.83095
70439	Taf15	TAF15 RNA polymerase II, TATA box binding protein (TBP)-associated factor	1	1	-1.06931	-0.816645	0.810437	0.342017	0.492456	-1.03865	-0.934181	0.568197	0.730911	0.914766		0.476546	1.40684	0.486784	1.88526		2.95215	3.8729
74012	Rap2b	RAP2B, member of RAS oncogene family	1	1	-0.694087	-0.28155	0.479572	0.715042	0.359917	-1.14792	-0.606185	0.324861	-0.0895292	0.939875		0.6181	1.28335	0.451277	1.91836		2.07628	4.25096
74551	Pck2	phosphoenolpyruvate carboxykinase 2 (mitochondrial)	1	1	-0.602943	-0.886576	0.108706	0.805166	0.0549481	-1.21244	0.552724	0.597117	0.468353	0.114942		0.65841	1.03882	0.431539	1.08293		1.57777	2.50947
75273	Pelp1	proline, glutamic acid and leucine rich protein 1	1	1	-0.94718	-1.20182	0.727702	0.722904	0.0964403	-0.65716	-0.523023	0.549639	0.832966	0.399532		0.518645	1.06913	0.634126	1.31908		2.06139	2.08016
76108	Rap2a	RAS related protein 2a	1	1	-0.62267	-0.775113	0.862982	0.447624	0.975015	-1.41724	-1.13757	0.482743	0.301715	0.882516		0.649468	1.96566	0.374429	1.84359		3.02657	4.92373
83602	Gtf2a1	general transcription factor II A, 1	1	1	-0.422591	-0.559874	0.717231	0.183305	0.598731	-0.992202	-0.711694	0.502067	0.362708	0.322319		0.746084	1.51438	0.50271	1.25034		2.02978	2.4872
98053	Gtf2f1	general transcription factor IIF, polypeptide 1	1	1	-1.17141	-1.20812	0.603355	0.355511	0.426093	-1.09624	-0.366425	0.696728	0.974148	0.786366		0.443986	1.34359	0.467734	1.72473		3.0262	3.68741
100683	Trrap	transformation/transcription domain-associated protein	1	1	-0.861514	-1.22627	0.734526	0.431073	0.511818	-0.868877	-0.822605	0.821074	0.523946	0.756825		0.550375	1.42585	0.547573	1.68977		2.59068	3.08592
102162	Taf5l	TAF5-like RNA polymerase II, p300/CBP-associated factor (PCAF)-associated factor	1	1	-1.10659	-0.895675	0.439749	0.457027	0.429172	-1.24557	-0.0324443	0.481308	0.860841	0.612179		0.464392	1.34646	0.421741	1.52857		2.89941	3.62442
209361	Taf3	TAF3 RNA polymerase II, TATA box binding protein (TBP)-associated factor	1	1	-1.038	-0.614279	0.500322	1.22371	0.38303	-0.957637	-0.977701	0.939294	0.533591	0.00767166		0.487001	1.30408	0.5149	1.00533		2.67777	1.95248
216154	Med16	mediator complex subunit 16	1	1	-1.18466	-0.669429	0.279574	0.785466	0.271181	-1.0806	-0.638094	0.779646	0.78705	0.669865		0.439929	1.2068	0.472831	1.59092		2.74316	3.36468
230753	Thrap3	thyroid hormone receptor associated protein 3	1	1	-0.897703	-1.08122	0.542644	0.302629	0.172068	-1.09051	-0.398064	1.01699	0.651522	0.781645		0.536741	1.12667	0.469596	1.71909		2.0991	3.66079
231329	Polr2b	polymerase (RNA) II (DNA directed) polypeptide B	1	1	-0.78792	-1.09308	-0.165485	0.707777	0.545905	-0.507144	-0.214762	0.537636	0.461891	0.515188		0.579178	1.45994	0.703614	1.42918		2.5207	2.0312
234959	Med17	mediator complex subunit 17	1	1	-0.780681	-0.700047	0.623035	0.177201	0.734818	-1.09226	-1.44411	0.737779	0.725967	1.0183		0.582092	1.66419	0.469026	2.02553		2.85898	4.31859
268903	Nrip1	nuclear receptor interacting protein 1	1	1	-1.28701	-1.12945	0.54093	1.05002	0.348225	-0.847364	-0.787094	0.507954	0.696261	0.907517		0.4098	1.27299	0.555799	1.87581		3.10638	3.37498
329650	Med12l	mediator of RNA polymerase II transcription, subunit 12 homolog (yeast)-like	1	1	-0.840962	-0.548029	0.426945	0.0373673	1.52873	-1.55048	-0.298646	0.375974	0.240981	0.628121		0.558271	2.88531	0.341397	1.54555		5.1683	4.52714
Estrogen Signalling 2
GeneID	Symbol	Description	M_Cluster	F_Cluster	M_M3	M_M6	M_M9	M_M12	M_M18	F_M3	F_M6	F_M9	F_M12	F_M18		unlog M_M3	Unlog M_M18	Unlog F_M3	Unlog F_M18		Male Expression Ratio (M18/M3)	Female Expression Ratio (M18/M3)
12393	Runx2	runt related transcription factor 2	7	7	0.938263	0.586005	-0.563802	-0.965302	-1.05627	0.850824	0.826048	-0.105642	-0.260596	-0.249524		1.91622	0.480872	1.80353	0.841174		0.250948	0.466404
14884	Gtf2h1	general transcription factor II H, polypeptide 1	7	7	0.928156	0.751492	-0.938658	-0.629974	0.143703	1.51475	0.494893	-1.1032	-0.29541	-0.865755		1.90284	1.10474	2.8575	0.548759		0.580572	0.192042
15078	H3f3a	H3 histone, family 3A	7	7	1.31795	0.866944	-0.825475	-0.170136	-0.472118	0.966727	1.08028	-1.10943	-0.734296	-0.920451		2.49312	0.720906	1.9544	0.528344		0.289158	0.270335
15183	Hdac3	histone deacetylase 3	7	7	0.889366	1.2472	-1.23845	-0.198237	-0.563358	1.0259	0.915612	-0.697805	-0.423879	-0.956346		1.85236	0.676725	2.03624	0.51536		0.365331	0.253095
17749	Polr2k	polymerase (RNA) II (DNA directed) polypeptide K	7	7	1.20682	0.76104	-1.11074	-0.180618	-0.362508	1.05615	1.1522	-0.946965	-0.711689	-0.863689		2.30828	0.777812	2.07938	0.549546		0.336965	0.264283
19014	Med1	mediator complex subunit 1	7	7	0.641387	0.736906	-0.415993	-0.551557	-0.164828	1.31898	0.598147	-1.21753	-0.257813	-0.687697		1.55983	0.892035	2.49489	0.620844		0.57188	0.248846
19017	Ppargc1a	peroxisome proliferative activated receptor, gamma, coactivator 1 alpha	7	7	0.55255	0.379343	-0.479573	-0.466394	0.0161051	1.13098	1.35586	-1.16822	-0.550397	-0.770251		1.46668	1.01123	2.19007	0.586315		0.689468	0.267715
20021	Polr2c	polymerase (RNA) II (DNA directed) polypeptide C	7	7	1.22674	0.230295	-0.649276	-0.266095	-0.244181	0.86084	1.45573	-0.841383	-0.665958	-1.10671		2.34038	0.844295	1.8161	0.464352		0.360751	0.255687
20022	Polr2j	polymerase (RNA) II (DNA directed) polypeptide J	7	7	0.592434	0.630041	-1.08877	-0.684612	-0.341049	1.03297	1.20442	-0.534678	-0.0495333	-0.761226		1.50779	0.789467	2.04623	0.589995		0.523593	0.288332
20130	Rras	Harvey rat sarcoma oncogene, subgroup R	7	7	1.0337	1.14899	-0.612499	-0.460522	-0.238186	0.967919	0.221791	-0.745908	-1.13918	-0.176108		2.04727	0.847811	1.95602	0.885087		0.414118	0.452495
20185	Ncor1	nuclear receptor co-repressor 1	7	7	1.32029	0.734092	0.0647342	-0.398272	-0.197973	0.5734	0.203222	-0.554471	-0.737758	-1.00726		2.49716	0.871774	1.48803	0.497489		0.349106	0.334328
20663	Sos2	son of sevenless homolog 2 (Drosophila)	7	7	1.42772	1.17955	-0.654396	-0.658061	-0.361429	0.925658	0.628592	-0.796054	-0.862483	-0.829092		2.69021	0.778393	1.89955	0.562883		0.289343	0.296325
21343	Taf6	TAF6 RNA polymerase II, TATA box binding protein (TBP)-associated factor	7	7	1.0665	0.703062	-0.745569	-0.26673	-0.788199	1.30396	1.14528	-0.751105	-0.659139	-1.00806		2.09435	0.579066	2.46906	0.497214		0.27649	0.201378
21374	Tbp	TATA box binding protein	7	7	1.28725	0.956188	-0.92082	-0.544657	-0.446914	1.29614	0.931021	-0.846325	-0.80148	-0.910401		2.44062	0.73361	2.45571	0.532037		0.300583	0.216654
23894	Gtf2h2	general transcription factor II H, polypeptide 2	7	7	1.10215	0.720798	-0.845177	-0.297791	-0.353141	1.42873	0.771574	-1.20318	-0.594361	-0.729594		2.14674	0.782878	2.69209	0.603074		0.364682	0.224017
24068	Sra1	steroid receptor RNA activator 1	7	7	0.753575	0.267466	-1.13992	-0.305449	-0.38865	1.30142	1.03767	-0.931544	-0.01006	-0.584505		1.68597	0.763844	2.46471	0.666878		0.45306	0.27057
24075	Taf10	TAF10 RNA polymerase II, TATA box binding protein (TBP)-associated factor	7	7	0.400614	1.26625	-0.644259	-0.400208	-0.355986	0.705394	0.387872	-0.730138	-0.207223	-0.422313		1.32007	0.781336	1.63059	0.746227		0.59189	0.457642
26896	Med14	mediator complex subunit 14	7	7	1.35031	0.946637	-0.81959	-0.359286	-0.49303	1.18215	0.817506	-0.902223	-0.712597	-1.00988		2.54967	0.710531	2.26915	0.496588		0.278676	0.218843
51813	Ccnc	cyclin C	7	7	1.12341	0.874963	-0.97537	-0.414208	0.0144923	1.2501	0.23751	-1.03526	-0.41747	-0.658169		2.17862	1.0101	2.37858	0.633682		0.463641	0.266412
56044	Rala	v-ral simian leukemia viral oncogene homolog A (ras related)	7	7	1.30065	1.02037	-0.715967	-0.684131	0.00367001	1.14578	0.58152	-0.853403	-1.09205	-0.706432		2.4634	1.00255	2.21265	0.612834		0.406978	0.276968
59024	Med12	mediator of RNA polymerase II transcription, subunit 12 homolog (yeast)	7	7	0.71854	0.309618	-0.607341	-0.117969	-0.407687	0.18932	1.905	-0.456283	-0.62537	-0.907825		1.64552	0.753831	1.14023	0.532988		0.458112	0.467441
66464	Taf12	TAF12 RNA polymerase II, TATA box binding protein (TBP)-associated factor	7	7	0.972981	0.725414	-0.906126	-0.4352	-0.561901	1.11471	1.20365	-0.675317	-0.39909	-1.03912		1.96289	0.677409	2.16551	0.486625		0.345108	0.224716
66671	Ccnh	cyclin H	7	7	0.731187	0.683314	-0.400445	-0.857209	0.207463	0.940028	0.00174636	-0.775852	-0.0295489	-0.500684		1.66	1.15466	1.91857	0.706772		0.695574	0.368386
69241	Polr2d	polymerase (RNA) II (DNA directed) polypeptide D	7	7	0.864589	0.219089	-1.29168	-0.0886895	0.18058	1.10162	0.859922	-1.35242	-0.0104008	-0.482611		1.82082	1.13334	2.14595	0.715681		0.622433	0.333503
69792	Med6	mediator of RNA polymerase II transcription, subunit 6 homolog (yeast)	7	7	1.05306	0.586568	-0.926302	-0.940425	-0.11742	1.19313	0.760583	-0.84128	-0.288458	-0.479462		2.07493	0.921835	2.28648	0.717245		0.444272	0.313689
69833	Polr2f	polymerase (RNA) II (DNA directed) polypeptide F	7	7	0.870041	0.89818	-1.15081	-0.113022	-0.626374	1.45833	0.898097	-0.859143	-0.383755	-0.991547		1.82771	0.647803	2.7479	0.502938		0.354433	0.183026
69920	Polr2i	polymerase (RNA) II (DNA directed) polypeptide I	7	7	0.960975	0.558036	-1.2817	-0.709008	0.05553	1.21063	1.02789	-0.938069	-0.323642	-0.560646		1.94663	1.03924	2.31439	0.677999		0.533868	0.292949
72504	Taf4b	TAF4B RNA polymerase II, TATA box binding protein (TBP)-associated factor	7	7	0.737761	0.639324	-0.972432	-0.6435	-0.355413	1.70133	0.784021	-0.916731	-0.369653	-0.60471		1.66759	0.781646	3.25201	0.657604		0.468729	0.202214
74469	Taf7l	TAF7-like RNA polymerase II, TATA box binding protein (TBP)-associated factor	7	7	0.45831	1.02525	-0.868025	-0.0496593	0.0863621	0.95969	0.105772	-0.556628	-0.451253	-0.709818		1.37393	1.06169	1.94489	0.611397		0.772739	0.31436
93686	Rbm9	RNA binding motif protein 9	7	7	0.223327	0.530754	-0.526029	-1.0126	-0.302337	0.669582	1.45326	-0.322803	-0.03296	-0.680198		1.16742	0.810938	1.59061	0.624079		0.694639	0.392352
108098	Med21	mediator complex subunit 21	7	7	0.752764	0.778049	-0.852923	-0.709655	-0.187774	1.26529	1.10582	-0.609321	-0.723148	-0.819099		1.68502	0.877959	2.40376	0.566796		0.521039	0.235796
108143	Taf9	TAF9 RNA polymerase II, TATA box binding protein (TBP)-associated factor	7	7	1.2564	0.655469	-1.08271	-0.422487	-0.326841	1.51204	0.8004	-1.06668	-0.561199	-0.764393		2.38898	0.79728	2.85213	0.588701		0.333732	0.206407
209357	Gtf2h3	general transcription factor IIH, polypeptide 3	7	7	0.628196	0.281133	-1.13571	-0.0485871	-0.526883	1.7593	0.64046	-0.576439	-0.0728187	-0.948652		1.54563	0.694053	3.38534	0.518116		0.449042	0.153047
264064	Cdk8	cyclin-dependent kinase 8	7	7	0.955026	0.696564	-1.0062	-0.424672	-0.548606	1.3305	1.10885	-0.893493	-0.348194	-0.869771		1.93862	0.68368	2.5149	0.547234		0.352664	0.217596
319944	Taf2	TAF2 RNA polymerase II, TATA box binding protein (TBP)-associated factor	7	7	1.12497	0.754281	-0.801819	-0.44255	0.162511	1.24092	0.369006	-0.91114	-0.451535	-1.04465		2.18098	1.11923	2.36349	0.484763		0.51318	0.205104
327987	Med13	mediator complex subunit 13	7	7	1.20992	1.15689	-0.610181	-0.776061	-0.00530775	0.832883	0.585576	-0.768684	-0.751056	-0.87398		2.31325	0.996328	1.78124	0.545639		0.430704	0.306325
328572	Ep300	E1A binding protein p300	7	7	1.34277	1.08661	-0.620235	-0.51312	-0.361272	0.87598	0.76281	-0.710022	-1.00678	-0.856741		2.53638	0.778478	1.83525	0.552199		0.306925	0.300884
407786	Taf9b	TAF9B RNA polymerase II, TATA box binding protein (TBP)-associated factor	7	7	1.08108	0.84493	-1.07557	-0.562787	-0.276332	1.42049	0.845611	-1.0055	-0.473045	-0.798877		2.11562	0.825688	2.67677	0.574796		0.390281	0.214735
Oocyte Reproduction
GeneID	Symbol	Description	M_Cluster	F_Cluster	M_M3	M_M6	M_M9	M_M12	M_M18	F_M3	F_M6	F_M9	F_M12	F_M18		unlog M_M3	Unlog M_M18	Unlog F_M3	Unlog F_M18		Male Expression Ratio (M18/M3)	Female Expression Ratio (M18/M3)
12124	Bik	BCL2-interacting killer	2	7	-0.0451069	0.833833	-0.150662	-0.0766777	-0.993959	0.851179	0.437656	0.448395	-0.713511	-0.591147		0.969218	0.502098	1.80397	0.663815		0.518045	0.367973
12155	Bmp15	bone morphogenetic protein 15	2	7	0.133105	-0.200838	-0.205237	0.868061	-0.811666	0.804879	0.541379	0.127014	-0.588849	-0.667849		1.09665	0.569724	1.747	0.629445		0.519512	0.3603
12164	Bmp8b	bone morphogenetic protein 8b	2	7	0.486039	0.601707	-0.72212	0.693418	-0.456362	0.580326	0.92309	-0.253766	-0.402478	-1.44986		1.40059	0.728822	1.49519	0.366058		0.520366	0.244824
12411	Cbs	cystathionine beta-synthase	2	7	-0.124043	0.27366	-0.0241506	0.5942	-0.516813	0.681329	0.0361466	0.279945	-0.350685	-0.849589		0.917612	0.698914	1.60362	0.554943		0.761666	0.346057
12638	Cftr	cystic fibrosis transmembrane conductance regulator homolog	2	7	0.190508	0.527861	-0.121195	0.223735	-0.372244	1.34329	0.634922	-0.613817	-0.713221	-1.09984		1.14117	0.77258	2.53729	0.466569		0.67701	0.183885
14308	Fshb	follicle stimulating hormone beta	2	7	0.256602	0.299387	-0.1412	0.454385	0.052088	0.460637	0.687365	-0.390886	-0.754472	-0.923907		1.19466	1.03676	1.37615	0.52708		0.867831	0.38301
14566	Gdf9	growth differentiation factor 9	2	7	0.467737	0.617433	-0.563776	0.268356	-0.934567	1.08328	1.14615	-0.331151	-0.749888	-1.00357		1.38294	0.5232	2.11884	0.498764		0.378325	0.235395
14598	Ggt1	gamma-glutamyltransferase 1	2	7	0.315192	1.03185	-0.422564	0.679898	-0.807809	0.838537	-0.0549351	0.242795	-0.938742	-0.884222		1.24418	0.571249	1.78824	0.541779		0.459138	0.302969
14763	Gpr37	G protein-coupled receptor 37	2	7	0.325262	0.64455	0.08378	0.388319	-1.10815	1.30888	0.112205	-0.410353	-0.396442	-0.948056		1.25289	0.463888	2.4775	0.518331		0.370254	0.209215
16336	Insl3	insulin-like 3	2	7	0.454126	0.296971	-0.391804	0.756029	-1.22674	1.05848	0.662877	-0.322775	-0.242761	-1.04441		1.36995	0.427281	2.08274	0.484845		0.311895	0.232791
17687	Msh5	mutS homolog 5 (E. coli)	2	7	0.820972	0.935562	-0.490656	0.62371	-0.564523	0.448251	0.63039	-0.584237	-0.523304	-1.29616		1.7666	0.676179	1.36438	0.407207		0.382758	0.298455
17761	Mtap7	microtubule-associated protein 7	7	2	0.465591	0.0444321	-0.378683	-0.15847	0.149636	0.212813	0.00731165	0.269331	-0.397881	-0.214081		1.38088	1.10929	1.15895	0.862095		0.803319	0.743861
18072	Nhlh2	nescient helix loop helix 2	2	7	0.307953	0.647498	-0.460056	0.385768	-0.766385	0.585401	-0.163178	0.188779	-0.357051	-0.368728		1.23795	0.587889	1.50046	0.774465		0.474889	0.516153
18125	Nos1	nitric oxide synthase 1, neuronal	2	7	0.762932	0.196136	-0.101328	0.233216	-0.635723	0.329438	1.33938	-0.874532	-0.381928	-0.867587		1.69694	0.643618	1.25652	0.548063		0.379283	0.436174
18212	Ntrk2	neurotrophic tyrosine kinase, receptor, type 2	2	7	-0.150943	-0.505772	-0.077827	0.703073	-0.8154	0.470852	1.15282	-0.0181069	-0.242117	-0.516584		0.900662	0.568251	1.38593	0.699025		0.630926	0.504373
18291	Nobox	NOBOX oogenesis homeobox	2	7	0.335807	0.625079	-0.14326	0.226042	-0.118903	0.267795	0.344138	0.0766748	-1.14613	-0.467245		1.26208	0.920888	1.20397	0.723345		0.729657	0.600801
18426	Ovol1	OVO homolog-like 1 (Drosophila)	2	7	0.751877	0.248383	-0.303309	0.771512	-0.920718	0.0725928	0.567956	0.316994	-1.09458	-0.41071		1.68398	0.528246	1.0516	0.752253		0.313689	0.715338
18667	Pgr	progesterone receptor	2	7	0.105238	0.148279	-0.610969	0.0984667	-0.803799	0.935466	1.21833	-0.228594	-0.647956	-0.214459		1.07567	0.572839	1.91251	0.861869		0.53254	0.450649
20899	Stra8	stimulated by retinoic acid gene 8	2	7	0.0514152	0.409853	-0.628868	0.430806	-0.957063	0.756763	1.41789	0.160844	-0.82264	-0.819004		1.03628	0.515104	1.6897	0.566833		0.49707	0.335465
22415	Wnt3	wingless-related MMTV integration site 3	2	7	-0.465996	0.124938	-0.195176	1.04078	-0.745327	0.35852	0.745888	-0.122923	0.0659619	-0.806665		0.723971	0.596533	1.28211	0.571702		0.823973	0.445907
22417	Wnt4	wingless-related MMTV integration site 4	2	7	-0.0227132	-0.820148	0.163705	0.61323	-0.843819	0.504974	0.983494	0.261571	-0.264264	-0.576029		0.98438	0.557167	1.4191	0.670808		0.566008	0.4727
22788	Zp3	zona pellucida glycoprotein 3	2	7	0.626632	0.844475	-0.492981	0.471567	-0.652312	0.649146	0.303863	-0.277121	-0.521359	-0.95191		1.54396	0.63626	1.56824	0.516948		0.412097	0.329635
26909	Exo1	exonuclease 1	2	7	0.426939	-0.632699	-0.791439	0.354637	-0.266528	0.386454	1.06688	-0.575617	0.374312	-0.34294		1.34438	0.831318	1.30718	0.788433		0.618366	0.603157
50525	Spag6	sperm associated antigen 6	2	7	0.20045	0.24415	-0.484559	0.713567	-0.46552	1.1757	0.271331	-0.152232	-0.46419	-1.0387		1.14906	0.72421	2.25903	0.486766		0.630265	0.215476
53422	Ybx2	Y box protein 2	2	7	0.447957	0.489654	-0.0664258	1.0825	-0.573947	0.00503754	0.738182	-0.321441	-0.717364	-1.08415		1.36411	0.671776	1.0035	0.471671		0.492466	0.470027
57756	Fhl5	four and a half LIM domains 5	2	7	0.313107	0.119577	-0.530041	0.609364	-0.140639	1.04329	0.796244	-1.38073	-0.0134744	-0.816688		1.24238	0.907118	2.06092	0.567744		0.730145	0.275481
66722	Spag16	sperm associated antigen 16	2	7	0.722036	0.167449	-0.380339	0.196157	-0.294471	0.793022	1.08331	-0.517327	-0.873678	-0.896155		1.64951	0.815371	1.7327	0.537317		0.494312	0.310104
68947	Chst8	carbohydrate (N-acetylgalactosamine 4-0) sulfotransferase 8	2	7	0.896535	-0.25733	-0.311324	0.772166	-0.419581	0.580666	0.497186	-0.282319	-0.767603	-0.708396		1.86159	0.747642	1.49554	0.612		0.401615	0.409217
70891	Spdya	speedy homolog A (Xenopus laevis)	2	7	-0.279155	0.311979	-0.181298	0.312729	-0.384039	1.07909	0.921729	-0.679016	-0.33719	-0.764829		0.824074	0.766289	2.1127	0.588523		0.92988	0.278564
71241	Dmrtc2	doublesex and mab-3 related transcription factor like family C2	2	7	0.495267	0.964429	-0.475169	0.516108	-0.420269	0.733923	0.306654	-0.847948	-0.482126	-0.79087		1.40958	0.747285	1.66316	0.577996		0.530147	0.347529
71890	Mad2l2	MAD2 mitotic arrest deficient-like 2 (yeast)	2	7	0.87241	-0.17924	-1.34253	0.635542	-0.426331	0.880803	0.944914	-0.956495	-0.377685	-0.0513886		1.83072	0.744152	1.8414	0.965007		0.406481	0.524062
73614	Rhox13	reproductive homeobox 13	2	7	0.617688	0.468755	-0.637969	0.408493	-0.673297	0.291681	1.15168	-0.352045	-0.31179	-0.963191		1.53441	0.627072	1.22407	0.512921		0.408672	0.419031
73679	Tex19.1	testis expressed gene 19.1	2	7	0.297321	0.403716	-0.153408	-0.00639308	-0.561868	1.22522	0.226342	-0.52987	-0.276095	-0.624962		1.22886	0.677424	2.3379	0.648437		0.551262	0.277358
74434	Sohlh2	spermatogenesis and oogenesis specific basic helix-loop-helix 2	2	7	0.110266	0.512512	-0.447298	0.530682	-0.957805	1.2221	0.589088	0.366555	-0.93451	-0.991588		1.07943	0.51484	2.33286	0.502924		0.476956	0.215583
78284	Creb3l4	cAMP responsive element binding protein 3-like 4	2	7	0.562433	-0.245756	-0.470512	0.22747	-0.418414	0.704575	0.562993	-0.645639	0.101324	-0.378474		1.47676	0.748247	1.62966	0.769251		0.506682	0.47203
100535	Oas1d	2'-5' oligoadenylate synthetase 1D	2	7	0.741944	0.646071	-0.15814	0.790883	-0.356967	0.0726621	0.146886	-0.370595	-0.905815	-0.606929		1.67243	0.780804	1.05166	0.656593		0.466869	0.624342
104806	Fancm	Fanconi anemia, complementation group M	7	2	1.45306	0.0840739	-0.54241	-0.826049	0.519408	0.370803	-0.0938835	-0.89849	0.0965362	-0.163045		2.73787	1.43337	1.29307	0.893138		0.523533	0.69071
211651	Fancd2	Fanconi anemia, complementation group D2	2	7	0.436647	-0.372993	-0.584892	-0.0124345	-0.281433	0.79481	0.686871	-0.343174	0.145559	-0.46896		1.35345	0.822773	1.73485	0.722485		0.607906	0.416454
229357	Gpr149	G protein-coupled receptor 149	2	7	0.502905	0.0632991	-0.22101	0.903813	-0.562975	0.629805	0.330094	-0.286896	-0.996663	-0.362373		1.41706	0.676905	1.54736	0.777884		0.477681	0.502718
381404	Pabpc1l	poly(A) binding protein, cytoplasmic 1-like	2	7	0.866841	1.00417	-0.438036	0.843356	-0.631203	-0.327755	0.833839	-0.105884	-0.942732	-1.10259		1.82367	0.645638	0.796776	0.465679		0.354033	0.584454
383491	Prdm14	PR domain containing 14	2	7	0.162205	0.510477	-0.431773	0.75042	-0.654363	0.959346	0.445918	-0.115233	-0.988398	-0.638598		1.119	0.635356	1.94443	0.642337		0.567791	0.330347
384619	Ccdc155	coiled-coil domain containing 155	2	7	0.391154	0.597934	-0.448907	0.805854	-0.939459	0.718898	0.0543374	0.187853	-0.478447	-0.889218		1.31144	0.521429	1.64592	0.539907		0.397599	0.328026
637277	Sycp2l	synaptonemal complex protein 2-like	2	7	0.0684954	0.856132	-0.365464	0.618037	-1.02611	0.775341	0.231758	0.0886825	-0.443145	-0.803727		1.04862	0.491033	1.71159	0.572867		0.468265	0.334698
