# Supplementary material for: Temporal and Quantitative Transcriptomic Differences Define Sexual Dimorphism in Murine Postnatal Bone Aging
Source: JBMR Plus. 2021 Dec 10;6(2):e10579. doi: 10.1002/jbm4.10579 (PMC8861981; doi:10.1002/jbm4.10579)
Supplement: Supplementary file 6 — Table S6. MicroCT Data Means by Sex and Age Sheets 1 to 3 are the individual microCT values for tibia trabecular, vertebrae trabecular, and tibia cortical parameter, respectively. Specimen ID, age, sex, bone, and data features are denoted in each sheet. [file JBM4-6-e10579-s006.xlsx]

## Sheet: Tibia Trabecular
Bone	S#	M# Trabecular	Sp#	Age	Sex	BV/TV	Tb.N	Tb.Th	Tb.Sp	DA
Tibia	1278	5360	2	3	F	0.1179	4.7384	0.0442	0.2061	1.9964
Tibia	1279	5362	1	3	F	0.0998	3.9581	0.0459	0.2506	1.9602
Tibia	1280	5367	3	3	F	0.1076	4.292	0.043	0.2302	2.0482
Tibia	1281	5370	4	3	F	0.1028	4.0712	0.0434	0.2429	2.1417
Tibia	1282	5372	5	3	F	0.1102	4.6886	0.0412	0.2145	1.8578
Tibia	1285	5381	6	3	F	0.1	4.4524	0.0416	0.2209	2.0573
Tibia	1549	6463	312	3	F	0.1038	3.384	0.0485	0.2979	2.0934
Tibia	1555	6488	292	3	F	0.0745	3.1238	0.0481	0.3163	2.0484
Tibia	1556	6490	296	3	F	0.0872	3.6197	0.0465	0.2762	1.9775
Tibia	1557	6492	295	3	F	0.0878	3.6448	0.0453	0.2714	2.1824
Tibia	1302	5433	288	3	M	0.1282	4.611	0.0453	0.2094	2.3375
Tibia	1304	5437	286	3	M	0.1727	5.4372	0.0486	0.169	1.9098
Tibia	1307	5443	309	3	M	0.0841	4.6367	0.0396	0.212	1.877
Tibia	1365	5646	308	3	M	0.1352	5.8549	0.0397	0.1593	2.034
Tibia	1550	6465	289	3	M	0.1889	5.8881	0.0486	0.1566	2.2133
Tibia	1558	6505	290	3	M	0.1251	5.1014	0.0394	0.1856	2.1522
Tibia	1334	5537	252	6	F	0.1013	3.0784	0.0515	0.3263	1.9868
Tibia	1335	5538	254	6	F	0.0859	3.084	0.0541	0.3165	2.3367
Tibia	1336	5539	262	6	F	0.0723	3.0573	0.053	0.331	1.7933
Tibia	1358	5623	263	6	F	0.0686	2.7865	0.0494	0.3629	1.9209
Tibia	1360	5631	277	6	F	0.0645	2.7558	0.0516	0.3819	1.6563
Tibia	1311	5455	273	6	M	0.0991	3.982	0.0469	0.2432	1.8664
Tibia	1312	5457	272	6	M	0.0806	4.0217	0.0413	0.2454	1.927
Tibia	1313	5459	274	6	M	0.0648	3.8675	0.0414	0.2574	1.76
Tibia	1359	5625	265	6	M	0.178	4.6653	0.056	0.2003	2.106
Tibia	1361	5629	275	6	M	0.0895	4.0869	0.0389	0.2389	1.9787
Tibia	1325	5511	210	9	F	0.0627	2.3198	0.0593	0.413	1.8725
Tibia	1326	5513	216	9	F	0.0783	2.7221	0.0549	0.3735	1.6158
Tibia	1327	5515	211	9	F	0.081	2.2258	0.0685	0.4865	1.8572
Tibia	1352	5607	217	9	F	0.0444	2.2201	0.0577	0.4667	1.7174
Tibia	1484	6219	219	9	F	0.0372	2.3604	0.0601	0.3537	1.8697
Tibia	1485	6222	220	9	F	0.1496	3.2851	0.0626	0.3049	2.1352
Tibia	1331	5531	215	9	M	0.093	3.6615	0.0516	0.2675	1.7578
Tibia	1332	5533	222	9	M	0.1441	4.248	0.0479	0.2193	1.8513
Tibia	1353	5609	203	9	M	0.1146	3.8002	0.049	0.2545	1.9289
Tibia	1354	5611	280	9	M	0.1358	4.577	0.0447	0.2077	1.6482
Tibia	1382	5693	226	12	F	0.0426	2.7905	0.0523	0.3534	1.8542
Tibia	1388	5714	233	12	F	0.0616	2.1782	0.0619	0.468	1.6075
Tibia	1405	5780	223	12	F	0.0424	1.9426	0.0493	0.5138	1.6696
Tibia	1406	5782	224	12	F	0.0937	2.3313	0.0569	0.4387	1.6641
Tibia	1407	5788	225	12	F	0.0831	2.3843	0.058	0.4252	1.8742
Tibia	2298	10240	501	12	F	0.0752	2.0366	0.0659	0.5385	1.6288
Tibia	2400	10120	569	12	F	0.0299	1.932	0.0538	0.5236	1.5116
Tibia	2400	10123	575	12	F	0.0283	1.9453	0.0493	0.5149	1.6914
Tibia	2400	10124	577	12	F	0.0314	2.0839	0.0637	0.487	1.9566
Tibia	1373	5685	227	12	M	0.1185	3.3285	0.0637	0.2906	2.0194
Tibia	1378	5689	230	12	M	0.1379	3.6338	0.0523	0.2695	1.9666
Tibia	1390	5716	245	12	M	0.102	2.9086	0.0551	0.3559	1.5136
Tibia	1391	5718	247	12	M	0.1196	4.3465	0.0406	0.2273	1.5268
Tibia	1392	5720	282	12	M	0.0545	2.7653	0.051	0.3576	1.5985
Tibia	1393	5722	304	12	M	0.0583	3	0.0468	0.3276	1.7684
Tibia	1394	5728	305	12	M	0.102	3.4691	0.0552	0.2758	1.7996
Tibia	1508	6334	98	18	F	0.0457	1.9953	0.0505	0.5081	1.383
Tibia	1539	6443	71	18	F	0.0196	1.8592	0.0616	0.5573	2.034
Tibia	1542	6449	73	18	F	0.0489	2.0851	0.0593	0.5172	1.8873
Tibia	2492	10745	573	18	F	0.0497	2.0642	0.0503	0.5541	1.1473
Tibia	2492	10758	567	18	F	0.0254	1.7827	0.0468	0.5928	1.2326
Tibia	2492	10762	568	18	F	0.0478	2.0097	0.0522	0.5701	1.6721
Tibia	1510	6338	103	18	M	0.0405	2.3905	0.0465	0.4063	1.7021
Tibia	1511	6340	78	18	M	0.048	2.606	0.0421	0.379	1.6871
Tibia	1546	6457	86	18	M	0.0295	2.3424	0.0474	0.427	1.769
Tibia	1547	6459	97	18	M	0.081	3.0207	0.0506	0.3202	1.7957

## Sheet: Vertebra Trabecular
Bone	S#	M# Trabecular	Sp#	Age	Sex	Geno	BV/TV	Tb.N	Tb.Th	Tb.Sp	DA
Vertebrae	1730	6924	3	3	F	WT	0.157	4.164	0.0465	0.2411	1.4994
Vertebrae	1731	6925	5	3	F	WT	0.2015	5.0277	0.0449	0.1988	1.6422
Vertebrae	1732	6926	4	3	F	WT	0.1625	4.665	0.0447	0.2186	1.592
Vertebrae	1733	6927	6	3	F	WT	0.1548	4.1881	0.0486	0.2398	1.6479
Vertebrae	1734	6928	2	3	F	WT	0.1516	4.0726	0.0469	0.2674	1.6995
Vertebrae	1735	6929	1	3	F	WT	0.1523	4.1755	0.0444	0.2448	1.6243
Vertebrae	1736	6930	312	3	F	WT	0.1209	3.8671	0.0515	0.2546	1.6858
Vertebrae	1764	6968	296	3	F	WT	0.1258	4.055	0.0457	0.2553	1.6804
Vertebrae	1766	6970	295	3	F	WT	0.178	4.6421	0.0494	0.2085	1.6344
Vertebrae	1770	6978	292	3	F	WT	0.1237	3.9703	0.0457	0.2616	1.4722
Vertebrae	1744	6941	308	3	M	WT	0.1679	5.0019	0.0418	0.1909	1.6202
Vertebrae	1745	6942	309	3	M	WT	0.0952	4.1424	0.04	0.2378	1.3549
Vertebrae	1746	6943	288	3	M	WT	0.2058	5.0214	0.0566	0.1894	1.801
Vertebrae	1765	6969	290	3	M	WT	0.1685	4.73	0.0467	0.2114	1.7044
Vertebrae	1774	6983	289	3	M	WT	0.2408	5.3028	0.0562	0.1879	1.7672
Vertebrae	1778	6988	286	3	M	WT	0.1714	4.5779	0.049	0.2136	1.6277
Vertebrae	1667	6828	252	6	F	WT	0.2284	3.4646	0.0583	0.3137	1.4291
Vertebrae	1668	6829	262	6	F	WT	0.1917	2.7241	0.0559	0.4086	1.5561
Vertebrae	1669	6830	263	6	F	WT	0.1055	3.0377	0.0476	0.3389	1.4915
Vertebrae	1753	6951	254	6	F	WT	0.166	4.233	0.0523	0.2389	1.5348
Vertebrae	1757	6957	277	6	F	WT	0.1104	3.1309	0.0499	0.3315	1.5674
Vertebrae	1660	6822	265	6	M	WT	0.2068	4.8361	0.054	0.1952	1.6133
Vertebrae	1750	6947	272	6	M	WT	0.1308	4.0479	0.0421	0.2449	1.8197
Vertebrae	1751	6948	275	6	M	WT	0.1682	4.7949	0.0408	0.2027	1.89
Vertebrae	1754	6954	274	6	M	WT	0.1494	4.4935	0.0457	0.2175	1.5397
Vertebrae	1755	6955	273	6	M	WT	0.1485	4.2959	0.044	0.2225	1.8732
Vertebrae	1789	7002	210	9	F	WT	0.1646	2.9279	0.0626	0.3528	1.6358
Vertebrae	1790	7003	211	9	F	WT	0.1142	2.9072	0.0543	0.3626	1.5318
Vertebrae	1793	7007	216	9	F	WT	0.1325	3.0097	0.0559	0.3463	1.5648
Vertebrae	1832	7059	217	9	F	WT	0.0776	2.2015	0.0512	0.4817	1.5544
Vertebrae	1833	7060	219	9	F	WT	0.0871	2.3395	0.0506	0.4343	1.5351
Vertebrae	1835	7062	220	9	F	WT	0.2285	3.3294	0.0649	0.3157	1.2377
Vertebrae	1780	6990	280	9	M	WT	0.2524	5.0491	0.0481	0.1885	1.7395
Vertebrae	1781	6991	215	9	M	WT	0.1682	4.2984	0.0451	0.2251	1.7392
Vertebrae	1782	6992	202	9	M	WT	0.21	4.3493	0.0476	0.2261	1.6799
Vertebrae	1822	7046	203	9	M	WT	0.1538	3.8789	0.0483	0.2531	1.4377
Vertebrae	1830	7057	222	9	M	WT	0.2247	4.8381	0.0463	0.1928	1.599
Vertebrae	1641	6796	226	12	F	WT	0.0981	2.6659	0.0498	0.3783	1.3214
Vertebrae	1642	6797	225	12	F	WT	0.1606	2.9855	0.0537	0.344	1.5137
Vertebrae	1644	6799	232	12	F	WT	0.2322	4.3743	0.0482	0.2342	1.7612
Vertebrae	1760	6960	233	12	F	WT	0.0914	2.4318	0.0491	0.4089	1.5137
Vertebrae	1761	6961	223	12	F	WT	0.1597	3.0004	0.0466	0.3478	1.3608
Vertebrae	1762	6966	224	12	F	WT	0.2968	3.3433	0.0536	0.3503	1.3666
Vertebrae	2298	9729	501	12	F	WT	0.1287	2.5663	0.0592	0.3926	1.5701
Vertebrae	2298	9858	508	12	F	WT	0.1009	2.5191	0.0547	0.4217	1.3304
Vertebrae	2298	9859	569	12	F	WT	0.0913	2.472	0.0504	0.4055	1.4702
Vertebrae	2298	9860	575	12	F	WT	0.1128	3.0752	0.0503	0.3228	1.5629
Vertebrae	2298	9861	577	12	F	WT	0.0751	2.2691	0.0533	0.4521	1.6389
Vertebrae	1640	6793	245	12	M	WT	0.1541	4.0711	0.0485	0.2372	1.5659
Vertebrae	1643	6798	227	12	M	WT	0.1887	3.5164	0.0658	0.2741	1.7877
Vertebrae	1658	6820	305	12	M	WT	0.1848	3.9719	0.0548	0.2454	1.6262
Vertebrae	1659	6821	304	12	M	WT	0.1216	3.683	0.0438	0.257	1.7846
Vertebrae	1721	6915	230	12	M	WT	0.1769	4.0193	0.0544	0.2369	1.6724
Vertebrae	1722	6916	247	12	M	WT	0.1049	3.6207	0.045	0.2615	1.6119
Vertebrae	1723	6917	282	12	M	WT	0.1329	3.376	0.0507	0.2938	1.5552
Vertebrae	1804	7018	100	18	F	WT	0.0903	1.4985	0.0502	0.7082	1.5437
Vertebrae	1808	7031	98	18	F	WT	0.0561	1.8119	0.0537	0.5625	1.677
Vertebrae	1809	7033	71	18	F	WT	0.2459	3.5147	0.0763	0.2981	1.4344
Vertebrae	1820	7044	73	18	F	WT	0.0794	2.2556	0.0585	0.4473	1.4464
Vertebrae	1797	7011	103	18	M	WT	0.1119	3.2228	0.0418	0.3012	1.5143
Vertebrae	1798	7012	86	18	M	WT	0.085	3.2258	0.043	0.3031	1.6469
Vertebrae	1800	7014	97	18	M	WT	0.1484	3.2865	0.0509	0.2919	1.4059
Vertebrae	1815	7039	78	18	M	WT	0.1481	3.6063	0.045	0.2658	1.4032

## Sheet: Tibia Cortical
Bone	S#	M# Cortical	Sp#	Age	Sex	Ct.Th	Pmoi (mm4)	Imax (mm4)	Imin (mm4)	Imax/Cmax (mm3)	Imin/Cmin (mm3)	Cortical TMD [mg HA/ccm]
Tibia	1555	6489	292	3	F	0.177	0.40245	0.31385	0.0886	0.23909	0.12943	1321.62
Tibia	1557	6493	295	3	F	0.169	0.36703	0.28881	0.07822	0.21356	0.11508	1250.12
Tibia	2473	10553	638	3	F	0.18	0.38201	0.30126	0.08075	0.22937	0.11392	1314.58
Tibia	2473	10557	639	3	F	0.175	0.37853	0.30726	0.07127	0.22616	0.1075	1314.58
Tibia	2473	10589	637	3	F	0.196	0.40291	0.30705	0.09585	0.24937	0.13975	1303.32
Tibia	2473	10693	640	3	F	0.166	0.27026	0.21609	0.05418	0.18556	0.09087	1275.69
Tibia	2473	10739	641	3	F	0.169	0.27563	0.22096	0.05467	0.1894	0.09713	1300.09
Tibia	1302	5434	288	3	M	0.254	0.38712	0.24588	0.14125	0.24891	0.20697	1366.03
Tibia	1304	5438	286	3	M	0.19	0.42641	0.33362	0.09279	0.25043	0.13298	1274.02
Tibia	1307	5444	309	3	M	0.189	0.22745	0.15575	0.0717	0.1452	0.10714	1276.6
Tibia	1365	5647	308	3	M	0.171	0.45281	0.35622	0.09658	0.24967	0.13024	1251.25
Tibia	1550	6466	289	3	M	0.184	0.63294	0.47967	0.15327	0.32372	0.18361	1279.59
Tibia	1558	6506	290	3	M	0.18	0.5787	0.44594	0.13275	0.29719	0.16799	1268.25
Tibia	1334	5579	252	6	F	0.245	0.3728	0.28377	0.08903	0.23072	0.14141	1408.27
Tibia	1335	5580	254	6	F	0.192	0.29193	0.22416	0.06777	0.18594	0.11108	1360.88
Tibia	1336	5581	262	6	F	0.196	0.34499	0.26242	0.08257	0.20865	0.11834	1370.56
Tibia	1358	5624	263	6	F	0.197	0.29066	0.22796	0.0627	0.18909	0.10456	1371.69
Tibia	1360	5628	277	6	F	0.204	0.33023	0.24698	0.08325	0.21158	0.12677	1355.31
Tibia	1311	5456	273	6	M	0.171	0.43288	0.31869	0.11419	0.237	0.15738	1291.74
Tibia	1312	5458	272	6	M	0.179	0.36876	0.26708	0.10168	0.21329	0.14177	1303.39
Tibia	1313	5466	274	6	M	0.204	0.43825	0.30358	0.13466	0.25372	0.18794	1381.38
Tibia	1359	5626	265	6	M	0.201	0.5395	0.4347	0.1048	0.28288	0.15202	1331.1
Tibia	1361	5630	275	6	M	0.149	0.50757	0.37064	0.13693	0.2512	0.18142	1278.87
Tibia	1325	5512	210	9	F	0.229	0.3242	0.24983	0.07437	0.20347	0.11646	1412.29
Tibia	1326	5514	216	9	F	0.207	0.34156	0.26127	0.08028	0.20762	0.12383	1411.87
Tibia	1327	5516	211	9	F	0.205	0.34412	0.26435	0.07976	0.20311	0.12409	1405.28
Tibia	1352	5608	217	9	F	0.18	0.25069	0.19291	0.05778	0.16556	0.10092	1329.25
Tibia	1484	6220	219	9	F	0.194	0.20227	0.14483	0.05744	0.14086	0.09427	1431.66
Tibia	1485	6224	220	9	F	0.201	0.31803	0.25503	0.06299	0.18024	0.09695	1384.98
Tibia	1331	5532	215	9	M	0.193	0.31971	0.23806	0.08165	0.19724	0.12355	1323.17
Tibia	1332	5534	222	9	M	0.19	0.53967	0.40728	0.13239	0.27959	0.16916	1337.08
Tibia	1333	5536	202	9	M	0.202	0.55866	0.41725	0.14141	0.31256	0.19305	1362.52
Tibia	1353	5610	203	9	M	0.202	0.33931	0.25953	0.07978	0.22247	0.12673	1353.97
Tibia	1354	5612	280	9	M	0.211	0.36987	0.26187	0.108	0.24193	0.16912	1331.62
Tibia	1382	5778	226	12	F	0.208	0.31996	0.25026	0.0697	0.1953	0.10559	1411.67
Tibia	1388	5715	233	12	F	0.201	0.41428	0.35061	0.06367	0.24562	0.10557	1404.04
Tibia	1405	5781	223	12	F	0.193	0.45737	0.36924	0.08813	0.25667	0.12593	1410.12
Tibia	1406	5783	224	12	F	0.228	0.48155	0.39671	0.08485	0.26988	0.126	1406
Tibia	1407	5789	225	12	F	0.211	0.45325	0.35145	0.10181	0.27835	0.1515	1439.28
Tibia	2298	9173	501	12	F	0.163	0.4129	0.32327	0.08963	0.24041	0.13435	1403.12
Tibia	2400	10118	569	12	F	0.184	0.36897	0.27686	0.09211	0.20579	0.12956	1448.22
Tibia	2400	10121	575	12	F	0.231	0.49879	0.38736	0.11143	0.27309	0.15612	1461.67
Tibia	2400	10122	577	12	F	0.17	0.37101	0.27926	0.09175	0.21594	0.12756	1438.63
Tibia	1373	5751	227	12	M	0.217	0.71162	0.53705	0.17457	0.36008	0.21	1373.24
Tibia	1378	5775	230	12	M	0.197	0.54949	0.41387	0.13561	0.29394	0.17934	1376.64
Tibia	1390	5717	245	12	M	0.196	0.67459	0.57305	0.10155	0.35173	0.13222	1331.62
Tibia	1391	5719	247	12	M	0.184	0.52815	0.40589	0.12226	0.27971	0.16379	1350.06
Tibia	1392	5721	282	12	M	0.181	0.49981	0.38889	0.11092	0.26877	0.1475	1339.45
Tibia	1393	5723	304	12	M	0.162	0.47018	0.38328	0.0869	0.24998	0.12163	1312.56
Tibia	1394	5729	305	12	M	0.158	0.54764	0.44658	0.10105	0.26793	0.13315	1322.96
Tibia	1508	6335	98	18	F	0.208	0.46774	0.38366	0.08408	0.28575	0.11978	1407.44
Tibia	1539	6444	71	18	F	0.188	0.33352	0.2588	0.07472	0.20737	0.112	1411.05
Tibia	1542	6450	73	18	F	0.2	0.46821	0.38773	0.08049	0.27069	0.11965	1439.9
Tibia	2492	10744	573	18	F	0.147	0.27899	0.21598	0.06301	0.18371	0.10305	1342.1
Tibia	2492	10757	567	18	F	0.122	0.35486	0.28569	0.06917	0.20281	0.10878	1377.91
Tibia	2492	10761	568	18	F	0.158	0.45783	0.39121	0.06662	0.25832	0.10809	1348.41
Tibia	1510	6339	103	18	M	0.162	0.51255	0.41666	0.09588	0.27114	0.14007	1362.73
Tibia	1511	6341	78	18	M	0.098	0.34945	0.27766	0.07179	0.16514	0.09809	1334.29
Tibia	1546	6458	86	18	M	0.175	0.37595	0.27872	0.09724	0.22222	0.13299	1382.82
Tibia	1547	6460	97	18	M	0.157	0.44003	0.35575	0.08428	0.24156	0.12128	1332.13
